# Supplementary material for: Haplotype variations of sucrose phosphate synthase B gene among sugarcane accessions with different sucrose content
Source: BMC Genomics. 2023 Jan 25;24:42. doi: 10.1186/s12864-023-09139-1 (PMC9875459; doi:10.1186/s12864-023-09139-1)
Supplement: Supplementary file 2 — Additional file 2. The comparative information between the 39 haplotypes of SPSB gene and the reference sequence of AP85-411 genome. [file 12864_2023_9139_MOESM2_ESM.txt]

BLASTN 2.6.0+


Reference: Zheng Zhang, Scott Schwartz, Lukas Wagner, and Webb
Miller (2000), "A greedy algorithm for aligning DNA sequences", J
Comput Biol 2000; 7(1-2):203-14.


Database: Sspon.HiC_chr_asm.fasta
           15,768 sequences; 3,140,615,268 total letters


Query= HAP1

Length=2219
                                                                      Score     E
Sequences producing significant alignments:                          (Bits)  Value

  Chr3D                                                               4048    0.0  
  Chr3C                                                               4028    0.0  
  Chr3B                                                               3866    0.0  


> Chr3D
Length=61676436

 Score = 4048 bits (2192),  Expect = 0.0
 Identities = 2210/2219 (99%), Gaps = 0/2219 (0%)
 Strand=Plus/Plus

Query  1        GTGTGCATGGTCTTGTTCGTGGCGAAAACATGGAACTAGGTCGTGATTCTGACACCGGTG  60
                ||||||||||||||||||||||||||||||||||||||||||||||||||||||||||||
Sbjct  7387233  GTGTGCATGGTCTTGTTCGTGGCGAAAACATGGAACTAGGTCGTGATTCTGACACCGGTG  7387292

Query  61       GCCAGGTAAACGTCATTAGTCATTTATTAATTATTATTTGGGCGAAGTTCCTTATGCCGA  120
                ||||||||||||||||| |||||||||||||||||||||||| |||||||||||||||||
Sbjct  7387293  GCCAGGTAAACGTCATTGGTCATTTATTAATTATTATTTGGGAGAAGTTCCTTATGCCGA  7387352

Query  121      ATCAAGTTTTCATGGTTGAGTGCGACTGATCTTTGAATCTCACAGGTGAAATATGTCGTC  180
                ||||||||||||||||||||||||||||||||||||||||||||||||||||||||||||
Sbjct  7387353  ATCAAGTTTTCATGGTTGAGTGCGACTGATCTTTGAATCTCACAGGTGAAATATGTCGTC  7387412

Query  181      GAACTTGCAAGAGCGATGTCAATGATGCCTGGAGTGTACAGGGTGGACCTCTTCACTCGT  240
                ||||||||||||||||||||||||||||||||||||||||||||||||||||||||||||
Sbjct  7387413  GAACTTGCAAGAGCGATGTCAATGATGCCTGGAGTGTACAGGGTGGACCTCTTCACTCGT  7387472

Query  241      CAAGTGTCATCTCCTGACGTGGACTGGAGTTATGGTGAGCCAACCGAGATGTTATGCTCC  300
                ||||||||||||||||||||||||||||||||||||||||||||||||||||||||||||
Sbjct  7387473  CAAGTGTCATCTCCTGACGTGGACTGGAGTTATGGTGAGCCAACCGAGATGTTATGCTCC  7387532

Query  301      GGTTCCAATGATGGAGAGGGGATGGGTGAGAGTGCTGGAGCCTACATTGTGCGCATACCG  360
                ||||||||||||||||||||||||||||||||||||||||||||||||||||||||||||
Sbjct  7387533  GGTTCCAATGATGGAGAGGGGATGGGTGAGAGTGCTGGAGCCTACATTGTGCGCATACCG  7387592

Query  361      TGTGGGCCACGGGATAAATACCTCAAGAAAGAAGCACTGTGGCCTTACCTCCAAGAATTT  420
                ||||||||||||||||||||||||||||||||||||||||||||||||||||||||||||
Sbjct  7387593  TGTGGGCCACGGGATAAATACCTCAAGAAAGAAGCACTGTGGCCTTACCTCCAAGAATTT  7387652

Query  421      GTCGATGGAGCTCTGGCGCATATCCTGAACATGTCCAAGGCTCTGGGAGAGCAGGTTGGA  480
                ||||||||||||||||||||||||||||||||||||||||||||||||||||||||||||
Sbjct  7387653  GTCGATGGAGCTCTGGCGCATATCCTGAACATGTCCAAGGCTCTGGGAGAGCAGGTTGGA  7387712

Query  481      AATGGGAGGCCAGTACTGCCTTATGTGATACATGGACACTATGCCGATGCTGGAGATGTT  540
                ||||||||||||||||||||||||||||||||||||||||||||||||||||||||||||
Sbjct  7387713  AATGGGAGGCCAGTACTGCCTTATGTGATACATGGACACTATGCCGATGCTGGAGATGTT  7387772

Query  541      GCTGCTCTCCTTTCTGGTGCGCTGAATGTTCCCATGGTGCTCACTGGTCACTCACTTGGG  600
                ||||||||||||||||||||||||||||||||||||||||||||||||||||||||||||
Sbjct  7387773  GCTGCTCTCCTTTCTGGTGCGCTGAATGTTCCCATGGTGCTCACTGGTCACTCACTTGGG  7387832

Query  601      AGGAACAAGCTGGAGCAACTGCTGAAGCAAGGGCGCATGTCCAAGGAGGAGATAGATTCA  660
                ||||||||||||||||||||||||||||||||||||||||||||||||||||||||||||
Sbjct  7387833  AGGAACAAGCTGGAGCAACTGCTGAAGCAAGGGCGCATGTCCAAGGAGGAGATAGATTCA  7387892

Query  661      ACCTACAAGATCATGAGGCGTATCGAGGGTGAGGAGCTGGCCCTCGATGCGTCAGAGCTT  720
                ||||||||||||||||||||||||||||||||||||||||||||||||||||||||||||
Sbjct  7387893  ACCTACAAGATCATGAGGCGTATCGAGGGTGAGGAGCTGGCCCTCGATGCGTCAGAGCTT  7387952

Query  721      GTCATCACGAGCACAAGGCAGGAGATTGATGAACAGTGGGGACTGTACGATGGATTTGAC  780
                ||||||||||||||||||||||||||||||||||||||||||||||||||||||||||||
Sbjct  7387953  GTCATCACGAGCACAAGGCAGGAGATTGATGAACAGTGGGGACTGTACGATGGATTTGAC  7388012

Query  781      GTCAAGCTTGAGAAAGTGTTGAGGGCCCGGGCGAGGCGTGGGGTTAGCTGTCATGGTCGT  840
                ||||||||||||||||||||||||||||||||||||||||||||||||||||||||||||
Sbjct  7388013  GTCAAGCTTGAGAAAGTGTTGAGGGCCCGGGCGAGGCGTGGGGTTAGCTGTCATGGTCGT  7388072

Query  841      TTCATGCCTAGGATGGTGGTAAGTATTCAAATCTCTGTTGTCGATACCAAGTAGTAAGTA  900
                ||||||||||||||||||||||||||||||||||||||||||||||||||||||||||||
Sbjct  7388073  TTCATGCCTAGGATGGTGGTAAGTATTCAAATCTCTGTTGTCGATACCAAGTAGTAAGTA  7388132

Query  901      CTGTTCAACATCTGAATCATGAAGCTAAAACAAATTGTCATCCATTTGATCTGTGTTCAT  960
                |||||||||||||||| |||||||||||||||||||||||||||||||||||||||||||
Sbjct  7388133  CTGTTCAACATCTGAACCATGAAGCTAAAACAAATTGTCATCCATTTGATCTGTGTTCAT  7388192

Query  961      AAGAGAACTTTGTTGGCAGGTGATTCCTCCAGGAATGGACTTCAGCAATGTTGTGGTTCC  1020
                ||||||||||||||||||||||||||||||||||||||||||||||||||||||||||||
Sbjct  7388193  AAGAGAACTTTGTTGGCAGGTGATTCCTCCAGGAATGGACTTCAGCAATGTTGTGGTTCC  7388252

Query  1021     TGAAGACATTGATGGGGATGGTGACAGCAAAGATGATATCGTTGGTTTGGAGGGTGCCTC  1080
                ||||||||||||||||||||||||||||||||||||||||||||||||||||||||||||
Sbjct  7388253  TGAAGACATTGATGGGGATGGTGACAGCAAAGATGATATCGTTGGTTTGGAGGGTGCCTC  7388312

Query  1081     ACCCAAGTCAAGAACCCCAATTTGGGCTGAGGTTGGTGCTTGATCCCAAATTCCTTTGCG  1140
                ||||||||||||  ||||||||||||||||||||||||||||||||||||||||||||||
Sbjct  7388313  ACCCAAGTCAAGGCCCCCAATTTGGGCTGAGGTTGGTGCTTGATCCCAAATTCCTTTGCG  7388372

Query  1141     GACCTACAATAACTGCCTTCACAGGTATCACAAGTCTTAAGGTCGCTGCATGGCAACTCT  1200
                ||||||||||||||||||||||||||||||||||||||||||||||||||||||||||||
Sbjct  7388373  GACCTACAATAACTGCCTTCACAGGTATCACAAGTCTTAAGGTCGCTGCATGGCAACTCT  7388432

Query  1201     GTCGTCGCAGGTGATGCGGTTCCTAACCAATCCTCACAAGCCGATGATCCTCGCGTTGTC  1260
                ||||||||||||||||||||||||||||||||||||||||||||||||||||||||||||
Sbjct  7388433  GTCGTCGCAGGTGATGCGGTTCCTAACCAATCCTCACAAGCCGATGATCCTCGCGTTGTC  7388492

Query  1261     AAGGCCAGACCCGAAGAAGAACATCACTACCCTCGTCAAAGCGTTTGGAGAGTGCCGCCC  1320
                ||||||||||||||||||||||||||||||||||||||||||||||||||||||||||||
Sbjct  7388493  AAGGCCAGACCCGAAGAAGAACATCACTACCCTCGTCAAAGCGTTTGGAGAGTGCCGCCC  7388552

Query  1321     ACTCAGGGAACTTGCAAACCTTGTAAGAAACAGTTAATCTGAAGTATACTCGTAAATTTC  1380
                ||||||||||||||||||||||||||||||||||||||||||||||||||||||||||||
Sbjct  7388553  ACTCAGGGAACTTGCAAACCTTGTAAGAAACAGTTAATCTGAAGTATACTCGTAAATTTC  7388612

Query  1381     ATCGTTGCAGATGTTTTGTAATTTGTATGGTCAACTAACTAGTGCTATCATGATCACAGT  1440
                |||||||||||||||||||||||||||||||||| |||||||||||||||||||||||||
Sbjct  7388613  ATCGTTGCAGATGTTTTGTAATTTGTATGGTCAAATAACTAGTGCTATCATGATCACAGT  7388672

Query  1441     GCAGGAATATTTGtttttttCTCTAACAGTCCTATATGAAAAATTCTGATTCTGAACATC  1500
                ||||||||||||||| ||||||||||||||||||||||||||||||||||||||||||||
Sbjct  7388673  GCAGGAATATTTGTTCTTTTCTCTAACAGTCCTATATGAAAAATTCTGATTCTGAACATC  7388732

Query  1501     ATTACAGTAGCTGCATGTATTCCATGTAATGGAATTTTCCTCTGTTTCAGACTCTGATCA  1560
                ||||||||||||||||||||||||||||||||||||||||||||||||||||||||||||
Sbjct  7388733  ATTACAGTAGCTGCATGTATTCCATGTAATGGAATTTTCCTCTGTTTCAGACTCTGATCA  7388792

Query  1561     TGGGGAACAGAGATGACATCGACGATATGTCTGCTGGGAATGCCAGTGTCCTCACCACAG  1620
                ||||||||||||||||||||||||||||||||||||||||||||||||||||||||||||
Sbjct  7388793  TGGGGAACAGAGATGACATCGACGATATGTCTGCTGGGAATGCCAGTGTCCTCACCACAG  7388852

Query  1621     TTCTGAAGCTGATTGACAAGTATGATCTGTATGGAAGTGTGGCGTTCCCTAAGCATCACA  1680
                ||||||||||||||||||||||||||||||||||||||||||||||||||||||||||||
Sbjct  7388853  TTCTGAAGCTGATTGACAAGTATGATCTGTATGGAAGTGTGGCGTTCCCTAAGCATCACA  7388912

Query  1681     ATCAGGCTGATGTCCCGGAGATCTACCGCCTCGCGGCCAAAATGAAGGTCCGCTGCTTAC  1740
                | ||||||||||||||||||||||||||||||||||||||||||||||||||||||||||
Sbjct  7388913  ACCAGGCTGATGTCCCGGAGATCTACCGCCTCGCGGCCAAAATGAAGGTCCGCTGCTTAC  7388972

Query  1741     CACGACCCTTTATTGAGCTTTGACAACTCACACTCAACCATAACTGATTGCTCCCTTCAG  1800
                ||||||||||||||||||||||||||||||||||||||||||||||||||||||||||||
Sbjct  7388973  CACGACCCTTTATTGAGCTTTGACAACTCACACTCAACCATAACTGATTGCTCCCTTCAG  7389032

Query  1801     GGCGTCTTCATCAACCCTGCTCTCGTTGAGCCGTTCGGTCTCACCCTTATCGAGGTCAGC  1860
                ||||||||||||||||||||||||||||||||||||||||||||||||||||||||||||
Sbjct  7389033  GGCGTCTTCATCAACCCTGCTCTCGTTGAGCCGTTCGGTCTCACCCTTATCGAGGTCAGC  7389092

Query  1861     TTCTTCTTCAGTTCTCTACCTATCAGCTATAGCCTTTTCAAAAACTACATTAAATTTCAC  1920
                |||||||||||||||||||||||||||||||||||||||||||| |||||||||||||||
Sbjct  7389093  TTCTTCTTCAGTTCTCTACCTATCAGCTATAGCCTTTTCAAAAATTACATTAAATTTCAC  7389152

Query  1921     TATGAAAAATGTGTGGCTTTCAGGCTGCGGCACACGGACTTCCAATAGTCGCTACCAAGA  1980
                ||||||||||||||||||||||||||||||||||||||||||||||||||||||||||||
Sbjct  7389153  TATGAAAAATGTGTGGCTTTCAGGCTGCGGCACACGGACTTCCAATAGTCGCTACCAAGA  7389212

Query  1981     ATGGTGGTCCAGTCGACATTACAACTGTGAGAAACCATATTTTGAACATTCAATGTGCGA  2040
                ||||||||||||||||||||||||||||||||||||||||||||||||||||||||||||
Sbjct  7389213  ATGGTGGTCCAGTCGACATTACAACTGTGAGAAACCATATTTTGAACATTCAATGTGCGA  7389272

Query  2041     GAAACCCACTGCAATTCACTTGTGAAAATAGTGGATAATTGTCTGCGTGCATCATACTGG  2100
                ||||||||||||||||||||||||||||||||||||||||||||||||||||||||||||
Sbjct  7389273  GAAACCCACTGCAATTCACTTGTGAAAATAGTGGATAATTGTCTGCGTGCATCATACTGG  7389332

Query  2101     CAGGCACTGAACAATGGACTGCTCGTTGACCCACACGACCAGAACGCCATCGCTGATGCA  2160
                ||||||||||||||||||||||||||||||||||||||||||||||||||||||||||||
Sbjct  7389333  CAGGCACTGAACAATGGACTGCTCGTTGACCCACACGACCAGAACGCCATCGCTGATGCA  7389392

Query  2161     CTGCTGAAGCTTGTAGCAGACAAGAACCTGTGGCAGGAATGCCGGAGAAACGGGTTGCG  2219
                |||||||||||||||||||||||||||||||||||||||||||||||||||||||||||
Sbjct  7389393  CTGCTGAAGCTTGTAGCAGACAAGAACCTGTGGCAGGAATGCCGGAGAAACGGGTTGCG  7389451


> Chr3C
Length=95716096

 Score = 4028 bits (2181),  Expect = 0.0
 Identities = 2207/2219 (99%), Gaps = 3/2219 (0%)
 Strand=Plus/Minus

Query  1         GTGTGCATGGTCTTGTTCGTGGCGAAAACATGGAACTAGGTCGTGATTCTGACACCGGTG  60
                 ||||||||||||||||||||||||||||||||||||||||||||||||||||||||||||
Sbjct  12048894  GTGTGCATGGTCTTGTTCGTGGCGAAAACATGGAACTAGGTCGTGATTCTGACACCGGTG  12048835

Query  61        GCCAGGTAAACGTCATTAGTCATTTATTAATTATTATTTGGGCGAAGTTCCTTATGCCGA  120
                 ||||||||||||||||| |||||||||||||||||||||||| |||||||||||||||||
Sbjct  12048834  GCCAGGTAAACGTCATTGGTCATTTATTAATTATTATTTGGGAGAAGTTCCTTATGCCGA  12048775

Query  121       ATCAAGTTTTCATGGTTGAGTGCGACTGATCTTTGAATCTCACAGGTGAAATATGTCGTC  180
                 ||||||||||||||||||||||||||||||||||||||||||||||||||||||||||||
Sbjct  12048774  ATCAAGTTTTCATGGTTGAGTGCGACTGATCTTTGAATCTCACAGGTGAAATATGTCGTC  12048715

Query  181       GAACTTGCAAGAGCGATGTCAATGATGCCTGGAGTGTACAGGGTGGACCTCTTCACTCGT  240
                 ||||||||||||||||||||||||||||||||||||||||||||||||||||||||||||
Sbjct  12048714  GAACTTGCAAGAGCGATGTCAATGATGCCTGGAGTGTACAGGGTGGACCTCTTCACTCGT  12048655

Query  241       CAAGTGTCATCTCCTGACGTGGACTGGAGTTATGGTGAGCCAACCGAGATGTTATGCTCC  300
                 ||||||||||||||||||||||||||||||||||||||||||||||||||||||||||||
Sbjct  12048654  CAAGTGTCATCTCCTGACGTGGACTGGAGTTATGGTGAGCCAACCGAGATGTTATGCTCC  12048595

Query  301       GGTTCCAATGATGGAGAGGGGATGGGTGAGAGTGCTGGAGCCTACATTGTGCGCATACCG  360
                 ||||||||||||||||||||||||||||||||||||||||||||||||||||||||||||
Sbjct  12048594  GGTTCCAATGATGGAGAGGGGATGGGTGAGAGTGCTGGAGCCTACATTGTGCGCATACCG  12048535

Query  361       TGTGGGCCACGGGATAAATACCTCAAGAAAGAAGCACTGTGGCCTTACCTCCAAGAATTT  420
                 ||||||||||||||||||||||||||||||||||||||||||||||||||||||||||||
Sbjct  12048534  TGTGGGCCACGGGATAAATACCTCAAGAAAGAAGCACTGTGGCCTTACCTCCAAGAATTT  12048475

Query  421       GTCGATGGAGCTCTGGCGCATATCCTGAACATGTCCAAGGCTCTGGGAGAGCAGGTTGGA  480
                 ||||||||||||||||||||||||||||||||||||||||||||||||||||||||||||
Sbjct  12048474  GTCGATGGAGCTCTGGCGCATATCCTGAACATGTCCAAGGCTCTGGGAGAGCAGGTTGGA  12048415

Query  481       AATGGGAGGCCAGTACTGCCTTATGTGATACATGGACACTATGCCGATGCTGGAGATGTT  540
                 ||||||||||||||||||||||||||||||||||||||||||||||||||||||||||||
Sbjct  12048414  AATGGGAGGCCAGTACTGCCTTATGTGATACATGGACACTATGCCGATGCTGGAGATGTT  12048355

Query  541       GCTGCTCTCCTTTCTGGTGCGCTGAATGTTCCCATGGTGCTCACTGGTCACTCACTTGGG  600
                 ||||||||||||||||||||||||||||||||||||||||||||||||||||||||||||
Sbjct  12048354  GCTGCTCTCCTTTCTGGTGCGCTGAATGTTCCCATGGTGCTCACTGGTCACTCACTTGGG  12048295

Query  601       AGGAACAAGCTGGAGCAACTGCTGAAGCAAGGGCGCATGTCCAAGGAGGAGATAGATTCA  660
                 ||||||||||||||||||||||||||||||||||||||||||||||||||||||||||||
Sbjct  12048294  AGGAACAAGCTGGAGCAACTGCTGAAGCAAGGGCGCATGTCCAAGGAGGAGATAGATTCA  12048235

Query  661       ACCTACAAGATCATGAGGCGTATCGAGGGTGAGGAGCTGGCCCTCGATGCGTCAGAGCTT  720
                 ||||||||||||||||||||||||||||||||||||||||||||||||||||||||||||
Sbjct  12048234  ACCTACAAGATCATGAGGCGTATCGAGGGTGAGGAGCTGGCCCTCGATGCGTCAGAGCTT  12048175

Query  721       GTCATCACGAGCACAAGGCAGGAGATTGATGAACAGTGGGGACTGTACGATGGATTTGAC  780
                 ||||||||||||||||||||||||||||||||||||||||||||||||||||||||||||
Sbjct  12048174  GTCATCACGAGCACAAGGCAGGAGATTGATGAACAGTGGGGACTGTACGATGGATTTGAC  12048115

Query  781       GTCAAGCTTGAGAAAGTGTTGAGGGCCCGGGCGAGGCGTGGGGTTAGCTGTCATGGTCGT  840
                 ||||||||||||||||||||||||||||||||||||||||||||||||||||||||||||
Sbjct  12048114  GTCAAGCTTGAGAAAGTGTTGAGGGCCCGGGCGAGGCGTGGGGTTAGCTGTCATGGTCGT  12048055

Query  841       TTCATGCCTAGGATGGTGGTAAGTATTCAAATCTCTGTTGTCGATACCAAGTAGTAAGTA  900
                 ||||||||||||||||||||||||||||||||||||||||||||||||||||||||||||
Sbjct  12048054  TTCATGCCTAGGATGGTGGTAAGTATTCAAATCTCTGTTGTCGATACCAAGTAGTAAGTA  12047995

Query  901       CTGTTCAACATCTGAATCATGAAGCTAAAACAAATTGTCATCCATTTGATCTGTGTTCAT  960
                 |||||||||||||||| |||||||||||||||||||||||||||||||||||||||||||
Sbjct  12047994  CTGTTCAACATCTGAACCATGAAGCTAAAACAAATTGTCATCCATTTGATCTGTGTTCAT  12047935

Query  961       AAGAGAACTTTGTTGGCAGGTGATTCCTCCAGGAATGGACTTCAGCAATGTTGTGGTTCC  1020
                 ||||||||||||||||||||||||||||||||||||||||||||||||||||||||||||
Sbjct  12047934  AAGAGAACTTTGTTGGCAGGTGATTCCTCCAGGAATGGACTTCAGCAATGTTGTGGTTCC  12047875

Query  1021      TGAAGACATTGATGGGGATGGTGACAGCAAAGATGATATCGTTGGTTTGGAGGGTGCCTC  1080
                 ||||||||||||||||||||||||||||||||||||||||||||||||||||||||||||
Sbjct  12047874  TGAAGACATTGATGGGGATGGTGACAGCAAAGATGATATCGTTGGTTTGGAGGGTGCCTC  12047815

Query  1081      ACCCAAGTCAAGAACCCCAATTTGGGCTGAGGTTGGTGCTTGATCCCAAATTCCTTTGCG  1140
                 ||||||||||||  ||||||||||||||||||||||||||||||||||||||||||||||
Sbjct  12047814  ACCCAAGTCAAGGCCCCCAATTTGGGCTGAGGTTGGTGCTTGATCCCAAATTCCTTTGCG  12047755

Query  1141      GACCTACAATAACTGCCTTCACAGGTATCACAAGTCTTAAGGTCGCTGCATGGCAACTCT  1200
                 ||| ||||||||||||||||||||||||||||||||||||||||||||||||||||||||
Sbjct  12047754  GAC-TACAATAACTGCCTTCACAGGTATCACAAGTCTTAAGGTCGCTGCATGGCAACTCT  12047696

Query  1201      GTCGTCGCAGGTGATGCGGTTCCTAACCAATCCTCACAAGCCGATGATCCTCGCGTTGTC  1260
                 ||||||||||||||||||||||||||||||||||||||||||||||||||||||||||||
Sbjct  12047695  GTCGTCGCAGGTGATGCGGTTCCTAACCAATCCTCACAAGCCGATGATCCTCGCGTTGTC  12047636

Query  1261      AAGGCCAGACCCGAAGAAGAACATCACTACCCTCGTCAAAGCGTTTGGAGAGTGCCGCCC  1320
                 ||||||||||||||||||||||||||||||||||||||||||||||||||||||||||||
Sbjct  12047635  AAGGCCAGACCCGAAGAAGAACATCACTACCCTCGTCAAAGCGTTTGGAGAGTGCCGCCC  12047576

Query  1321      ACTCAGGGAACTTGCAAACCTTGTAAGAAACAGTTAATCTGAAGTATACTCGTAAATTTC  1380
                 ||||||||||||||||||||||||||||||||||||||||||||||||||||||||||||
Sbjct  12047575  ACTCAGGGAACTTGCAAACCTTGTAAGAAACAGTTAATCTGAAGTATACTCGTAAATTTC  12047516

Query  1381      ATCGTTGCAGATGTTTTGTAATTTGTATGGTCAACTAACTAGTGCTATCATGATCACAGT  1440
                 |||||||||||| ||||||||||||||||||||| |||||||||||||||||||||||||
Sbjct  12047515  ATCGTTGCAGAT-TTTTGTAATTTGTATGGTCAAATAACTAGTGCTATCATGATCACAGT  12047457

Query  1441      GCAGGAATATTTGtttttttCTCTAACAGTCCTATATGAAAAATTCTGATTCTGAACATC  1500
                 ||||||||||||||| ||||||||||||||||||||||||||||||||||||||||||||
Sbjct  12047456  GCAGGAATATTTGTTCTTTTCTCTAACAGTCCTATATGAAAAATTCTGATTCTGAACATC  12047397

Query  1501      ATTACAGTAGCTGCATGTATTCCATGTAATGGAATTTTCCTCTGTTTCAGACTCTGATCA  1560
                 ||||||||||||||||||||||||||||||||||||||||||||||||||||||||||||
Sbjct  12047396  ATTACAGTAGCTGCATGTATTCCATGTAATGGAATTTTCCTCTGTTTCAGACTCTGATCA  12047337

Query  1561      TGGGGAACAGAGATGACATCGACGATATGTCTGCTGGGAATGCCAGTGTCCTCACCACAG  1620
                 ||||||||||||||||||||||||||||||||||||||||||||||||||||||||||||
Sbjct  12047336  TGGGGAACAGAGATGACATCGACGATATGTCTGCTGGGAATGCCAGTGTCCTCACCACAG  12047277

Query  1621      TTCTGAAGCTGATTGACAAGTATGATCTGTATGGAAGTGTGGCGTTCCCTAAGCATCACA  1680
                 ||||||||||||||||||||||||||||||||||||||||||||||||||||||||||||
Sbjct  12047276  TTCTGAAGCTGATTGACAAGTATGATCTGTATGGAAGTGTGGCGTTCCCTAAGCATCACA  12047217

Query  1681      ATCAGGCTGATGTCCCGGAGATCTACCGCCTCGCGGCCAAAATGAAGGTCCGCTGCTTAC  1740
                 | ||||||||||||||||||||||||||||||||||||||||||||||||||||||||||
Sbjct  12047216  ACCAGGCTGATGTCCCGGAGATCTACCGCCTCGCGGCCAAAATGAAGGTCCGCTGCTTAC  12047157

Query  1741      CACGACCCTTTATTGAGCTTTGACAACTCACACTCAACCATAACTGATTGCTCCCTTCAG  1800
                 ||||||||||||||||||||||||||||||||||||||||||||||||||||||||||||
Sbjct  12047156  CACGACCCTTTATTGAGCTTTGACAACTCACACTCAACCATAACTGATTGCTCCCTTCAG  12047097

Query  1801      GGCGTCTTCATCAACCCTGCTCTCGTTGAGCCGTTCGGTCTCACCCTTATCGAGGTCAGC  1860
                 ||||||||||||||||||||||||||||||||||||||||||||||||||||||||||||
Sbjct  12047096  GGCGTCTTCATCAACCCTGCTCTCGTTGAGCCGTTCGGTCTCACCCTTATCGAGGTCAGC  12047037

Query  1861      TTCTTCTTCAGTTCTCTACCTATCAGCTATAGCCTTTTCAAAAACTACATTAAATTTCAC  1920
                 |||||||||||||||||||||||||||||||||||||||||||| |||||||||||||||
Sbjct  12047036  TTCTTCTTCAGTTCTCTACCTATCAGCTATAGCCTTTTCAAAAATTACATTAAATTTCAC  12046977

Query  1921      TATGAAAAATGTGTGGCTTTCAGGCTGCGGCACACGGACTTCCAATAGTCGCTACCAAGA  1980
                 ||||||||||||||||||||||||||||||||||||||||||||||||||||||||||||
Sbjct  12046976  TATGAAAAATGTGTGGCTTTCAGGCTGCGGCACACGGACTTCCAATAGTCGCTACCAAGA  12046917

Query  1981      ATGGTGGTCCAGTCGACATTACAACTGTGAGAAACCATATTTTGAACATTCAATGTGCGA  2040
                 ||||||||||||||||||||||||||||||||||||||||||||||||||||||||||||
Sbjct  12046916  ATGGTGGTCCAGTCGACATTACAACTGTGAGAAACCATATTTTGAACATTCAATGTGCGA  12046857

Query  2041      GAAACCCACTGCAATTCACTTGTGAAAATAGTGGATAATTGTCTGCGTGCATCATACTGG  2100
                 ||||||||||||||||||||||||||||||||||||||||||||||||||||||||||||
Sbjct  12046856  GAAACCCACTGCAATTCACTTGTGAAAATAGTGGATAATTGTCTGCGTGCATCATACTGG  12046797

Query  2101      CAGGCACTGAACAATGGACTGCTCGTTGACCCACACGACCAGAACGCCATCGCTGATGCA  2160
                 ||||||||||||||||||||||||||||||| ||||||||||||||||||||||||||||
Sbjct  12046796  CAGGCACTGAACAATGGACTGCTCGTTGACC-ACACGACCAGAACGCCATCGCTGATGCA  12046738

Query  2161      CTGCTGAAGCTTGTAGCAGACAAGAACCTGTGGCAGGAATGCCGGAGAAACGGGTTGCG  2219
                 |||||||||||||||||||||||||||||||||||||||||||||||||||||||||||
Sbjct  12046737  CTGCTGAAGCTTGTAGCAGACAAGAACCTGTGGCAGGAATGCCGGAGAAACGGGTTGCG  12046679


 Score = 2241 bits (1213),  Expect = 0.0
 Identities = 1236/1247 (99%), Gaps = 1/1247 (0%)
 Strand=Plus/Plus

Query  973       TTGGCAGGTGATTCCTCCAGGAATGGACTTCAGCAATGTTGTGGTTCCTGAAGACATTGA  1032
                 ||||||||||||||||||||||||||||||||||||||||||||||||||||||||||||
Sbjct  11967094  TTGGCAGGTGATTCCTCCAGGAATGGACTTCAGCAATGTTGTGGTTCCTGAAGACATTGA  11967153

Query  1033      TGGGGATGGTGACAGCAAAGATGATATCGTTGGTTTGGAGGGTGCCTCACCCAAGTCAAG  1092
                 ||||||||||||||||||||||||||||||||||||||||||||||||||||||||||||
Sbjct  11967154  TGGGGATGGTGACAGCAAAGATGATATCGTTGGTTTGGAGGGTGCCTCACCCAAGTCAAG  11967213

Query  1093      AACCCCAATTTGGGCTGAGGTTGGTGCTTGATCCCAAATTCCTTTGCGGACCTACAATAA  1152
                   ||||||||||||||||||||||||||||||||||||||||||||||||||||||||||
Sbjct  11967214  GCCCCCAATTTGGGCTGAGGTTGGTGCTTGATCCCAAATTCCTTTGCGGACCTACAATAA  11967273

Query  1153      CTGCCTTCACAGGTATCACAAGTCTTAAGGTCGCTGCATGGCAACTCTGTCGTCGCAGGT  1212
                 ||||||||||||||||||||||||||||||||||||||||||||||||||||||||||||
Sbjct  11967274  CTGCCTTCACAGGTATCACAAGTCTTAAGGTCGCTGCATGGCAACTCTGTCGTCGCAGGT  11967333

Query  1213      GATGCGGTTCCTAACCAATCCTCACAAGCCGATGATCCTCGCGTTGTCAAGGCCAGACCC  1272
                 |||||||||||||||||||||||||||||||||| |||||||||||||||||||||||||
Sbjct  11967334  GATGCGGTTCCTAACCAATCCTCACAAGCCGATGTTCCTCGCGTTGTCAAGGCCAGACCC  11967393

Query  1273      GAAGAAGAACATCACTACCCTCGTCAAAGCGTTTGGAGAGTGCCGCCCACTCAGGGAACT  1332
                 ||||||||||||||||||||||||||||||||||||||||||||||||||||||||||||
Sbjct  11967394  GAAGAAGAACATCACTACCCTCGTCAAAGCGTTTGGAGAGTGCCGCCCACTCAGGGAACT  11967453

Query  1333      TGCAAACCTTGTAAGAAACAGTTAATCTGAAGTATACTCGTAAATTTCATCGTTGCAGAT  1392
                 ||||||||||||||||||||||||||||||||||||||||||||||||||||||||||||
Sbjct  11967454  TGCAAACCTTGTAAGAAACAGTTAATCTGAAGTATACTCGTAAATTTCATCGTTGCAGAT  11967513

Query  1393      GTTTTGTAATTTGTATGGTCAACTAACTAGTGCTATCATGATCACAGTGCAGGAATATTT  1452
                  ||||||||||||||||||||| |||||||||||||||||||||||||||||||||||||
Sbjct  11967514  TTTTTGTAATTTGTATGGTCAAATAACTAGTGCTATCATGATCACAGTGCAGGAATATTT  11967573

Query  1453      GtttttttCTCTAACAGTCCTATATGAAAAATTCTGATTCTGAACATCATTACAGTAGCT  1512
                 ||| ||||||||||||||||||||||||||||||||||||||||||||||||||||||||
Sbjct  11967574  GTTCTTTTCTCTAACAGTCCTATATGAAAAATTCTGATTCTGAACATCATTACAGTAGCT  11967633

Query  1513      GCATGTATTCCATGTAATGGAATTTTCCTCTGTTTCAGACTCTGATCATGGGGAACAGAG  1572
                 ||||||||||||||||||||||||||||||||||||||||||||||||||||||||||||
Sbjct  11967634  GCATGTATTCCATGTAATGGAATTTTCCTCTGTTTCAGACTCTGATCATGGGGAACAGAG  11967693

Query  1573      ATGACATCGACGATATGTCTGCTGGGAATGCCAGTGTCCTCACCACAGTTCTGAAGCTGA  1632
                 ||||||||||||||||||||||||||||||||||||||||||||||||||||||||||||
Sbjct  11967694  ATGACATCGACGATATGTCTGCTGGGAATGCCAGTGTCCTCACCACAGTTCTGAAGCTGA  11967753

Query  1633      TTGACAAGTATGATCTGTATGGAAGTGTGGCGTTCCCTAAGCATCACAATCAGGCTGATG  1692
                 ||||||||||||||||||||||||||||||||||||||||||||||||| ||||||||||
Sbjct  11967754  TTGACAAGTATGATCTGTATGGAAGTGTGGCGTTCCCTAAGCATCACAACCAGGCTGATG  11967813

Query  1693      TCCCGGAGATCTACCGCCTCGCGGCCAAAATGAAGGTCCGCTGCTTACCACGACCCTTTA  1752
                 ||||||||||||||||||||||||||||||||||||||||||||||||||||||||||||
Sbjct  11967814  TCCCGGAGATCTACCGCCTCGCGGCCAAAATGAAGGTCCGCTGCTTACCACGACCCTTTA  11967873

Query  1753      TTGAGCTTTGACAACTCACACTCAACCATAACTGATTGCTCCCTTCAGGGCGTCTTCATC  1812
                 ||||||||||||||||||||||||||||||||||||||||||||||||||||||||||||
Sbjct  11967874  TTGAGCTTTGACAACTCACACTCAACCATAACTGATTGCTCCCTTCAGGGCGTCTTCATC  11967933

Query  1813      AACCCTGCTCTCGTTGAGCCGTTCGGTCTCACCCTTATCGAGGTCAGCTTCTTCTTCAGT  1872
                 ||||||||||||||||||||||||||||||||||||||||||||||||||||||||||||
Sbjct  11967934  AACCCTGCTCTCGTTGAGCCGTTCGGTCTCACCCTTATCGAGGTCAGCTTCTTCTTCAGT  11967993

Query  1873      TCTCTACCTATCAGCTATAGCCTTTTCAAAAACTACATTAAATTTCACTATGAAAAATGT  1932
                 |||||||||||||||||||||||||||||||| |||||||||||||||||||||||||||
Sbjct  11967994  TCTCTACCTATCAGCTATAGCCTTTTCAAAAATTACATTAAATTTCACTATGAAAAATGT  11968053

Query  1933      GTGGCTTTCAGGCTGCGGCACACGGACTTCCAATAGTCGCTACCAAGAATGGTGGTCCAG  1992
                 ||||||||||||||||||||||||||||||||||||||||||||||||||||||||||||
Sbjct  11968054  GTGGCTTTCAGGCTGCGGCACACGGACTTCCAATAGTCGCTACCAAGAATGGTGGTCCAG  11968113

Query  1993      TCGACATTACAACTGTGAGAAACCATATTTTGAACATTCAATGTGCGAGAAACCCACTGC  2052
                 ||||||||||||||||||||||||||||||||||||||||||||||||| ||||||||||
Sbjct  11968114  TCGACATTACAACTGTGAGAAACCATATTTTGAACATTCAATGTGCGAG-AACCCACTGC  11968172

Query  2053      AATTCACTTGTGAAAATAGTGGATAATTGTCTGCGTGCATCATACTGGCAGGCACTGAAC  2112
                 ||||||||||||||||||||||||||||||||||||||||||||||||||||||||||||
Sbjct  11968173  AATTCACTTGTGAAAATAGTGGATAATTGTCTGCGTGCATCATACTGGCAGGCACTGAAC  11968232

Query  2113      AATGGACTGCTCGTTGACCCACACGACCAGAACGCCATCGCTGATGCACTGCTGAAGCTT  2172
                 ||||| ||||||||||| ||||||||||||||||||||||||||||||||||||||||||
Sbjct  11968233  AATGGGCTGCTCGTTGATCCACACGACCAGAACGCCATCGCTGATGCACTGCTGAAGCTT  11968292

Query  2173      GTAGCAGACAAGAACCTGTGGCAGGAATGCCGGAGAAACGGGTTGCG  2219
                 |||||||||||||||||||||||||||||||||||||||||||||||
Sbjct  11968293  GTAGCAGACAAGAACCTGTGGCAGGAATGCCGGAGAAACGGGTTGCG  11968339


> Chr3B
Length=100835780

 Score = 3866 bits (2093),  Expect = 0.0
 Identities = 2186/2225 (98%), Gaps = 29/2225 (1%)
 Strand=Plus/Minus

Query  1        GTGTGCATGGTCTTGTTCGTGGCGAAAACATGGAACTAGGTCGTGATTCTGACACCGGTG  60
                ||||||||||||||||||||||||||||||||||||||||||||||||||||||||||||
Sbjct  8220622  GTGTGCATGGTCTTGTTCGTGGCGAAAACATGGAACTAGGTCGTGATTCTGACACCGGTG  8220563

Query  61       GCCAGGTAAACGTCATTAGTCATTTATTAATTATTATTTGGGCGAAGTTCCTTATGCCGA  120
                ||||||||||||||||| |||||||||||||||||||||||| |||||||||||||||||
Sbjct  8220562  GCCAGGTAAACGTCATTGGTCATTTATTAATTATTATTTGGGAGAAGTTCCTTATGCCGA  8220503

Query  121      ATCAAGTTTTCATGGTTGAGTGCGACTGATCTTTGAATCTCACAGGTGAAATATGTCGTC  180
                ||||||||||||||||||||||||||| |||||||||||||||||||||||||||| |||
Sbjct  8220502  ATCAAGTTTTCATGGTTGAGTGCGACTAATCTTTGAATCTCACAGGTGAAATATGTTGTC  8220443

Query  181      GAACTTGCAAGAGCGATGTCAATGATGCCTGGAGTGTACAGGGTGGACCTCTTCACTCGT  240
                ||||||||||||||||||||||||||||||||||||||||||||||||||||||||||||
Sbjct  8220442  GAACTTGCAAGAGCGATGTCAATGATGCCTGGAGTGTACAGGGTGGACCTCTTCACTCGT  8220383

Query  241      CAAGTGTCATCTCCTGACGTGGACTGGAGTTATGGTGAGCCAACCGAGATGTTATGCTCC  300
                ||||||||||||||||||||||||||||||||||||||||||||||||||||||||||||
Sbjct  8220382  CAAGTGTCATCTCCTGACGTGGACTGGAGTTATGGTGAGCCAACCGAGATGTTATGCTCC  8220323

Query  301      GGTTCCAATGATGGAGAGGGGATGGGTGAGAGTGCTGGAGCCTACATTGTGCGCATACCG  360
                ||||||||||||||||||||||||||||||||||||||||||||||||||||||||||||
Sbjct  8220322  GGTTCCAATGATGGAGAGGGGATGGGTGAGAGTGCTGGAGCCTACATTGTGCGCATACCG  8220263

Query  361      TGTGGGCCACGGGATAAATACCTCAAGAAAGAAGCACTGTGGCCTTACCTCCAAGAATTT  420
                ||||||||||||||||||||||||||||||||||||||||||||||||||||||||||| 
Sbjct  8220262  TGTGGGCCACGGGATAAATACCTCAAGAAAGAAGCACTGTGGCCTTACCTCCAAGAATT-  8220204

Query  421      GTCGATGGAGCTCTGGCGCATATCCTGAACATGTCCAAGGCTCTGGGAGAGCAGGTTGGA  480
                ||||||||||||||||||||||||||||||||||||||||||||||||||||||||||||
Sbjct  8220203  GTCGATGGAGCTCTGGCGCATATCCTGAACATGTCCAAGGCTCTGGGAGAGCAGGTTGGA  8220144

Query  481      AATGGGAGGCCAGTACTGCCTTATGTGATACATGGACACTATGCCGATGCTGGAGATGTT  540
                ||||||||||||||||||||||||||||||||||||||||||||||||||||||||||||
Sbjct  8220143  AATGGGAGGCCAGTACTGCCTTATGTGATACATGGACACTATGCCGATGCTGGAGATGTT  8220084

Query  541      GCTGCTCTCCTTTCTGGTGCGCTGAATGTTCCCATGGTGCTCACTGGTCACTCACTTGGG  600
                ||||||||||||||||||||||||||||||||||||||||||||||||||||||||||||
Sbjct  8220083  GCTGCTCTCCTTTCTGGTGCGCTGAATGTTCCCATGGTGCTCACTGGTCACTCACTTGGG  8220024

Query  601      AGGAACAAGCTGGAGCAACTGCTGAAGCAAGGGCGCATGTCCAAGGAGGAGATAGATTCA  660
                ||||||||||||||||||||||||||||||||||||||||||||||||||||||||||||
Sbjct  8220023  AGGAACAAGCTGGAGCAACTGCTGAAGCAAGGGCGCATGTCCAAGGAGGAGATAGATTCA  8219964

Query  661      ACCTACAAGATCATGAGGCGTATCGAGGGTGAGGAGCTGGCCCTCGATGCGTCAGAGCTT  720
                ||||||||||||||||||||||||||||||||||||||||||||||||||||||||||||
Sbjct  8219963  ACCTACAAGATCATGAGGCGTATCGAGGGTGAGGAGCTGGCCCTCGATGCGTCAGAGCTT  8219904

Query  721      GTCATCACGAGCACAAGGCAGGAGATTGATGAACAGTGGGGACTGTACGATGGATTTGAC  780
                ||||||||||||||||||||||||||||||||||||||||||||||||||||||||||||
Sbjct  8219903  GTCATCACGAGCACAAGGCAGGAGATTGATGAACAGTGGGGACTGTACGATGGATTTGAC  8219844

Query  781      GTCAAGCTTGAGAAAGTGTTGAGGGCCCGGGCGAGGCGTGGGGTTAGCTGTCATGGTCGT  840
                ||||||||||||||||||||||||||||||||||||||||||||||||||||||||||||
Sbjct  8219843  GTCAAGCTTGAGAAAGTGTTGAGGGCCCGGGCGAGGCGTGGGGTTAGCTGTCATGGTCGT  8219784

Query  841      TTCATGCCTAGGATGGTGGTAAGTATTCAAATCTCTGTTGTCGATACCAAGTAGTAAGTA  900
                ||||||||||||||||||||||||||||||||||||||||||||||||||||||||||||
Sbjct  8219783  TTCATGCCTAGGATGGTGGTAAGTATTCAAATCTCTGTTGTCGATACCAAGTAGTAAGTA  8219724

Query  901      CTGTTCAACATCTGAATCATGAAGCTAAAACAAATTGTCATCCATTTGATCT------GT  954
                ||||||||||||||||||||||||||||||||||||||||||||||||||||      ||
Sbjct  8219723  CTGTTCAACATCTGAATCATGAAGCTAAAACAAATTGTCATCCATTTGATCTATATCTGT  8219664

Query  955      GTTCATAAGAGAACTTTGTTGGCAGGTGATTCCTCCAGGAATGGACTTCAGCAATGTTGT  1014
                ||||||||||||||||||||||||||||||||||||||||||||||||||||||||||||
Sbjct  8219663  GTTCATAAGAGAACTTTGTTGGCAGGTGATTCCTCCAGGAATGGACTTCAGCAATGTTGT  8219604

Query  1015     GGTTCCTGAAGACATTGATGGGGATGGTGACAGCAAAGATGATATCGTTGGTTTGGAGGG  1074
                ||||||||||||||||||||||||||||||||||||||||||||||||||||||||||||
Sbjct  8219603  GGTTCCTGAAGACATTGATGGGGATGGTGACAGCAAAGATGATATCGTTGGTTTGGAGGG  8219544

Query  1075     TGCCTCACCCAAGTCAAGAACCCCAATTTGGGCTGAGGTTGGTGCTTGATCCCAAATTCC  1134
                ||||||||||||||||||  ||||||||||||||||||||||||||||||   |    | 
Sbjct  8219543  TGCCTCACCCAAGTCAAGGCCCCCAATTTGGGCTGAGGTTGGTGCTTGAT---A----C-  8219492

Query  1135     TTTGCGGACCTACAATAACTGCCTTCACAGGTATCACAAGTCTTAAGGTCGCTGCATGGC  1194
                       |   ||   ||||||||||||||||||||||||||||||||||||||||||||
Sbjct  8219491  -------A---AC---AACTGCCTTCACAGGTATCACAAGTCTTAAGGTCGCTGCATGGC  8219445

Query  1195     AACTCTGTCGTCGCAGGTGATGCGGTTCCTAACCAATCCTCACAAGCCGATGATCCTCGC  1254
                |||| |||||||||||||||||||||||||||||||||||||||||||||||||||||||
Sbjct  8219444  AACT-TGTCGTCGCAGGTGATGCGGTTCCTAACCAATCCTCACAAGCCGATGATCCTCGC  8219386

Query  1255     GTTGTCAAGGCCAGACCCGAAGAAGAACATCACTACCCTCGTCAAAGCGTTTGGAGAGTG  1314
                ||||||||||||||||||||||||||||||||||||||||||||||||||||||||||||
Sbjct  8219385  GTTGTCAAGGCCAGACCCGAAGAAGAACATCACTACCCTCGTCAAAGCGTTTGGAGAGTG  8219326

Query  1315     CCGCCCACTCAGGGAACTTGCAAACCTTGTAAGAAACAGTTAATCTGAAGTATACTCGTA  1374
                ||||||||||||||||||||||||||||||||||||||||||||||||||||||||||||
Sbjct  8219325  CCGCCCACTCAGGGAACTTGCAAACCTTGTAAGAAACAGTTAATCTGAAGTATACTCGTA  8219266

Query  1375     AATTTCATCGTTGCAGATGTTTTGTAATTTGTATGGTCAACTAACTAGTGCTATCATGAT  1434
                |||||||||||||||||||||||||||||||||||||||| |||||||||||||||||||
Sbjct  8219265  AATTTCATCGTTGCAGATGTTTTGTAATTTGTATGGTCAAATAACTAGTGCTATCATGAT  8219206

Query  1435     CACAGTGCAGGAATATTTGtttttttCTCTAACAGTCCTATATGAAAAATTCTGATTCTG  1494
                ||||||||||||||||||||| ||||||||||||||||||||||||||||||||||||||
Sbjct  8219205  CACAGTGCAGGAATATTTGTTCTTTTCTCTAACAGTCCTATATGAAAAATTCTGATTCTG  8219146

Query  1495     AACATCATTACAGTAGCTGCATGTATTCCATGTAATGGAATTTTCCTCTGTTTCAGACTC  1554
                ||||||||||||||||||||||||||||||||||||||||||||||||||||||||||||
Sbjct  8219145  AACATCATTACAGTAGCTGCATGTATTCCATGTAATGGAATTTTCCTCTGTTTCAGACTC  8219086

Query  1555     TGATCATGGGGAACAGAGATGACATCGACGATATGTCTGCTGGGAATGCCAGTGTCCTCA  1614
                ||||||||||||||||||||||||||||||||||||||||||||||||||||||||||||
Sbjct  8219085  TGATCATGGGGAACAGAGATGACATCGACGATATGTCTGCTGGGAATGCCAGTGTCCTCA  8219026

Query  1615     CCACAGTTCTGAAGCTGATTGACAAGTATGATCTGTATGGAAGTGTGGCGTTCCCTAAGC  1674
                ||||||||||||||||||||||||||||||||||||||||||||||||||||||||||||
Sbjct  8219025  CCACAGTTCTGAAGCTGATTGACAAGTATGATCTGTATGGAAGTGTGGCGTTCCCTAAGC  8218966

Query  1675     ATCACAATCAGGCTGATGTCCCGGAGATCTACCGCCTCGCGGCCAAAATGAAGGTCCGCT  1734
                ||||||| ||||||||||||||||||||||||||||||||||||||||||||||||||||
Sbjct  8218965  ATCACAACCAGGCTGATGTCCCGGAGATCTACCGCCTCGCGGCCAAAATGAAGGTCCGCT  8218906

Query  1735     GCTTACCACGACCCTTTATTGAGCTTTGACAACTCACACTCAACCATAACTGATTGCTCC  1794
                ||||||||||||||||||||||||||||||||||||||||||||||||||||||||||||
Sbjct  8218905  GCTTACCACGACCCTTTATTGAGCTTTGACAACTCACACTCAACCATAACTGATTGCTCC  8218846

Query  1795     CTTCAGGGCGTCTTCATCAACCCTGCTCTCGTTGAGCCGTTCGGTCTCACCCTTATCGAG  1854
                ||||||||||||||||||||||||||||||||||||||||||||||||||||||||||||
Sbjct  8218845  CTTCAGGGCGTCTTCATCAACCCTGCTCTCGTTGAGCCGTTCGGTCTCACCCTTATCGAG  8218786

Query  1855     GTCAGCTTCTTCTTCAGTTCTCTACCTATCAGCTATAGCCTTTTCAAAAACTACATTAAA  1914
                |||||||||||||||||||||||||||||||||||||||||||||||||| |||||||||
Sbjct  8218785  GTCAGCTTCTTCTTCAGTTCTCTACCTATCAGCTATAGCCTTTTCAAAAATTACATTAAA  8218726

Query  1915     TTTCACTATGAAAAATGTGTGGCTTTCAGGCTGCGGCACACGGACTTCCAATAGTCGCTA  1974
                ||||||||||||||||||||||||||||||||||||||||||||||||||||||||||||
Sbjct  8218725  TTTCACTATGAAAAATGTGTGGCTTTCAGGCTGCGGCACACGGACTTCCAATAGTCGCTA  8218666

Query  1975     CCAAGAATGGTGGTCCAGTCGACATTACAACTGTGAGAAACCATATTTTGAACATTCAAT  2034
                ||||||||||||||||||||||||||||||||||||||||||||||||||||||||||||
Sbjct  8218665  CCAAGAATGGTGGTCCAGTCGACATTACAACTGTGAGAAACCATATTTTGAACATTCAAT  8218606

Query  2035     GTGCGAGAAACCCACTGCAATTCACTTGTGAAAATAGTGGATAATTGTCTGCGTGCATCA  2094
                ||||||||||||||||||||||||||||||||||||||||||||||||||||||||||||
Sbjct  8218605  GTGCGAGAAACCCACTGCAATTCACTTGTGAAAATAGTGGATAATTGTCTGCGTGCATCA  8218546

Query  2095     TACTGGCAGGCACTGAACAATGGACTGCTCGTTGACCCACACGACCAGAACGCCATCGCT  2154
                ||||||||||||||||||||||||||||||||||||||||||||||||||||||||||||
Sbjct  8218545  TACTGGCAGGCACTGAACAATGGACTGCTCGTTGACCCACACGACCAGAACGCCATCGCT  8218486

Query  2155     GATGCACTGCTGAAGCTTGTAGCAGACAAGAACCTGTGGCAGGAATGCCGGAGAAACGGG  2214
                ||||||||||||||||||||||||||||||||||||||||||||||||||||||||||||
Sbjct  8218485  GATGCACTGCTGAAGCTTGTAGCAGACAAGAACCTGTGGCAGGAATGCCGGAGAAACGGG  8218426

Query  2215     TTGCG  2219
                |||||
Sbjct  8218425  TTGCG  8218421


 Score = 3801 bits (2058),  Expect = 0.0
 Identities = 2174/2225 (98%), Gaps = 27/2225 (1%)
 Strand=Plus/Minus

Query  1        GTGTGCATGGTCTTGTTCGTGGCGAAAACATGGAACTAGGTCGTGATTCTGACACCGGTG  60
                ||||||||||||||||||||||||||||||||||||||||||||||||||||||||||||
Sbjct  8236541  GTGTGCATGGTCTTGTTCGTGGCGAAAACATGGAACTAGGTCGTGATTCTGACACCGGTG  8236482

Query  61       GCCAGGTAAACGTCATTAGTCATTTATTAATTATTATTTGGGCGAAGTTCCTTATGCCGA  120
                ||||||||||||||||| |||||||||||||||||||||||| |||||||||||||||||
Sbjct  8236481  GCCAGGTAAACGTCATTGGTCATTTATTAATTATTATTTGGGAGAAGTTCCTTATGCCGA  8236422

Query  121      ATCAAGTTTTCATGGTTGAGTGCGACTGATCTTTGAATCTCACAGGTGAAATATGTCGTC  180
                ||||||||||||||||||||||||||| |||||||||||||||||||||||||||| |||
Sbjct  8236421  ATCAAGTTTTCATGGTTGAGTGCGACTAATCTTTGAATCTCACAGGTGAAATATGTTGTC  8236362

Query  181      GAACTTGCAAGAGCGATGTCAATGATGCCTGGAGTGTACAGGGTGGACCTCTTCACTCGT  240
                ||||||||||||||||||||||||||||||||||||||||||||||||||||||||||||
Sbjct  8236361  GAACTTGCAAGAGCGATGTCAATGATGCCTGGAGTGTACAGGGTGGACCTCTTCACTCGT  8236302

Query  241      CAAGTGTCATCTCCTGACGTGGACTGGAGTTATGGTGAGCCAACCGAGATGTTATGCTCC  300
                ||||||||||||||||||||||||||||||||||||||||||||||||||||||||||||
Sbjct  8236301  CAAGTGTCATCTCCTGACGTGGACTGGAGTTATGGTGAGCCAACCGAGATGTTATGCTCC  8236242

Query  301      GGTTCCAATGATGGAGAGGGGATGGGTGAGAGTGCTGGAGCCTACATTGTGCGCATACCG  360
                ||||||||||||||||||||||||||||||||||||||||||||||||||||||||||||
Sbjct  8236241  GGTTCCAATGATGGAGAGGGGATGGGTGAGAGTGCTGGAGCCTACATTGTGCGCATACCG  8236182

Query  361      TGTGGGCCACGGGATAAATACCTCAAGAAAGAAGCACTGTGGCCTTACCTCCAAGAATTT  420
                |||||||||||||||||||||||||||||||||||||||||||||||||||||||||| |
Sbjct  8236181  TGTGGGCCACGGGATAAATACCTCAAGAAAGAAGCACTGTGGCCTTACCTCCAAGAATAT  8236122

Query  421      GTCGATGGAGCTCTGGCGCATATCCTGAACATGTCCAAGGCTCTGGGAGAGCAGGTTGGA  480
                ||||||||||||||||||||||||||||||||||||||||||||||||||||||||||||
Sbjct  8236121  GTCGATGGAGCTCTGGCGCATATCCTGAACATGTCCAAGGCTCTGGGAGAGCAGGTTGGA  8236062

Query  481      AATGGGAGGCCAGTACTGCCTTATGTGATACATGGACACTATGCCGATGCTGGAGATGTT  540
                ||||||||||||||||||||||||||||||||||||||||||||||||||||||||||||
Sbjct  8236061  AATGGGAGGCCAGTACTGCCTTATGTGATACATGGACACTATGCCGATGCTGGAGATGTT  8236002

Query  541      GCTGCTCTCCTTTCTGGTGCGCTGAATGTTCCCATGGTGCTCACTGGTCACTCACTTGGG  600
                |||||||||||||| |||||||||||||| ||||||||||||||||||||||||||||||
Sbjct  8236001  GCTGCTCTCCTTTCCGGTGCGCTGAATGTGCCCATGGTGCTCACTGGTCACTCACTTGGG  8235942

Query  601      AGGAACAAGCTGGAGCAACTGCTGAAGCAAGGGCGCATGTCCAAGGAGGAGATAGATTCA  660
                ||||||||||||||||||||||||||||||||||||||||||||||||||||||||||||
Sbjct  8235941  AGGAACAAGCTGGAGCAACTGCTGAAGCAAGGGCGCATGTCCAAGGAGGAGATAGATTCA  8235882

Query  661      ACCTACAAGATCATGAGGCGTATCGAGGGTGAGGAGCTGGCCCTCGATGCGTCAGAGCTT  720
                |||||||||||||||||||||||||||||||||||||||||||| |||||||||||||||
Sbjct  8235881  ACCTACAAGATCATGAGGCGTATCGAGGGTGAGGAGCTGGCCCTGGATGCGTCAGAGCTT  8235822

Query  721      GTCATCACGAGCACAAGGCAGGAGATTGATGAACAGTGGGGACTGTACGATGGATTTGAC  780
                |||||||||||||||||||||||||||||||||||||||||| |||||||||||||||||
Sbjct  8235821  GTCATCACGAGCACAAGGCAGGAGATTGATGAACAGTGGGGATTGTACGATGGATTTGAC  8235762

Query  781      GTCAAGCTTGAGAAAGTGTTGAGGGCCCGGGCGAGGCGTGGGGTTAGCTGTCATGGTCGT  840
                ||||||||||||||||||||||||||||||||||||||||||||||||||||||||||||
Sbjct  8235761  GTCAAGCTTGAGAAAGTGTTGAGGGCCCGGGCGAGGCGTGGGGTTAGCTGTCATGGTCGT  8235702

Query  841      TTCATGCCTAGGATGGTGGTAAGTATTCAAATCTCTGTTGTCGATACCAAGTAGTAAGTA  900
                ||||||||||||||||||||||||||||||||||||||||||||||||||||||||||||
Sbjct  8235701  TTCATGCCTAGGATGGTGGTAAGTATTCAAATCTCTGTTGTCGATACCAAGTAGTAAGTA  8235642

Query  901      CTGTTCAACATCTGAATCATGAAGCTAAAACAAATTGTCATCCATTTGATCT------GT  954
                |||||||||||||||||||||||| |||||||||||||||||||||||||||      ||
Sbjct  8235641  CTGTTCAACATCTGAATCATGAAGTTAAAACAAATTGTCATCCATTTGATCTATATCTGT  8235582

Query  955      GTTCATAAGAGAACTTTGTTGGCAGGTGATTCCTCCAGGAATGGACTTCAGCAATGTTGT  1014
                ||| ||||||||||||||||||||||||||||||||||||||||||||||||||||||||
Sbjct  8235581  GTTGATAAGAGAACTTTGTTGGCAGGTGATTCCTCCAGGAATGGACTTCAGCAATGTTGT  8235522

Query  1015     GGTTCCTGAAGACATTGATGGGGATGGTGACAGCAAAGATGATATCGTTGGTTTGGAGGG  1074
                ||||||||||||||||||||||||||||||||||||||||||||||||||||||||||||
Sbjct  8235521  GGTTCCTGAAGACATTGATGGGGATGGTGACAGCAAAGATGATATCGTTGGTTTGGAGGG  8235462

Query  1075     TGCCTCACCCAAGTCAAGAACCCCAATTTGGGCTGAGGTTGGTGCTTGATCCCAAATTCC  1134
                ||||||||||||||||||  ||||||||||||||||||||||||||||||     |    
Sbjct  8235461  TGCCTCACCCAAGTCAAGGCCCCCAATTTGGGCTGAGGTTGGTGCTTGAT-----A----  8235411

Query  1135     TTTGCGGACCTACAATAACTGCCTTCACAGGTATCACAAGTCTTAAGGTCGCTGCATGGC  1194
                    |  |   ||   ||||||||||||||||||||||||||||||||||||||||||||
Sbjct  8235410  ----C--A---AC---AACTGCCTTCACAGGTATCACAAGTCTTAAGGTCGCTGCATGGC  8235363

Query  1195     AACTCTGTCGTCGCAGGTGATGCGGTTCCTAACCAATCCTCACAAGCCGATGATCCTCGC  1254
                |||| |||||||||||||||||||||||||||||||||||||||||||||||||||||||
Sbjct  8235362  AACTTTGTCGTCGCAGGTGATGCGGTTCCTAACCAATCCTCACAAGCCGATGATCCTCGC  8235303

Query  1255     GTTGTCAAGGCCAGACCCGAAGAAGAACATCACTACCCTCGTCAAAGCGTTTGGAGAGTG  1314
                ||||||||||||||||||||||||||||||||||||||||||||||||||||||||||||
Sbjct  8235302  GTTGTCAAGGCCAGACCCGAAGAAGAACATCACTACCCTCGTCAAAGCGTTTGGAGAGTG  8235243

Query  1315     CCGCCCACTCAGGGAACTTGCAAACCTTGTAAGAAACAGTTAATCTGAAGTATACTCGTA  1374
                ||||||||||||||||||||||||||||||||||||||||||||||||||||||||| ||
Sbjct  8235242  CCGCCCACTCAGGGAACTTGCAAACCTTGTAAGAAACAGTTAATCTGAAGTATACTCATA  8235183

Query  1375     AATTTCATCGTTGCAGATGTTTTGTAATTTGTATGGTCAACTAACTAGTGCTATCATGAT  1434
                |||||||||||||||||||||||||||||||||||||||| |||||||||||||||||||
Sbjct  8235182  AATTTCATCGTTGCAGATGTTTTGTAATTTGTATGGTCAAATAACTAGTGCTATCATGAT  8235123

Query  1435     CACAGTGCAGGAATATTTGtttttttCTCTAACAGTCCTATATGAAAAATTCTGATTCTG  1494
                ||||||||||||||||||||| ||||||||||||||||||||||||||||||||||||||
Sbjct  8235122  CACAGTGCAGGAATATTTGTTCTTTTCTCTAACAGTCCTATATGAAAAATTCTGATTCTG  8235063

Query  1495     AACATCATTACAGTAGCTGCATGTATTCCATGTAATGGAATTTTCCTCTGTTTCAGACTC  1554
                ||||||||||||||||||||||||||||||||||||||||||||||||||||||||||||
Sbjct  8235062  AACATCATTACAGTAGCTGCATGTATTCCATGTAATGGAATTTTCCTCTGTTTCAGACTC  8235003

Query  1555     TGATCATGGGGAACAGAGATGACATCGACGATATGTCTGCTGGGAATGCCAGTGTCCTCA  1614
                ||||||||||||||||||||||||||||||||||||||||||||||||||||||||||||
Sbjct  8235002  TGATCATGGGGAACAGAGATGACATCGACGATATGTCTGCTGGGAATGCCAGTGTCCTCA  8234943

Query  1615     CCACAGTTCTGAAGCTGATTGACAAGTATGATCTGTATGGAAGTGTGGCGTTCCCTAAGC  1674
                ||||||||||||||||||||||||||||||||||||||||||||||||||||||||||||
Sbjct  8234942  CCACAGTTCTGAAGCTGATTGACAAGTATGATCTGTATGGAAGTGTGGCGTTCCCTAAGC  8234883

Query  1675     ATCACAATCAGGCTGATGTCCCGGAGATCTACCGCCTCGCGGCCAAAATGAAGGTCCGCT  1734
                ||||||||||||||||||||||||||||||||||||||||||||||||||||||||||||
Sbjct  8234882  ATCACAATCAGGCTGATGTCCCGGAGATCTACCGCCTCGCGGCCAAAATGAAGGTCCGCT  8234823

Query  1735     GCTTACCACGACCCTTTATTGAGCTTTGACAACTCACACTCAACCATAACTGATTGCTCC  1794
                ||||||||||||||||||||||||||||||||||||||||||||||||||||||||||||
Sbjct  8234822  GCTTACCACGACCCTTTATTGAGCTTTGACAACTCACACTCAACCATAACTGATTGCTCC  8234763

Query  1795     CTTCAGGGCGTCTTCATCAACCCTGCTCTCGTTGAGCCGTTCGGTCTCACCCTTATCGAG  1854
                ||||||||||||||||||||||||||||||||||||||||||||||||||||| ||||||
Sbjct  8234762  CTTCAGGGCGTCTTCATCAACCCTGCTCTCGTTGAGCCGTTCGGTCTCACCCTGATCGAG  8234703

Query  1855     GTCAGCTTCTTCTTCAGTTCTCTACCTATCAGCTATAGCCTTTTCAAAAACTACATTAAA  1914
                |||| |||||||||| |||||||||||||||||||||||||||||||||| |||||||||
Sbjct  8234702  GTCACCTTCTTCTTCGGTTCTCTACCTATCAGCTATAGCCTTTTCAAAAATTACATTAAA  8234643

Query  1915     TTTCACTATGAAAAATGTGTGGCTTTCAGGCTGCGGCACACGGACTTCCAATAGTCGCTA  1974
                ||||||||||||||||||||||||||||||||||||||||||||||||||||||||||||
Sbjct  8234642  TTTCACTATGAAAAATGTGTGGCTTTCAGGCTGCGGCACACGGACTTCCAATAGTCGCTA  8234583

Query  1975     CCAAGAATGGTGGTCCAGTCGACATTACAACTGTGAGAAACCATATTTTGAACATTCAAT  2034
                ||||||||||||||||||||||||||||||||||||||||||||||||||||||||||||
Sbjct  8234582  CCAAGAATGGTGGTCCAGTCGACATTACAACTGTGAGAAACCATATTTTGAACATTCAAT  8234523

Query  2035     GTGCGAGAAACCCACTGCAATTCACTTGTGAAAATAGTGGATAATTGTCTGCGTGCATCA  2094
                ||| |||||||||||||||||||||||||||||| |||||||||||||||||||||||||
Sbjct  8234522  GTGTGAGAAACCCACTGCAATTCACTTGTGAAAACAGTGGATAATTGTCTGCGTGCATCA  8234463

Query  2095     TACTGGCAGGCACTGAACAATGGACTGCTCGTTGACCCACACGACCAGAACGCCATCGCT  2154
                ||||||||||||||||||||||||||||||||||||||||||||||||||||||||||||
Sbjct  8234462  TACTGGCAGGCACTGAACAATGGACTGCTCGTTGACCCACACGACCAGAACGCCATCGCT  8234403

Query  2155     GATGCACTGCTGAAGCTTGTAGCAGACAAGAACCTGTGGCAGGAATGCCGGAGAAACGGG  2214
                ||||||||||||||||||||||||||||||||||||||||||||||||||||||||||| 
Sbjct  8234402  GATGCACTGCTGAAGCTTGTAGCAGACAAGAACCTGTGGCAGGAATGCCGGAGAAACGGA  8234343

Query  2215     TTGCG  2219
                |||||
Sbjct  8234342  TTGCG  8234338


Lambda      K        H
    1.33    0.621     1.12 

Gapped
Lambda      K        H
    1.28    0.460    0.850 

Effective search space used: 6870596694480


Query= HAP2

Length=2219
                                                                      Score     E
Sequences producing significant alignments:                          (Bits)  Value

  Chr3D                                                               4054    0.0  
  Chr3C                                                               4034    0.0  
  Chr3B                                                               3871    0.0  


> Chr3D
Length=61676436

 Score = 4054 bits (2195),  Expect = 0.0
 Identities = 2211/2219 (99%), Gaps = 0/2219 (0%)
 Strand=Plus/Plus

Query  1        GTGTGCATGGTCTTGTTCGTGGCGAAAACATGGAACTAGGTCGTGATTCTGACACCGGTG  60
                ||||||||||||||||||||||||||||||||||||||||||||||||||||||||||||
Sbjct  7387233  GTGTGCATGGTCTTGTTCGTGGCGAAAACATGGAACTAGGTCGTGATTCTGACACCGGTG  7387292

Query  61       GCCAGGTAAACGTCATTAGTCATTTATTAATTATTATTTGGGAGAAGTTCCTTATGCCGA  120
                ||||||||||||||||| ||||||||||||||||||||||||||||||||||||||||||
Sbjct  7387293  GCCAGGTAAACGTCATTGGTCATTTATTAATTATTATTTGGGAGAAGTTCCTTATGCCGA  7387352

Query  121      ATCAAGTTTTCATGGTTGAGTGCGACTGATCTTTGAATCTCACAGGTGAAATATGTCGTC  180
                ||||||||||||||||||||||||||||||||||||||||||||||||||||||||||||
Sbjct  7387353  ATCAAGTTTTCATGGTTGAGTGCGACTGATCTTTGAATCTCACAGGTGAAATATGTCGTC  7387412

Query  181      GAACTTGCAAGAGCGATGTCAATGATGCCTGGAGTGTACAGGGTGGACCTCTTCACTCGT  240
                ||||||||||||||||||||||||||||||||||||||||||||||||||||||||||||
Sbjct  7387413  GAACTTGCAAGAGCGATGTCAATGATGCCTGGAGTGTACAGGGTGGACCTCTTCACTCGT  7387472

Query  241      CAAGTGTCATCTCCTGACGTGGACTGGAGTTATGGTGAGCCAACCGAGATGTTATGCTCC  300
                ||||||||||||||||||||||||||||||||||||||||||||||||||||||||||||
Sbjct  7387473  CAAGTGTCATCTCCTGACGTGGACTGGAGTTATGGTGAGCCAACCGAGATGTTATGCTCC  7387532

Query  301      GGTTCCAATGATGGAGAGGGGATGGGTGAGAGTGCTGGAGCCTACATTGTGCGCATACCG  360
                ||||||||||||||||||||||||||||||||||||||||||||||||||||||||||||
Sbjct  7387533  GGTTCCAATGATGGAGAGGGGATGGGTGAGAGTGCTGGAGCCTACATTGTGCGCATACCG  7387592

Query  361      TGTGGGCCACGGGATAAATACCTCAAGAAAGAAGCACTGTGGCCTTACCTCCAAGAATTT  420
                ||||||||||||||||||||||||||||||||||||||||||||||||||||||||||||
Sbjct  7387593  TGTGGGCCACGGGATAAATACCTCAAGAAAGAAGCACTGTGGCCTTACCTCCAAGAATTT  7387652

Query  421      GTCGATGGAGCTCTGGCGCATATCCTGAACATGTCCAAGGCTCTGGGAGAGCAGGTTGGA  480
                ||||||||||||||||||||||||||||||||||||||||||||||||||||||||||||
Sbjct  7387653  GTCGATGGAGCTCTGGCGCATATCCTGAACATGTCCAAGGCTCTGGGAGAGCAGGTTGGA  7387712

Query  481      AATGGGAGGCCAGTACTGCCTTATGTGATACATGGACACTATGCCGATGCTGGAGATGTT  540
                ||||||||||||||||||||||||||||||||||||||||||||||||||||||||||||
Sbjct  7387713  AATGGGAGGCCAGTACTGCCTTATGTGATACATGGACACTATGCCGATGCTGGAGATGTT  7387772

Query  541      GCTGCTCTCCTTTCTGGTGCGCTGAATGTTCCCATGGTGCTCACTGGTCACTCACTTGGG  600
                ||||||||||||||||||||||||||||||||||||||||||||||||||||||||||||
Sbjct  7387773  GCTGCTCTCCTTTCTGGTGCGCTGAATGTTCCCATGGTGCTCACTGGTCACTCACTTGGG  7387832

Query  601      AGGAACAAGCTGGAGCAACTGCTGAAGCAAGGGCGCATGTCCAAGGAGGAGATAGATTCA  660
                ||||||||||||||||||||||||||||||||||||||||||||||||||||||||||||
Sbjct  7387833  AGGAACAAGCTGGAGCAACTGCTGAAGCAAGGGCGCATGTCCAAGGAGGAGATAGATTCA  7387892

Query  661      ACCTACAAGATCATGAGGCGTATCGAGGGTGAGGAGCTGGCCCTCGATGCGTCAGAGCTT  720
                ||||||||||||||||||||||||||||||||||||||||||||||||||||||||||||
Sbjct  7387893  ACCTACAAGATCATGAGGCGTATCGAGGGTGAGGAGCTGGCCCTCGATGCGTCAGAGCTT  7387952

Query  721      GTCATCACGAGCACAAGGCAGGAGATTGATGAACAGTGGGGACTGTACGATGGATTTGAC  780
                ||||||||||||||||||||||||||||||||||||||||||||||||||||||||||||
Sbjct  7387953  GTCATCACGAGCACAAGGCAGGAGATTGATGAACAGTGGGGACTGTACGATGGATTTGAC  7388012

Query  781      GTCAAGCTTGAGAAAGTGTTGAGGGCCCGGGCGAGGCGTGGGGTTAGCTGTCATGGTCGT  840
                ||||||||||||||||||||||||||||||||||||||||||||||||||||||||||||
Sbjct  7388013  GTCAAGCTTGAGAAAGTGTTGAGGGCCCGGGCGAGGCGTGGGGTTAGCTGTCATGGTCGT  7388072

Query  841      TTCATGCCTAGGATGGTGGTAAGTATTCAAATCTCTGTTGTCGATACCAAGTAGTAAGTA  900
                ||||||||||||||||||||||||||||||||||||||||||||||||||||||||||||
Sbjct  7388073  TTCATGCCTAGGATGGTGGTAAGTATTCAAATCTCTGTTGTCGATACCAAGTAGTAAGTA  7388132

Query  901      CTGTTCAACATCTGAATCATGAAGCTAAAACAAATTGTCATCCATTTGATCTGTGTTCAT  960
                |||||||||||||||| |||||||||||||||||||||||||||||||||||||||||||
Sbjct  7388133  CTGTTCAACATCTGAACCATGAAGCTAAAACAAATTGTCATCCATTTGATCTGTGTTCAT  7388192

Query  961      AAGAGAACTTTGTTGGCAGGTGATTCCTCCAGGAATGGACTTCAGCAATGTTGTGGTTCC  1020
                ||||||||||||||||||||||||||||||||||||||||||||||||||||||||||||
Sbjct  7388193  AAGAGAACTTTGTTGGCAGGTGATTCCTCCAGGAATGGACTTCAGCAATGTTGTGGTTCC  7388252

Query  1021     TGAAGACATTGATGGGGATGGTGACAGCAAAGATGATATCGTTGGTTTGGAGGGTGCCTC  1080
                ||||||||||||||||||||||||||||||||||||||||||||||||||||||||||||
Sbjct  7388253  TGAAGACATTGATGGGGATGGTGACAGCAAAGATGATATCGTTGGTTTGGAGGGTGCCTC  7388312

Query  1081     ACCCAAGTCAAGAACCCCAATTTGGGCTGAGGTTGGTGCTTGATCCCAAATTCCTTTGCG  1140
                ||||||||||||  ||||||||||||||||||||||||||||||||||||||||||||||
Sbjct  7388313  ACCCAAGTCAAGGCCCCCAATTTGGGCTGAGGTTGGTGCTTGATCCCAAATTCCTTTGCG  7388372

Query  1141     GACCTACAATAACTGCCTTCACAGGTATCACAAGTCTTAAGGTCGCTGCATGGCAACTCT  1200
                ||||||||||||||||||||||||||||||||||||||||||||||||||||||||||||
Sbjct  7388373  GACCTACAATAACTGCCTTCACAGGTATCACAAGTCTTAAGGTCGCTGCATGGCAACTCT  7388432

Query  1201     GTCGTCGCAGGTGATGCGGTTCCTAACCAATCCTCACAAGCCGATGATCCTCGCGTTGTC  1260
                ||||||||||||||||||||||||||||||||||||||||||||||||||||||||||||
Sbjct  7388433  GTCGTCGCAGGTGATGCGGTTCCTAACCAATCCTCACAAGCCGATGATCCTCGCGTTGTC  7388492

Query  1261     AAGGCCAGACCCGAAGAAGAACATCACTACCCTCGTCAAAGCGTTTGGAGAGTGCCGCCC  1320
                ||||||||||||||||||||||||||||||||||||||||||||||||||||||||||||
Sbjct  7388493  AAGGCCAGACCCGAAGAAGAACATCACTACCCTCGTCAAAGCGTTTGGAGAGTGCCGCCC  7388552

Query  1321     ACTCAGGGAACTTGCAAACCTTGTAAGAAACAGTTAATCTGAAGTATACTCGTAAATTTC  1380
                ||||||||||||||||||||||||||||||||||||||||||||||||||||||||||||
Sbjct  7388553  ACTCAGGGAACTTGCAAACCTTGTAAGAAACAGTTAATCTGAAGTATACTCGTAAATTTC  7388612

Query  1381     ATCGTTGCAGATGTTTTGTAATTTGTATGGTCAACTAACTAGTGCTATCATGATCACAGT  1440
                |||||||||||||||||||||||||||||||||| |||||||||||||||||||||||||
Sbjct  7388613  ATCGTTGCAGATGTTTTGTAATTTGTATGGTCAAATAACTAGTGCTATCATGATCACAGT  7388672

Query  1441     GCAGGAATATTTGtttttttCTCTAACAGTCCTATATGAAAAATTCTGATTCTGAACATC  1500
                ||||||||||||||| ||||||||||||||||||||||||||||||||||||||||||||
Sbjct  7388673  GCAGGAATATTTGTTCTTTTCTCTAACAGTCCTATATGAAAAATTCTGATTCTGAACATC  7388732

Query  1501     ATTACAGTAGCTGCATGTATTCCATGTAATGGAATTTTCCTCTGTTTCAGACTCTGATCA  1560
                ||||||||||||||||||||||||||||||||||||||||||||||||||||||||||||
Sbjct  7388733  ATTACAGTAGCTGCATGTATTCCATGTAATGGAATTTTCCTCTGTTTCAGACTCTGATCA  7388792

Query  1561     TGGGGAACAGAGATGACATCGACGATATGTCTGCTGGGAATGCCAGTGTCCTCACCACAG  1620
                ||||||||||||||||||||||||||||||||||||||||||||||||||||||||||||
Sbjct  7388793  TGGGGAACAGAGATGACATCGACGATATGTCTGCTGGGAATGCCAGTGTCCTCACCACAG  7388852

Query  1621     TTCTGAAGCTGATTGACAAGTATGATCTGTATGGAAGTGTGGCGTTCCCTAAGCATCACA  1680
                ||||||||||||||||||||||||||||||||||||||||||||||||||||||||||||
Sbjct  7388853  TTCTGAAGCTGATTGACAAGTATGATCTGTATGGAAGTGTGGCGTTCCCTAAGCATCACA  7388912

Query  1681     ATCAGGCTGATGTCCCGGAGATCTACCGCCTCGCGGCCAAAATGAAGGTCCGCTGCTTAC  1740
                | ||||||||||||||||||||||||||||||||||||||||||||||||||||||||||
Sbjct  7388913  ACCAGGCTGATGTCCCGGAGATCTACCGCCTCGCGGCCAAAATGAAGGTCCGCTGCTTAC  7388972

Query  1741     CACGACCCTTTATTGAGCTTTGACAACTCACACTCAACCATAACTGATTGCTCCCTTCAG  1800
                ||||||||||||||||||||||||||||||||||||||||||||||||||||||||||||
Sbjct  7388973  CACGACCCTTTATTGAGCTTTGACAACTCACACTCAACCATAACTGATTGCTCCCTTCAG  7389032

Query  1801     GGCGTCTTCATCAACCCTGCTCTCGTTGAGCCGTTCGGTCTCACCCTTATCGAGGTCAGC  1860
                ||||||||||||||||||||||||||||||||||||||||||||||||||||||||||||
Sbjct  7389033  GGCGTCTTCATCAACCCTGCTCTCGTTGAGCCGTTCGGTCTCACCCTTATCGAGGTCAGC  7389092

Query  1861     TTCTTCTTCAGTTCTCTACCTATCAGCTATAGCCTTTTCAAAAACTACATTAAATTTCAC  1920
                |||||||||||||||||||||||||||||||||||||||||||| |||||||||||||||
Sbjct  7389093  TTCTTCTTCAGTTCTCTACCTATCAGCTATAGCCTTTTCAAAAATTACATTAAATTTCAC  7389152

Query  1921     TATGAAAAATGTGTGGCTTTCAGGCTGCGGCACACGGACTTCCAATAGTCGCTACCAAGA  1980
                ||||||||||||||||||||||||||||||||||||||||||||||||||||||||||||
Sbjct  7389153  TATGAAAAATGTGTGGCTTTCAGGCTGCGGCACACGGACTTCCAATAGTCGCTACCAAGA  7389212

Query  1981     ATGGTGGTCCAGTCGACATTACAACTGTGAGAAACCATATTTTGAACATTCAATGTGCGA  2040
                ||||||||||||||||||||||||||||||||||||||||||||||||||||||||||||
Sbjct  7389213  ATGGTGGTCCAGTCGACATTACAACTGTGAGAAACCATATTTTGAACATTCAATGTGCGA  7389272

Query  2041     GAAACCCACTGCAATTCACTTGTGAAAATAGTGGATAATTGTCTGCGTGCATCATACTGG  2100
                ||||||||||||||||||||||||||||||||||||||||||||||||||||||||||||
Sbjct  7389273  GAAACCCACTGCAATTCACTTGTGAAAATAGTGGATAATTGTCTGCGTGCATCATACTGG  7389332

Query  2101     CAGGCACTGAACAATGGACTGCTCGTTGACCCACACGACCAGAACGCCATCGCTGATGCA  2160
                ||||||||||||||||||||||||||||||||||||||||||||||||||||||||||||
Sbjct  7389333  CAGGCACTGAACAATGGACTGCTCGTTGACCCACACGACCAGAACGCCATCGCTGATGCA  7389392

Query  2161     CTGCTGAAGCTTGTAGCAGACAAGAACCTGTGGCAGGAATGCCGGAGAAACGGGTTGCG  2219
                |||||||||||||||||||||||||||||||||||||||||||||||||||||||||||
Sbjct  7389393  CTGCTGAAGCTTGTAGCAGACAAGAACCTGTGGCAGGAATGCCGGAGAAACGGGTTGCG  7389451


> Chr3C
Length=95716096

 Score = 4034 bits (2184),  Expect = 0.0
 Identities = 2208/2219 (99%), Gaps = 3/2219 (0%)
 Strand=Plus/Minus

Query  1         GTGTGCATGGTCTTGTTCGTGGCGAAAACATGGAACTAGGTCGTGATTCTGACACCGGTG  60
                 ||||||||||||||||||||||||||||||||||||||||||||||||||||||||||||
Sbjct  12048894  GTGTGCATGGTCTTGTTCGTGGCGAAAACATGGAACTAGGTCGTGATTCTGACACCGGTG  12048835

Query  61        GCCAGGTAAACGTCATTAGTCATTTATTAATTATTATTTGGGAGAAGTTCCTTATGCCGA  120
                 ||||||||||||||||| ||||||||||||||||||||||||||||||||||||||||||
Sbjct  12048834  GCCAGGTAAACGTCATTGGTCATTTATTAATTATTATTTGGGAGAAGTTCCTTATGCCGA  12048775

Query  121       ATCAAGTTTTCATGGTTGAGTGCGACTGATCTTTGAATCTCACAGGTGAAATATGTCGTC  180
                 ||||||||||||||||||||||||||||||||||||||||||||||||||||||||||||
Sbjct  12048774  ATCAAGTTTTCATGGTTGAGTGCGACTGATCTTTGAATCTCACAGGTGAAATATGTCGTC  12048715

Query  181       GAACTTGCAAGAGCGATGTCAATGATGCCTGGAGTGTACAGGGTGGACCTCTTCACTCGT  240
                 ||||||||||||||||||||||||||||||||||||||||||||||||||||||||||||
Sbjct  12048714  GAACTTGCAAGAGCGATGTCAATGATGCCTGGAGTGTACAGGGTGGACCTCTTCACTCGT  12048655

Query  241       CAAGTGTCATCTCCTGACGTGGACTGGAGTTATGGTGAGCCAACCGAGATGTTATGCTCC  300
                 ||||||||||||||||||||||||||||||||||||||||||||||||||||||||||||
Sbjct  12048654  CAAGTGTCATCTCCTGACGTGGACTGGAGTTATGGTGAGCCAACCGAGATGTTATGCTCC  12048595

Query  301       GGTTCCAATGATGGAGAGGGGATGGGTGAGAGTGCTGGAGCCTACATTGTGCGCATACCG  360
                 ||||||||||||||||||||||||||||||||||||||||||||||||||||||||||||
Sbjct  12048594  GGTTCCAATGATGGAGAGGGGATGGGTGAGAGTGCTGGAGCCTACATTGTGCGCATACCG  12048535

Query  361       TGTGGGCCACGGGATAAATACCTCAAGAAAGAAGCACTGTGGCCTTACCTCCAAGAATTT  420
                 ||||||||||||||||||||||||||||||||||||||||||||||||||||||||||||
Sbjct  12048534  TGTGGGCCACGGGATAAATACCTCAAGAAAGAAGCACTGTGGCCTTACCTCCAAGAATTT  12048475

Query  421       GTCGATGGAGCTCTGGCGCATATCCTGAACATGTCCAAGGCTCTGGGAGAGCAGGTTGGA  480
                 ||||||||||||||||||||||||||||||||||||||||||||||||||||||||||||
Sbjct  12048474  GTCGATGGAGCTCTGGCGCATATCCTGAACATGTCCAAGGCTCTGGGAGAGCAGGTTGGA  12048415

Query  481       AATGGGAGGCCAGTACTGCCTTATGTGATACATGGACACTATGCCGATGCTGGAGATGTT  540
                 ||||||||||||||||||||||||||||||||||||||||||||||||||||||||||||
Sbjct  12048414  AATGGGAGGCCAGTACTGCCTTATGTGATACATGGACACTATGCCGATGCTGGAGATGTT  12048355

Query  541       GCTGCTCTCCTTTCTGGTGCGCTGAATGTTCCCATGGTGCTCACTGGTCACTCACTTGGG  600
                 ||||||||||||||||||||||||||||||||||||||||||||||||||||||||||||
Sbjct  12048354  GCTGCTCTCCTTTCTGGTGCGCTGAATGTTCCCATGGTGCTCACTGGTCACTCACTTGGG  12048295

Query  601       AGGAACAAGCTGGAGCAACTGCTGAAGCAAGGGCGCATGTCCAAGGAGGAGATAGATTCA  660
                 ||||||||||||||||||||||||||||||||||||||||||||||||||||||||||||
Sbjct  12048294  AGGAACAAGCTGGAGCAACTGCTGAAGCAAGGGCGCATGTCCAAGGAGGAGATAGATTCA  12048235

Query  661       ACCTACAAGATCATGAGGCGTATCGAGGGTGAGGAGCTGGCCCTCGATGCGTCAGAGCTT  720
                 ||||||||||||||||||||||||||||||||||||||||||||||||||||||||||||
Sbjct  12048234  ACCTACAAGATCATGAGGCGTATCGAGGGTGAGGAGCTGGCCCTCGATGCGTCAGAGCTT  12048175

Query  721       GTCATCACGAGCACAAGGCAGGAGATTGATGAACAGTGGGGACTGTACGATGGATTTGAC  780
                 ||||||||||||||||||||||||||||||||||||||||||||||||||||||||||||
Sbjct  12048174  GTCATCACGAGCACAAGGCAGGAGATTGATGAACAGTGGGGACTGTACGATGGATTTGAC  12048115

Query  781       GTCAAGCTTGAGAAAGTGTTGAGGGCCCGGGCGAGGCGTGGGGTTAGCTGTCATGGTCGT  840
                 ||||||||||||||||||||||||||||||||||||||||||||||||||||||||||||
Sbjct  12048114  GTCAAGCTTGAGAAAGTGTTGAGGGCCCGGGCGAGGCGTGGGGTTAGCTGTCATGGTCGT  12048055

Query  841       TTCATGCCTAGGATGGTGGTAAGTATTCAAATCTCTGTTGTCGATACCAAGTAGTAAGTA  900
                 ||||||||||||||||||||||||||||||||||||||||||||||||||||||||||||
Sbjct  12048054  TTCATGCCTAGGATGGTGGTAAGTATTCAAATCTCTGTTGTCGATACCAAGTAGTAAGTA  12047995

Query  901       CTGTTCAACATCTGAATCATGAAGCTAAAACAAATTGTCATCCATTTGATCTGTGTTCAT  960
                 |||||||||||||||| |||||||||||||||||||||||||||||||||||||||||||
Sbjct  12047994  CTGTTCAACATCTGAACCATGAAGCTAAAACAAATTGTCATCCATTTGATCTGTGTTCAT  12047935

Query  961       AAGAGAACTTTGTTGGCAGGTGATTCCTCCAGGAATGGACTTCAGCAATGTTGTGGTTCC  1020
                 ||||||||||||||||||||||||||||||||||||||||||||||||||||||||||||
Sbjct  12047934  AAGAGAACTTTGTTGGCAGGTGATTCCTCCAGGAATGGACTTCAGCAATGTTGTGGTTCC  12047875

Query  1021      TGAAGACATTGATGGGGATGGTGACAGCAAAGATGATATCGTTGGTTTGGAGGGTGCCTC  1080
                 ||||||||||||||||||||||||||||||||||||||||||||||||||||||||||||
Sbjct  12047874  TGAAGACATTGATGGGGATGGTGACAGCAAAGATGATATCGTTGGTTTGGAGGGTGCCTC  12047815

Query  1081      ACCCAAGTCAAGAACCCCAATTTGGGCTGAGGTTGGTGCTTGATCCCAAATTCCTTTGCG  1140
                 ||||||||||||  ||||||||||||||||||||||||||||||||||||||||||||||
Sbjct  12047814  ACCCAAGTCAAGGCCCCCAATTTGGGCTGAGGTTGGTGCTTGATCCCAAATTCCTTTGCG  12047755

Query  1141      GACCTACAATAACTGCCTTCACAGGTATCACAAGTCTTAAGGTCGCTGCATGGCAACTCT  1200
                 ||| ||||||||||||||||||||||||||||||||||||||||||||||||||||||||
Sbjct  12047754  GAC-TACAATAACTGCCTTCACAGGTATCACAAGTCTTAAGGTCGCTGCATGGCAACTCT  12047696

Query  1201      GTCGTCGCAGGTGATGCGGTTCCTAACCAATCCTCACAAGCCGATGATCCTCGCGTTGTC  1260
                 ||||||||||||||||||||||||||||||||||||||||||||||||||||||||||||
Sbjct  12047695  GTCGTCGCAGGTGATGCGGTTCCTAACCAATCCTCACAAGCCGATGATCCTCGCGTTGTC  12047636

Query  1261      AAGGCCAGACCCGAAGAAGAACATCACTACCCTCGTCAAAGCGTTTGGAGAGTGCCGCCC  1320
                 ||||||||||||||||||||||||||||||||||||||||||||||||||||||||||||
Sbjct  12047635  AAGGCCAGACCCGAAGAAGAACATCACTACCCTCGTCAAAGCGTTTGGAGAGTGCCGCCC  12047576

Query  1321      ACTCAGGGAACTTGCAAACCTTGTAAGAAACAGTTAATCTGAAGTATACTCGTAAATTTC  1380
                 ||||||||||||||||||||||||||||||||||||||||||||||||||||||||||||
Sbjct  12047575  ACTCAGGGAACTTGCAAACCTTGTAAGAAACAGTTAATCTGAAGTATACTCGTAAATTTC  12047516

Query  1381      ATCGTTGCAGATGTTTTGTAATTTGTATGGTCAACTAACTAGTGCTATCATGATCACAGT  1440
                 |||||||||||| ||||||||||||||||||||| |||||||||||||||||||||||||
Sbjct  12047515  ATCGTTGCAGAT-TTTTGTAATTTGTATGGTCAAATAACTAGTGCTATCATGATCACAGT  12047457

Query  1441      GCAGGAATATTTGtttttttCTCTAACAGTCCTATATGAAAAATTCTGATTCTGAACATC  1500
                 ||||||||||||||| ||||||||||||||||||||||||||||||||||||||||||||
Sbjct  12047456  GCAGGAATATTTGTTCTTTTCTCTAACAGTCCTATATGAAAAATTCTGATTCTGAACATC  12047397

Query  1501      ATTACAGTAGCTGCATGTATTCCATGTAATGGAATTTTCCTCTGTTTCAGACTCTGATCA  1560
                 ||||||||||||||||||||||||||||||||||||||||||||||||||||||||||||
Sbjct  12047396  ATTACAGTAGCTGCATGTATTCCATGTAATGGAATTTTCCTCTGTTTCAGACTCTGATCA  12047337

Query  1561      TGGGGAACAGAGATGACATCGACGATATGTCTGCTGGGAATGCCAGTGTCCTCACCACAG  1620
                 ||||||||||||||||||||||||||||||||||||||||||||||||||||||||||||
Sbjct  12047336  TGGGGAACAGAGATGACATCGACGATATGTCTGCTGGGAATGCCAGTGTCCTCACCACAG  12047277

Query  1621      TTCTGAAGCTGATTGACAAGTATGATCTGTATGGAAGTGTGGCGTTCCCTAAGCATCACA  1680
                 ||||||||||||||||||||||||||||||||||||||||||||||||||||||||||||
Sbjct  12047276  TTCTGAAGCTGATTGACAAGTATGATCTGTATGGAAGTGTGGCGTTCCCTAAGCATCACA  12047217

Query  1681      ATCAGGCTGATGTCCCGGAGATCTACCGCCTCGCGGCCAAAATGAAGGTCCGCTGCTTAC  1740
                 | ||||||||||||||||||||||||||||||||||||||||||||||||||||||||||
Sbjct  12047216  ACCAGGCTGATGTCCCGGAGATCTACCGCCTCGCGGCCAAAATGAAGGTCCGCTGCTTAC  12047157

Query  1741      CACGACCCTTTATTGAGCTTTGACAACTCACACTCAACCATAACTGATTGCTCCCTTCAG  1800
                 ||||||||||||||||||||||||||||||||||||||||||||||||||||||||||||
Sbjct  12047156  CACGACCCTTTATTGAGCTTTGACAACTCACACTCAACCATAACTGATTGCTCCCTTCAG  12047097

Query  1801      GGCGTCTTCATCAACCCTGCTCTCGTTGAGCCGTTCGGTCTCACCCTTATCGAGGTCAGC  1860
                 ||||||||||||||||||||||||||||||||||||||||||||||||||||||||||||
Sbjct  12047096  GGCGTCTTCATCAACCCTGCTCTCGTTGAGCCGTTCGGTCTCACCCTTATCGAGGTCAGC  12047037

Query  1861      TTCTTCTTCAGTTCTCTACCTATCAGCTATAGCCTTTTCAAAAACTACATTAAATTTCAC  1920
                 |||||||||||||||||||||||||||||||||||||||||||| |||||||||||||||
Sbjct  12047036  TTCTTCTTCAGTTCTCTACCTATCAGCTATAGCCTTTTCAAAAATTACATTAAATTTCAC  12046977

Query  1921      TATGAAAAATGTGTGGCTTTCAGGCTGCGGCACACGGACTTCCAATAGTCGCTACCAAGA  1980
                 ||||||||||||||||||||||||||||||||||||||||||||||||||||||||||||
Sbjct  12046976  TATGAAAAATGTGTGGCTTTCAGGCTGCGGCACACGGACTTCCAATAGTCGCTACCAAGA  12046917

Query  1981      ATGGTGGTCCAGTCGACATTACAACTGTGAGAAACCATATTTTGAACATTCAATGTGCGA  2040
                 ||||||||||||||||||||||||||||||||||||||||||||||||||||||||||||
Sbjct  12046916  ATGGTGGTCCAGTCGACATTACAACTGTGAGAAACCATATTTTGAACATTCAATGTGCGA  12046857

Query  2041      GAAACCCACTGCAATTCACTTGTGAAAATAGTGGATAATTGTCTGCGTGCATCATACTGG  2100
                 ||||||||||||||||||||||||||||||||||||||||||||||||||||||||||||
Sbjct  12046856  GAAACCCACTGCAATTCACTTGTGAAAATAGTGGATAATTGTCTGCGTGCATCATACTGG  12046797

Query  2101      CAGGCACTGAACAATGGACTGCTCGTTGACCCACACGACCAGAACGCCATCGCTGATGCA  2160
                 ||||||||||||||||||||||||||||||| ||||||||||||||||||||||||||||
Sbjct  12046796  CAGGCACTGAACAATGGACTGCTCGTTGACC-ACACGACCAGAACGCCATCGCTGATGCA  12046738

Query  2161      CTGCTGAAGCTTGTAGCAGACAAGAACCTGTGGCAGGAATGCCGGAGAAACGGGTTGCG  2219
                 |||||||||||||||||||||||||||||||||||||||||||||||||||||||||||
Sbjct  12046737  CTGCTGAAGCTTGTAGCAGACAAGAACCTGTGGCAGGAATGCCGGAGAAACGGGTTGCG  12046679


 Score = 2241 bits (1213),  Expect = 0.0
 Identities = 1236/1247 (99%), Gaps = 1/1247 (0%)
 Strand=Plus/Plus

Query  973       TTGGCAGGTGATTCCTCCAGGAATGGACTTCAGCAATGTTGTGGTTCCTGAAGACATTGA  1032
                 ||||||||||||||||||||||||||||||||||||||||||||||||||||||||||||
Sbjct  11967094  TTGGCAGGTGATTCCTCCAGGAATGGACTTCAGCAATGTTGTGGTTCCTGAAGACATTGA  11967153

Query  1033      TGGGGATGGTGACAGCAAAGATGATATCGTTGGTTTGGAGGGTGCCTCACCCAAGTCAAG  1092
                 ||||||||||||||||||||||||||||||||||||||||||||||||||||||||||||
Sbjct  11967154  TGGGGATGGTGACAGCAAAGATGATATCGTTGGTTTGGAGGGTGCCTCACCCAAGTCAAG  11967213

Query  1093      AACCCCAATTTGGGCTGAGGTTGGTGCTTGATCCCAAATTCCTTTGCGGACCTACAATAA  1152
                   ||||||||||||||||||||||||||||||||||||||||||||||||||||||||||
Sbjct  11967214  GCCCCCAATTTGGGCTGAGGTTGGTGCTTGATCCCAAATTCCTTTGCGGACCTACAATAA  11967273

Query  1153      CTGCCTTCACAGGTATCACAAGTCTTAAGGTCGCTGCATGGCAACTCTGTCGTCGCAGGT  1212
                 ||||||||||||||||||||||||||||||||||||||||||||||||||||||||||||
Sbjct  11967274  CTGCCTTCACAGGTATCACAAGTCTTAAGGTCGCTGCATGGCAACTCTGTCGTCGCAGGT  11967333

Query  1213      GATGCGGTTCCTAACCAATCCTCACAAGCCGATGATCCTCGCGTTGTCAAGGCCAGACCC  1272
                 |||||||||||||||||||||||||||||||||| |||||||||||||||||||||||||
Sbjct  11967334  GATGCGGTTCCTAACCAATCCTCACAAGCCGATGTTCCTCGCGTTGTCAAGGCCAGACCC  11967393

Query  1273      GAAGAAGAACATCACTACCCTCGTCAAAGCGTTTGGAGAGTGCCGCCCACTCAGGGAACT  1332
                 ||||||||||||||||||||||||||||||||||||||||||||||||||||||||||||
Sbjct  11967394  GAAGAAGAACATCACTACCCTCGTCAAAGCGTTTGGAGAGTGCCGCCCACTCAGGGAACT  11967453

Query  1333      TGCAAACCTTGTAAGAAACAGTTAATCTGAAGTATACTCGTAAATTTCATCGTTGCAGAT  1392
                 ||||||||||||||||||||||||||||||||||||||||||||||||||||||||||||
Sbjct  11967454  TGCAAACCTTGTAAGAAACAGTTAATCTGAAGTATACTCGTAAATTTCATCGTTGCAGAT  11967513

Query  1393      GTTTTGTAATTTGTATGGTCAACTAACTAGTGCTATCATGATCACAGTGCAGGAATATTT  1452
                  ||||||||||||||||||||| |||||||||||||||||||||||||||||||||||||
Sbjct  11967514  TTTTTGTAATTTGTATGGTCAAATAACTAGTGCTATCATGATCACAGTGCAGGAATATTT  11967573

Query  1453      GtttttttCTCTAACAGTCCTATATGAAAAATTCTGATTCTGAACATCATTACAGTAGCT  1512
                 ||| ||||||||||||||||||||||||||||||||||||||||||||||||||||||||
Sbjct  11967574  GTTCTTTTCTCTAACAGTCCTATATGAAAAATTCTGATTCTGAACATCATTACAGTAGCT  11967633

Query  1513      GCATGTATTCCATGTAATGGAATTTTCCTCTGTTTCAGACTCTGATCATGGGGAACAGAG  1572
                 ||||||||||||||||||||||||||||||||||||||||||||||||||||||||||||
Sbjct  11967634  GCATGTATTCCATGTAATGGAATTTTCCTCTGTTTCAGACTCTGATCATGGGGAACAGAG  11967693

Query  1573      ATGACATCGACGATATGTCTGCTGGGAATGCCAGTGTCCTCACCACAGTTCTGAAGCTGA  1632
                 ||||||||||||||||||||||||||||||||||||||||||||||||||||||||||||
Sbjct  11967694  ATGACATCGACGATATGTCTGCTGGGAATGCCAGTGTCCTCACCACAGTTCTGAAGCTGA  11967753

Query  1633      TTGACAAGTATGATCTGTATGGAAGTGTGGCGTTCCCTAAGCATCACAATCAGGCTGATG  1692
                 ||||||||||||||||||||||||||||||||||||||||||||||||| ||||||||||
Sbjct  11967754  TTGACAAGTATGATCTGTATGGAAGTGTGGCGTTCCCTAAGCATCACAACCAGGCTGATG  11967813

Query  1693      TCCCGGAGATCTACCGCCTCGCGGCCAAAATGAAGGTCCGCTGCTTACCACGACCCTTTA  1752
                 ||||||||||||||||||||||||||||||||||||||||||||||||||||||||||||
Sbjct  11967814  TCCCGGAGATCTACCGCCTCGCGGCCAAAATGAAGGTCCGCTGCTTACCACGACCCTTTA  11967873

Query  1753      TTGAGCTTTGACAACTCACACTCAACCATAACTGATTGCTCCCTTCAGGGCGTCTTCATC  1812
                 ||||||||||||||||||||||||||||||||||||||||||||||||||||||||||||
Sbjct  11967874  TTGAGCTTTGACAACTCACACTCAACCATAACTGATTGCTCCCTTCAGGGCGTCTTCATC  11967933

Query  1813      AACCCTGCTCTCGTTGAGCCGTTCGGTCTCACCCTTATCGAGGTCAGCTTCTTCTTCAGT  1872
                 ||||||||||||||||||||||||||||||||||||||||||||||||||||||||||||
Sbjct  11967934  AACCCTGCTCTCGTTGAGCCGTTCGGTCTCACCCTTATCGAGGTCAGCTTCTTCTTCAGT  11967993

Query  1873      TCTCTACCTATCAGCTATAGCCTTTTCAAAAACTACATTAAATTTCACTATGAAAAATGT  1932
                 |||||||||||||||||||||||||||||||| |||||||||||||||||||||||||||
Sbjct  11967994  TCTCTACCTATCAGCTATAGCCTTTTCAAAAATTACATTAAATTTCACTATGAAAAATGT  11968053

Query  1933      GTGGCTTTCAGGCTGCGGCACACGGACTTCCAATAGTCGCTACCAAGAATGGTGGTCCAG  1992
                 ||||||||||||||||||||||||||||||||||||||||||||||||||||||||||||
Sbjct  11968054  GTGGCTTTCAGGCTGCGGCACACGGACTTCCAATAGTCGCTACCAAGAATGGTGGTCCAG  11968113

Query  1993      TCGACATTACAACTGTGAGAAACCATATTTTGAACATTCAATGTGCGAGAAACCCACTGC  2052
                 ||||||||||||||||||||||||||||||||||||||||||||||||| ||||||||||
Sbjct  11968114  TCGACATTACAACTGTGAGAAACCATATTTTGAACATTCAATGTGCGAG-AACCCACTGC  11968172

Query  2053      AATTCACTTGTGAAAATAGTGGATAATTGTCTGCGTGCATCATACTGGCAGGCACTGAAC  2112
                 ||||||||||||||||||||||||||||||||||||||||||||||||||||||||||||
Sbjct  11968173  AATTCACTTGTGAAAATAGTGGATAATTGTCTGCGTGCATCATACTGGCAGGCACTGAAC  11968232

Query  2113      AATGGACTGCTCGTTGACCCACACGACCAGAACGCCATCGCTGATGCACTGCTGAAGCTT  2172
                 ||||| ||||||||||| ||||||||||||||||||||||||||||||||||||||||||
Sbjct  11968233  AATGGGCTGCTCGTTGATCCACACGACCAGAACGCCATCGCTGATGCACTGCTGAAGCTT  11968292

Query  2173      GTAGCAGACAAGAACCTGTGGCAGGAATGCCGGAGAAACGGGTTGCG  2219
                 |||||||||||||||||||||||||||||||||||||||||||||||
Sbjct  11968293  GTAGCAGACAAGAACCTGTGGCAGGAATGCCGGAGAAACGGGTTGCG  11968339


> Chr3B
Length=100835780

 Score = 3871 bits (2096),  Expect = 0.0
 Identities = 2187/2225 (98%), Gaps = 29/2225 (1%)
 Strand=Plus/Minus

Query  1        GTGTGCATGGTCTTGTTCGTGGCGAAAACATGGAACTAGGTCGTGATTCTGACACCGGTG  60
                ||||||||||||||||||||||||||||||||||||||||||||||||||||||||||||
Sbjct  8220622  GTGTGCATGGTCTTGTTCGTGGCGAAAACATGGAACTAGGTCGTGATTCTGACACCGGTG  8220563

Query  61       GCCAGGTAAACGTCATTAGTCATTTATTAATTATTATTTGGGAGAAGTTCCTTATGCCGA  120
                ||||||||||||||||| ||||||||||||||||||||||||||||||||||||||||||
Sbjct  8220562  GCCAGGTAAACGTCATTGGTCATTTATTAATTATTATTTGGGAGAAGTTCCTTATGCCGA  8220503

Query  121      ATCAAGTTTTCATGGTTGAGTGCGACTGATCTTTGAATCTCACAGGTGAAATATGTCGTC  180
                ||||||||||||||||||||||||||| |||||||||||||||||||||||||||| |||
Sbjct  8220502  ATCAAGTTTTCATGGTTGAGTGCGACTAATCTTTGAATCTCACAGGTGAAATATGTTGTC  8220443

Query  181      GAACTTGCAAGAGCGATGTCAATGATGCCTGGAGTGTACAGGGTGGACCTCTTCACTCGT  240
                ||||||||||||||||||||||||||||||||||||||||||||||||||||||||||||
Sbjct  8220442  GAACTTGCAAGAGCGATGTCAATGATGCCTGGAGTGTACAGGGTGGACCTCTTCACTCGT  8220383

Query  241      CAAGTGTCATCTCCTGACGTGGACTGGAGTTATGGTGAGCCAACCGAGATGTTATGCTCC  300
                ||||||||||||||||||||||||||||||||||||||||||||||||||||||||||||
Sbjct  8220382  CAAGTGTCATCTCCTGACGTGGACTGGAGTTATGGTGAGCCAACCGAGATGTTATGCTCC  8220323

Query  301      GGTTCCAATGATGGAGAGGGGATGGGTGAGAGTGCTGGAGCCTACATTGTGCGCATACCG  360
                ||||||||||||||||||||||||||||||||||||||||||||||||||||||||||||
Sbjct  8220322  GGTTCCAATGATGGAGAGGGGATGGGTGAGAGTGCTGGAGCCTACATTGTGCGCATACCG  8220263

Query  361      TGTGGGCCACGGGATAAATACCTCAAGAAAGAAGCACTGTGGCCTTACCTCCAAGAATTT  420
                ||||||||||||||||||||||||||||||||||||||||||||||||||||||||||| 
Sbjct  8220262  TGTGGGCCACGGGATAAATACCTCAAGAAAGAAGCACTGTGGCCTTACCTCCAAGAATT-  8220204

Query  421      GTCGATGGAGCTCTGGCGCATATCCTGAACATGTCCAAGGCTCTGGGAGAGCAGGTTGGA  480
                ||||||||||||||||||||||||||||||||||||||||||||||||||||||||||||
Sbjct  8220203  GTCGATGGAGCTCTGGCGCATATCCTGAACATGTCCAAGGCTCTGGGAGAGCAGGTTGGA  8220144

Query  481      AATGGGAGGCCAGTACTGCCTTATGTGATACATGGACACTATGCCGATGCTGGAGATGTT  540
                ||||||||||||||||||||||||||||||||||||||||||||||||||||||||||||
Sbjct  8220143  AATGGGAGGCCAGTACTGCCTTATGTGATACATGGACACTATGCCGATGCTGGAGATGTT  8220084

Query  541      GCTGCTCTCCTTTCTGGTGCGCTGAATGTTCCCATGGTGCTCACTGGTCACTCACTTGGG  600
                ||||||||||||||||||||||||||||||||||||||||||||||||||||||||||||
Sbjct  8220083  GCTGCTCTCCTTTCTGGTGCGCTGAATGTTCCCATGGTGCTCACTGGTCACTCACTTGGG  8220024

Query  601      AGGAACAAGCTGGAGCAACTGCTGAAGCAAGGGCGCATGTCCAAGGAGGAGATAGATTCA  660
                ||||||||||||||||||||||||||||||||||||||||||||||||||||||||||||
Sbjct  8220023  AGGAACAAGCTGGAGCAACTGCTGAAGCAAGGGCGCATGTCCAAGGAGGAGATAGATTCA  8219964

Query  661      ACCTACAAGATCATGAGGCGTATCGAGGGTGAGGAGCTGGCCCTCGATGCGTCAGAGCTT  720
                ||||||||||||||||||||||||||||||||||||||||||||||||||||||||||||
Sbjct  8219963  ACCTACAAGATCATGAGGCGTATCGAGGGTGAGGAGCTGGCCCTCGATGCGTCAGAGCTT  8219904

Query  721      GTCATCACGAGCACAAGGCAGGAGATTGATGAACAGTGGGGACTGTACGATGGATTTGAC  780
                ||||||||||||||||||||||||||||||||||||||||||||||||||||||||||||
Sbjct  8219903  GTCATCACGAGCACAAGGCAGGAGATTGATGAACAGTGGGGACTGTACGATGGATTTGAC  8219844

Query  781      GTCAAGCTTGAGAAAGTGTTGAGGGCCCGGGCGAGGCGTGGGGTTAGCTGTCATGGTCGT  840
                ||||||||||||||||||||||||||||||||||||||||||||||||||||||||||||
Sbjct  8219843  GTCAAGCTTGAGAAAGTGTTGAGGGCCCGGGCGAGGCGTGGGGTTAGCTGTCATGGTCGT  8219784

Query  841      TTCATGCCTAGGATGGTGGTAAGTATTCAAATCTCTGTTGTCGATACCAAGTAGTAAGTA  900
                ||||||||||||||||||||||||||||||||||||||||||||||||||||||||||||
Sbjct  8219783  TTCATGCCTAGGATGGTGGTAAGTATTCAAATCTCTGTTGTCGATACCAAGTAGTAAGTA  8219724

Query  901      CTGTTCAACATCTGAATCATGAAGCTAAAACAAATTGTCATCCATTTGATCT------GT  954
                ||||||||||||||||||||||||||||||||||||||||||||||||||||      ||
Sbjct  8219723  CTGTTCAACATCTGAATCATGAAGCTAAAACAAATTGTCATCCATTTGATCTATATCTGT  8219664

Query  955      GTTCATAAGAGAACTTTGTTGGCAGGTGATTCCTCCAGGAATGGACTTCAGCAATGTTGT  1014
                ||||||||||||||||||||||||||||||||||||||||||||||||||||||||||||
Sbjct  8219663  GTTCATAAGAGAACTTTGTTGGCAGGTGATTCCTCCAGGAATGGACTTCAGCAATGTTGT  8219604

Query  1015     GGTTCCTGAAGACATTGATGGGGATGGTGACAGCAAAGATGATATCGTTGGTTTGGAGGG  1074
                ||||||||||||||||||||||||||||||||||||||||||||||||||||||||||||
Sbjct  8219603  GGTTCCTGAAGACATTGATGGGGATGGTGACAGCAAAGATGATATCGTTGGTTTGGAGGG  8219544

Query  1075     TGCCTCACCCAAGTCAAGAACCCCAATTTGGGCTGAGGTTGGTGCTTGATCCCAAATTCC  1134
                ||||||||||||||||||  ||||||||||||||||||||||||||||||   |    | 
Sbjct  8219543  TGCCTCACCCAAGTCAAGGCCCCCAATTTGGGCTGAGGTTGGTGCTTGAT---A----C-  8219492

Query  1135     TTTGCGGACCTACAATAACTGCCTTCACAGGTATCACAAGTCTTAAGGTCGCTGCATGGC  1194
                       |   ||   ||||||||||||||||||||||||||||||||||||||||||||
Sbjct  8219491  -------A---AC---AACTGCCTTCACAGGTATCACAAGTCTTAAGGTCGCTGCATGGC  8219445

Query  1195     AACTCTGTCGTCGCAGGTGATGCGGTTCCTAACCAATCCTCACAAGCCGATGATCCTCGC  1254
                |||| |||||||||||||||||||||||||||||||||||||||||||||||||||||||
Sbjct  8219444  AACT-TGTCGTCGCAGGTGATGCGGTTCCTAACCAATCCTCACAAGCCGATGATCCTCGC  8219386

Query  1255     GTTGTCAAGGCCAGACCCGAAGAAGAACATCACTACCCTCGTCAAAGCGTTTGGAGAGTG  1314
                ||||||||||||||||||||||||||||||||||||||||||||||||||||||||||||
Sbjct  8219385  GTTGTCAAGGCCAGACCCGAAGAAGAACATCACTACCCTCGTCAAAGCGTTTGGAGAGTG  8219326

Query  1315     CCGCCCACTCAGGGAACTTGCAAACCTTGTAAGAAACAGTTAATCTGAAGTATACTCGTA  1374
                ||||||||||||||||||||||||||||||||||||||||||||||||||||||||||||
Sbjct  8219325  CCGCCCACTCAGGGAACTTGCAAACCTTGTAAGAAACAGTTAATCTGAAGTATACTCGTA  8219266

Query  1375     AATTTCATCGTTGCAGATGTTTTGTAATTTGTATGGTCAACTAACTAGTGCTATCATGAT  1434
                |||||||||||||||||||||||||||||||||||||||| |||||||||||||||||||
Sbjct  8219265  AATTTCATCGTTGCAGATGTTTTGTAATTTGTATGGTCAAATAACTAGTGCTATCATGAT  8219206

Query  1435     CACAGTGCAGGAATATTTGtttttttCTCTAACAGTCCTATATGAAAAATTCTGATTCTG  1494
                ||||||||||||||||||||| ||||||||||||||||||||||||||||||||||||||
Sbjct  8219205  CACAGTGCAGGAATATTTGTTCTTTTCTCTAACAGTCCTATATGAAAAATTCTGATTCTG  8219146

Query  1495     AACATCATTACAGTAGCTGCATGTATTCCATGTAATGGAATTTTCCTCTGTTTCAGACTC  1554
                ||||||||||||||||||||||||||||||||||||||||||||||||||||||||||||
Sbjct  8219145  AACATCATTACAGTAGCTGCATGTATTCCATGTAATGGAATTTTCCTCTGTTTCAGACTC  8219086

Query  1555     TGATCATGGGGAACAGAGATGACATCGACGATATGTCTGCTGGGAATGCCAGTGTCCTCA  1614
                ||||||||||||||||||||||||||||||||||||||||||||||||||||||||||||
Sbjct  8219085  TGATCATGGGGAACAGAGATGACATCGACGATATGTCTGCTGGGAATGCCAGTGTCCTCA  8219026

Query  1615     CCACAGTTCTGAAGCTGATTGACAAGTATGATCTGTATGGAAGTGTGGCGTTCCCTAAGC  1674
                ||||||||||||||||||||||||||||||||||||||||||||||||||||||||||||
Sbjct  8219025  CCACAGTTCTGAAGCTGATTGACAAGTATGATCTGTATGGAAGTGTGGCGTTCCCTAAGC  8218966

Query  1675     ATCACAATCAGGCTGATGTCCCGGAGATCTACCGCCTCGCGGCCAAAATGAAGGTCCGCT  1734
                ||||||| ||||||||||||||||||||||||||||||||||||||||||||||||||||
Sbjct  8218965  ATCACAACCAGGCTGATGTCCCGGAGATCTACCGCCTCGCGGCCAAAATGAAGGTCCGCT  8218906

Query  1735     GCTTACCACGACCCTTTATTGAGCTTTGACAACTCACACTCAACCATAACTGATTGCTCC  1794
                ||||||||||||||||||||||||||||||||||||||||||||||||||||||||||||
Sbjct  8218905  GCTTACCACGACCCTTTATTGAGCTTTGACAACTCACACTCAACCATAACTGATTGCTCC  8218846

Query  1795     CTTCAGGGCGTCTTCATCAACCCTGCTCTCGTTGAGCCGTTCGGTCTCACCCTTATCGAG  1854
                ||||||||||||||||||||||||||||||||||||||||||||||||||||||||||||
Sbjct  8218845  CTTCAGGGCGTCTTCATCAACCCTGCTCTCGTTGAGCCGTTCGGTCTCACCCTTATCGAG  8218786

Query  1855     GTCAGCTTCTTCTTCAGTTCTCTACCTATCAGCTATAGCCTTTTCAAAAACTACATTAAA  1914
                |||||||||||||||||||||||||||||||||||||||||||||||||| |||||||||
Sbjct  8218785  GTCAGCTTCTTCTTCAGTTCTCTACCTATCAGCTATAGCCTTTTCAAAAATTACATTAAA  8218726

Query  1915     TTTCACTATGAAAAATGTGTGGCTTTCAGGCTGCGGCACACGGACTTCCAATAGTCGCTA  1974
                ||||||||||||||||||||||||||||||||||||||||||||||||||||||||||||
Sbjct  8218725  TTTCACTATGAAAAATGTGTGGCTTTCAGGCTGCGGCACACGGACTTCCAATAGTCGCTA  8218666

Query  1975     CCAAGAATGGTGGTCCAGTCGACATTACAACTGTGAGAAACCATATTTTGAACATTCAAT  2034
                ||||||||||||||||||||||||||||||||||||||||||||||||||||||||||||
Sbjct  8218665  CCAAGAATGGTGGTCCAGTCGACATTACAACTGTGAGAAACCATATTTTGAACATTCAAT  8218606

Query  2035     GTGCGAGAAACCCACTGCAATTCACTTGTGAAAATAGTGGATAATTGTCTGCGTGCATCA  2094
                ||||||||||||||||||||||||||||||||||||||||||||||||||||||||||||
Sbjct  8218605  GTGCGAGAAACCCACTGCAATTCACTTGTGAAAATAGTGGATAATTGTCTGCGTGCATCA  8218546

Query  2095     TACTGGCAGGCACTGAACAATGGACTGCTCGTTGACCCACACGACCAGAACGCCATCGCT  2154
                ||||||||||||||||||||||||||||||||||||||||||||||||||||||||||||
Sbjct  8218545  TACTGGCAGGCACTGAACAATGGACTGCTCGTTGACCCACACGACCAGAACGCCATCGCT  8218486

Query  2155     GATGCACTGCTGAAGCTTGTAGCAGACAAGAACCTGTGGCAGGAATGCCGGAGAAACGGG  2214
                ||||||||||||||||||||||||||||||||||||||||||||||||||||||||||||
Sbjct  8218485  GATGCACTGCTGAAGCTTGTAGCAGACAAGAACCTGTGGCAGGAATGCCGGAGAAACGGG  8218426

Query  2215     TTGCG  2219
                |||||
Sbjct  8218425  TTGCG  8218421


 Score = 3807 bits (2061),  Expect = 0.0
 Identities = 2175/2225 (98%), Gaps = 27/2225 (1%)
 Strand=Plus/Minus

Query  1        GTGTGCATGGTCTTGTTCGTGGCGAAAACATGGAACTAGGTCGTGATTCTGACACCGGTG  60
                ||||||||||||||||||||||||||||||||||||||||||||||||||||||||||||
Sbjct  8236541  GTGTGCATGGTCTTGTTCGTGGCGAAAACATGGAACTAGGTCGTGATTCTGACACCGGTG  8236482

Query  61       GCCAGGTAAACGTCATTAGTCATTTATTAATTATTATTTGGGAGAAGTTCCTTATGCCGA  120
                ||||||||||||||||| ||||||||||||||||||||||||||||||||||||||||||
Sbjct  8236481  GCCAGGTAAACGTCATTGGTCATTTATTAATTATTATTTGGGAGAAGTTCCTTATGCCGA  8236422

Query  121      ATCAAGTTTTCATGGTTGAGTGCGACTGATCTTTGAATCTCACAGGTGAAATATGTCGTC  180
                ||||||||||||||||||||||||||| |||||||||||||||||||||||||||| |||
Sbjct  8236421  ATCAAGTTTTCATGGTTGAGTGCGACTAATCTTTGAATCTCACAGGTGAAATATGTTGTC  8236362

Query  181      GAACTTGCAAGAGCGATGTCAATGATGCCTGGAGTGTACAGGGTGGACCTCTTCACTCGT  240
                ||||||||||||||||||||||||||||||||||||||||||||||||||||||||||||
Sbjct  8236361  GAACTTGCAAGAGCGATGTCAATGATGCCTGGAGTGTACAGGGTGGACCTCTTCACTCGT  8236302

Query  241      CAAGTGTCATCTCCTGACGTGGACTGGAGTTATGGTGAGCCAACCGAGATGTTATGCTCC  300
                ||||||||||||||||||||||||||||||||||||||||||||||||||||||||||||
Sbjct  8236301  CAAGTGTCATCTCCTGACGTGGACTGGAGTTATGGTGAGCCAACCGAGATGTTATGCTCC  8236242

Query  301      GGTTCCAATGATGGAGAGGGGATGGGTGAGAGTGCTGGAGCCTACATTGTGCGCATACCG  360
                ||||||||||||||||||||||||||||||||||||||||||||||||||||||||||||
Sbjct  8236241  GGTTCCAATGATGGAGAGGGGATGGGTGAGAGTGCTGGAGCCTACATTGTGCGCATACCG  8236182

Query  361      TGTGGGCCACGGGATAAATACCTCAAGAAAGAAGCACTGTGGCCTTACCTCCAAGAATTT  420
                |||||||||||||||||||||||||||||||||||||||||||||||||||||||||| |
Sbjct  8236181  TGTGGGCCACGGGATAAATACCTCAAGAAAGAAGCACTGTGGCCTTACCTCCAAGAATAT  8236122

Query  421      GTCGATGGAGCTCTGGCGCATATCCTGAACATGTCCAAGGCTCTGGGAGAGCAGGTTGGA  480
                ||||||||||||||||||||||||||||||||||||||||||||||||||||||||||||
Sbjct  8236121  GTCGATGGAGCTCTGGCGCATATCCTGAACATGTCCAAGGCTCTGGGAGAGCAGGTTGGA  8236062

Query  481      AATGGGAGGCCAGTACTGCCTTATGTGATACATGGACACTATGCCGATGCTGGAGATGTT  540
                ||||||||||||||||||||||||||||||||||||||||||||||||||||||||||||
Sbjct  8236061  AATGGGAGGCCAGTACTGCCTTATGTGATACATGGACACTATGCCGATGCTGGAGATGTT  8236002

Query  541      GCTGCTCTCCTTTCTGGTGCGCTGAATGTTCCCATGGTGCTCACTGGTCACTCACTTGGG  600
                |||||||||||||| |||||||||||||| ||||||||||||||||||||||||||||||
Sbjct  8236001  GCTGCTCTCCTTTCCGGTGCGCTGAATGTGCCCATGGTGCTCACTGGTCACTCACTTGGG  8235942

Query  601      AGGAACAAGCTGGAGCAACTGCTGAAGCAAGGGCGCATGTCCAAGGAGGAGATAGATTCA  660
                ||||||||||||||||||||||||||||||||||||||||||||||||||||||||||||
Sbjct  8235941  AGGAACAAGCTGGAGCAACTGCTGAAGCAAGGGCGCATGTCCAAGGAGGAGATAGATTCA  8235882

Query  661      ACCTACAAGATCATGAGGCGTATCGAGGGTGAGGAGCTGGCCCTCGATGCGTCAGAGCTT  720
                |||||||||||||||||||||||||||||||||||||||||||| |||||||||||||||
Sbjct  8235881  ACCTACAAGATCATGAGGCGTATCGAGGGTGAGGAGCTGGCCCTGGATGCGTCAGAGCTT  8235822

Query  721      GTCATCACGAGCACAAGGCAGGAGATTGATGAACAGTGGGGACTGTACGATGGATTTGAC  780
                |||||||||||||||||||||||||||||||||||||||||| |||||||||||||||||
Sbjct  8235821  GTCATCACGAGCACAAGGCAGGAGATTGATGAACAGTGGGGATTGTACGATGGATTTGAC  8235762

Query  781      GTCAAGCTTGAGAAAGTGTTGAGGGCCCGGGCGAGGCGTGGGGTTAGCTGTCATGGTCGT  840
                ||||||||||||||||||||||||||||||||||||||||||||||||||||||||||||
Sbjct  8235761  GTCAAGCTTGAGAAAGTGTTGAGGGCCCGGGCGAGGCGTGGGGTTAGCTGTCATGGTCGT  8235702

Query  841      TTCATGCCTAGGATGGTGGTAAGTATTCAAATCTCTGTTGTCGATACCAAGTAGTAAGTA  900
                ||||||||||||||||||||||||||||||||||||||||||||||||||||||||||||
Sbjct  8235701  TTCATGCCTAGGATGGTGGTAAGTATTCAAATCTCTGTTGTCGATACCAAGTAGTAAGTA  8235642

Query  901      CTGTTCAACATCTGAATCATGAAGCTAAAACAAATTGTCATCCATTTGATCT------GT  954
                |||||||||||||||||||||||| |||||||||||||||||||||||||||      ||
Sbjct  8235641  CTGTTCAACATCTGAATCATGAAGTTAAAACAAATTGTCATCCATTTGATCTATATCTGT  8235582

Query  955      GTTCATAAGAGAACTTTGTTGGCAGGTGATTCCTCCAGGAATGGACTTCAGCAATGTTGT  1014
                ||| ||||||||||||||||||||||||||||||||||||||||||||||||||||||||
Sbjct  8235581  GTTGATAAGAGAACTTTGTTGGCAGGTGATTCCTCCAGGAATGGACTTCAGCAATGTTGT  8235522

Query  1015     GGTTCCTGAAGACATTGATGGGGATGGTGACAGCAAAGATGATATCGTTGGTTTGGAGGG  1074
                ||||||||||||||||||||||||||||||||||||||||||||||||||||||||||||
Sbjct  8235521  GGTTCCTGAAGACATTGATGGGGATGGTGACAGCAAAGATGATATCGTTGGTTTGGAGGG  8235462

Query  1075     TGCCTCACCCAAGTCAAGAACCCCAATTTGGGCTGAGGTTGGTGCTTGATCCCAAATTCC  1134
                ||||||||||||||||||  ||||||||||||||||||||||||||||||     |    
Sbjct  8235461  TGCCTCACCCAAGTCAAGGCCCCCAATTTGGGCTGAGGTTGGTGCTTGAT-----A----  8235411

Query  1135     TTTGCGGACCTACAATAACTGCCTTCACAGGTATCACAAGTCTTAAGGTCGCTGCATGGC  1194
                    |  |   ||   ||||||||||||||||||||||||||||||||||||||||||||
Sbjct  8235410  ----C--A---AC---AACTGCCTTCACAGGTATCACAAGTCTTAAGGTCGCTGCATGGC  8235363

Query  1195     AACTCTGTCGTCGCAGGTGATGCGGTTCCTAACCAATCCTCACAAGCCGATGATCCTCGC  1254
                |||| |||||||||||||||||||||||||||||||||||||||||||||||||||||||
Sbjct  8235362  AACTTTGTCGTCGCAGGTGATGCGGTTCCTAACCAATCCTCACAAGCCGATGATCCTCGC  8235303

Query  1255     GTTGTCAAGGCCAGACCCGAAGAAGAACATCACTACCCTCGTCAAAGCGTTTGGAGAGTG  1314
                ||||||||||||||||||||||||||||||||||||||||||||||||||||||||||||
Sbjct  8235302  GTTGTCAAGGCCAGACCCGAAGAAGAACATCACTACCCTCGTCAAAGCGTTTGGAGAGTG  8235243

Query  1315     CCGCCCACTCAGGGAACTTGCAAACCTTGTAAGAAACAGTTAATCTGAAGTATACTCGTA  1374
                ||||||||||||||||||||||||||||||||||||||||||||||||||||||||| ||
Sbjct  8235242  CCGCCCACTCAGGGAACTTGCAAACCTTGTAAGAAACAGTTAATCTGAAGTATACTCATA  8235183

Query  1375     AATTTCATCGTTGCAGATGTTTTGTAATTTGTATGGTCAACTAACTAGTGCTATCATGAT  1434
                |||||||||||||||||||||||||||||||||||||||| |||||||||||||||||||
Sbjct  8235182  AATTTCATCGTTGCAGATGTTTTGTAATTTGTATGGTCAAATAACTAGTGCTATCATGAT  8235123

Query  1435     CACAGTGCAGGAATATTTGtttttttCTCTAACAGTCCTATATGAAAAATTCTGATTCTG  1494
                ||||||||||||||||||||| ||||||||||||||||||||||||||||||||||||||
Sbjct  8235122  CACAGTGCAGGAATATTTGTTCTTTTCTCTAACAGTCCTATATGAAAAATTCTGATTCTG  8235063

Query  1495     AACATCATTACAGTAGCTGCATGTATTCCATGTAATGGAATTTTCCTCTGTTTCAGACTC  1554
                ||||||||||||||||||||||||||||||||||||||||||||||||||||||||||||
Sbjct  8235062  AACATCATTACAGTAGCTGCATGTATTCCATGTAATGGAATTTTCCTCTGTTTCAGACTC  8235003

Query  1555     TGATCATGGGGAACAGAGATGACATCGACGATATGTCTGCTGGGAATGCCAGTGTCCTCA  1614
                ||||||||||||||||||||||||||||||||||||||||||||||||||||||||||||
Sbjct  8235002  TGATCATGGGGAACAGAGATGACATCGACGATATGTCTGCTGGGAATGCCAGTGTCCTCA  8234943

Query  1615     CCACAGTTCTGAAGCTGATTGACAAGTATGATCTGTATGGAAGTGTGGCGTTCCCTAAGC  1674
                ||||||||||||||||||||||||||||||||||||||||||||||||||||||||||||
Sbjct  8234942  CCACAGTTCTGAAGCTGATTGACAAGTATGATCTGTATGGAAGTGTGGCGTTCCCTAAGC  8234883

Query  1675     ATCACAATCAGGCTGATGTCCCGGAGATCTACCGCCTCGCGGCCAAAATGAAGGTCCGCT  1734
                ||||||||||||||||||||||||||||||||||||||||||||||||||||||||||||
Sbjct  8234882  ATCACAATCAGGCTGATGTCCCGGAGATCTACCGCCTCGCGGCCAAAATGAAGGTCCGCT  8234823

Query  1735     GCTTACCACGACCCTTTATTGAGCTTTGACAACTCACACTCAACCATAACTGATTGCTCC  1794
                ||||||||||||||||||||||||||||||||||||||||||||||||||||||||||||
Sbjct  8234822  GCTTACCACGACCCTTTATTGAGCTTTGACAACTCACACTCAACCATAACTGATTGCTCC  8234763

Query  1795     CTTCAGGGCGTCTTCATCAACCCTGCTCTCGTTGAGCCGTTCGGTCTCACCCTTATCGAG  1854
                ||||||||||||||||||||||||||||||||||||||||||||||||||||| ||||||
Sbjct  8234762  CTTCAGGGCGTCTTCATCAACCCTGCTCTCGTTGAGCCGTTCGGTCTCACCCTGATCGAG  8234703

Query  1855     GTCAGCTTCTTCTTCAGTTCTCTACCTATCAGCTATAGCCTTTTCAAAAACTACATTAAA  1914
                |||| |||||||||| |||||||||||||||||||||||||||||||||| |||||||||
Sbjct  8234702  GTCACCTTCTTCTTCGGTTCTCTACCTATCAGCTATAGCCTTTTCAAAAATTACATTAAA  8234643

Query  1915     TTTCACTATGAAAAATGTGTGGCTTTCAGGCTGCGGCACACGGACTTCCAATAGTCGCTA  1974
                ||||||||||||||||||||||||||||||||||||||||||||||||||||||||||||
Sbjct  8234642  TTTCACTATGAAAAATGTGTGGCTTTCAGGCTGCGGCACACGGACTTCCAATAGTCGCTA  8234583

Query  1975     CCAAGAATGGTGGTCCAGTCGACATTACAACTGTGAGAAACCATATTTTGAACATTCAAT  2034
                ||||||||||||||||||||||||||||||||||||||||||||||||||||||||||||
Sbjct  8234582  CCAAGAATGGTGGTCCAGTCGACATTACAACTGTGAGAAACCATATTTTGAACATTCAAT  8234523

Query  2035     GTGCGAGAAACCCACTGCAATTCACTTGTGAAAATAGTGGATAATTGTCTGCGTGCATCA  2094
                ||| |||||||||||||||||||||||||||||| |||||||||||||||||||||||||
Sbjct  8234522  GTGTGAGAAACCCACTGCAATTCACTTGTGAAAACAGTGGATAATTGTCTGCGTGCATCA  8234463

Query  2095     TACTGGCAGGCACTGAACAATGGACTGCTCGTTGACCCACACGACCAGAACGCCATCGCT  2154
                ||||||||||||||||||||||||||||||||||||||||||||||||||||||||||||
Sbjct  8234462  TACTGGCAGGCACTGAACAATGGACTGCTCGTTGACCCACACGACCAGAACGCCATCGCT  8234403

Query  2155     GATGCACTGCTGAAGCTTGTAGCAGACAAGAACCTGTGGCAGGAATGCCGGAGAAACGGG  2214
                ||||||||||||||||||||||||||||||||||||||||||||||||||||||||||| 
Sbjct  8234402  GATGCACTGCTGAAGCTTGTAGCAGACAAGAACCTGTGGCAGGAATGCCGGAGAAACGGA  8234343

Query  2215     TTGCG  2219
                |||||
Sbjct  8234342  TTGCG  8234338


Lambda      K        H
    1.33    0.621     1.12 

Gapped
Lambda      K        H
    1.28    0.460    0.850 

Effective search space used: 6870596694480


Query= HAP3

Length=2219
                                                                      Score     E
Sequences producing significant alignments:                          (Bits)  Value

  Chr3D                                                               4082    0.0  
  Chr3C                                                               4061    0.0  
  Chr3B                                                               3899    0.0  


> Chr3D
Length=61676436

 Score = 4082 bits (2210),  Expect = 0.0
 Identities = 2216/2219 (99%), Gaps = 0/2219 (0%)
 Strand=Plus/Plus

Query  1        GTGTGCATGGTCTTGTTCGTGGCGAAAACATGGAACTAGGTCGTGATTCTGACACCGGTG  60
                ||||||||||||||||||||||||||||||||||||||||||||||||||||||||||||
Sbjct  7387233  GTGTGCATGGTCTTGTTCGTGGCGAAAACATGGAACTAGGTCGTGATTCTGACACCGGTG  7387292

Query  61       GCCAGGTAAACGTCATTGGTCATTTATTAATTATTATTTGGGAGAAGTTCCTTATGCCGA  120
                ||||||||||||||||||||||||||||||||||||||||||||||||||||||||||||
Sbjct  7387293  GCCAGGTAAACGTCATTGGTCATTTATTAATTATTATTTGGGAGAAGTTCCTTATGCCGA  7387352

Query  121      ATCAAGTTTTCATGGTTGAGTGCGACTGATCTTTGAATCTCACAGGTGAAATATGTCGTC  180
                ||||||||||||||||||||||||||||||||||||||||||||||||||||||||||||
Sbjct  7387353  ATCAAGTTTTCATGGTTGAGTGCGACTGATCTTTGAATCTCACAGGTGAAATATGTCGTC  7387412

Query  181      GAACTTGCAAGAGCGATGTCAATGATGCCTGGAGTGTACAGGGTGGACCTCTTCACTCGT  240
                ||||||||||||||||||||||||||||||||||||||||||||||||||||||||||||
Sbjct  7387413  GAACTTGCAAGAGCGATGTCAATGATGCCTGGAGTGTACAGGGTGGACCTCTTCACTCGT  7387472

Query  241      CAAGTGTCATCTCCTGACGTGGACTGGAGTTATGGTGAGCCAACCGAGATGTTATGCTCC  300
                ||||||||||||||||||||||||||||||||||||||||||||||||||||||||||||
Sbjct  7387473  CAAGTGTCATCTCCTGACGTGGACTGGAGTTATGGTGAGCCAACCGAGATGTTATGCTCC  7387532

Query  301      GGTTCCAATGATGGAGAGGGGATGGGTGAGAGTGCTGGAGCCTACATTGTGCGCATACCG  360
                ||||||||||||||||||||||||||||||||||||||||||||||||||||||||||||
Sbjct  7387533  GGTTCCAATGATGGAGAGGGGATGGGTGAGAGTGCTGGAGCCTACATTGTGCGCATACCG  7387592

Query  361      TGTGGGCCACGGGATAAATACCTCAAGAAAGAAGCACTGTGGCCTTACCTCCAAGAATTT  420
                ||||||||||||||||||||||||||||||||||||||||||||||||||||||||||||
Sbjct  7387593  TGTGGGCCACGGGATAAATACCTCAAGAAAGAAGCACTGTGGCCTTACCTCCAAGAATTT  7387652

Query  421      GTCGATGGAGCTCTGGCGCATATCCTGAACATGTCCAAGGCTCTGGGAGAGCAGGTTGGA  480
                ||||||||||||||||||||||||||||||||||||||||||||||||||||||||||||
Sbjct  7387653  GTCGATGGAGCTCTGGCGCATATCCTGAACATGTCCAAGGCTCTGGGAGAGCAGGTTGGA  7387712

Query  481      AATGGGAGGCCAGTACTGCCTTATGTGATACATGGACACTATGCCGATGCTGGAGATGTT  540
                ||||||||||||||||||||||||||||||||||||||||||||||||||||||||||||
Sbjct  7387713  AATGGGAGGCCAGTACTGCCTTATGTGATACATGGACACTATGCCGATGCTGGAGATGTT  7387772

Query  541      GCTGCTCTCCTTTCTGGTGCGCTGAATGTTCCCATGGTGCTCACTGGTCACTCACTTGGG  600
                ||||||||||||||||||||||||||||||||||||||||||||||||||||||||||||
Sbjct  7387773  GCTGCTCTCCTTTCTGGTGCGCTGAATGTTCCCATGGTGCTCACTGGTCACTCACTTGGG  7387832

Query  601      AGGAACAAGCTGGAGCAACTGCTGAAGCAAGGGCGCATGTCCAAGGAGGAGATAGATTCA  660
                ||||||||||||||||||||||||||||||||||||||||||||||||||||||||||||
Sbjct  7387833  AGGAACAAGCTGGAGCAACTGCTGAAGCAAGGGCGCATGTCCAAGGAGGAGATAGATTCA  7387892

Query  661      ACCTACAAGATCATGAGGCGTATCGAGGGTGAGGAGCTGGCCCTCGATGCGTCAGAGCTT  720
                ||||||||||||||||||||||||||||||||||||||||||||||||||||||||||||
Sbjct  7387893  ACCTACAAGATCATGAGGCGTATCGAGGGTGAGGAGCTGGCCCTCGATGCGTCAGAGCTT  7387952

Query  721      GTCATCACGAGCACAAGGCAGGAGATTGATGAACAGTGGGGACTGTACGATGGATTTGAC  780
                ||||||||||||||||||||||||||||||||||||||||||||||||||||||||||||
Sbjct  7387953  GTCATCACGAGCACAAGGCAGGAGATTGATGAACAGTGGGGACTGTACGATGGATTTGAC  7388012

Query  781      GTCAAGCTTGAGAAAGTGTTGAGGGCCCGGGCGAGGCGTGGGGTTAGCTGTCATGGTCGT  840
                ||||||||||||||||||||||||||||||||||||||||||||||||||||||||||||
Sbjct  7388013  GTCAAGCTTGAGAAAGTGTTGAGGGCCCGGGCGAGGCGTGGGGTTAGCTGTCATGGTCGT  7388072

Query  841      TTCATGCCTAGGATGGTGGTAAGTATTCAAATCTCTGTTGTCGATACCAAGTAGTAAGTA  900
                ||||||||||||||||||||||||||||||||||||||||||||||||||||||||||||
Sbjct  7388073  TTCATGCCTAGGATGGTGGTAAGTATTCAAATCTCTGTTGTCGATACCAAGTAGTAAGTA  7388132

Query  901      CTGTTCAACATCTGAATCATGAAGCTAAAACAAATTGTCATCCATTTGATCTGTGTTCAT  960
                |||||||||||||||| |||||||||||||||||||||||||||||||||||||||||||
Sbjct  7388133  CTGTTCAACATCTGAACCATGAAGCTAAAACAAATTGTCATCCATTTGATCTGTGTTCAT  7388192

Query  961      AAGAGAACTTTGTTGGCAGGTGATTCCTCCAGGAATGGACTTCAGCAATGTTGTGGTTCC  1020
                ||||||||||||||||||||||||||||||||||||||||||||||||||||||||||||
Sbjct  7388193  AAGAGAACTTTGTTGGCAGGTGATTCCTCCAGGAATGGACTTCAGCAATGTTGTGGTTCC  7388252

Query  1021     TGAAGACATTGATGGGGATGGTGACAGCAAAGATGATATCGTTGGTTTGGAGGGTGCCTC  1080
                ||||||||||||||||||||||||||||||||||||||||||||||||||||||||||||
Sbjct  7388253  TGAAGACATTGATGGGGATGGTGACAGCAAAGATGATATCGTTGGTTTGGAGGGTGCCTC  7388312

Query  1081     ACCCAAGTCAAGGCCCCCAATTTGGGCTGAGGTTGGTGCTTGATCCCAAATTCCTTTGCG  1140
                ||||||||||||||||||||||||||||||||||||||||||||||||||||||||||||
Sbjct  7388313  ACCCAAGTCAAGGCCCCCAATTTGGGCTGAGGTTGGTGCTTGATCCCAAATTCCTTTGCG  7388372

Query  1141     GACCTACAATAACTGCCTTCACAGGTATCACAAGTCTTAAGGTCGCTGCATGGCAACTCT  1200
                ||||||||||||||||||||||||||||||||||||||||||||||||||||||||||||
Sbjct  7388373  GACCTACAATAACTGCCTTCACAGGTATCACAAGTCTTAAGGTCGCTGCATGGCAACTCT  7388432

Query  1201     GTCGTCGCAGGTGATGCGGTTCCTAACCAATCCTCACAAGCCGATGATCCTCGCGTTGTC  1260
                ||||||||||||||||||||||||||||||||||||||||||||||||||||||||||||
Sbjct  7388433  GTCGTCGCAGGTGATGCGGTTCCTAACCAATCCTCACAAGCCGATGATCCTCGCGTTGTC  7388492

Query  1261     AAGGCCAGACCCGAAGAAGAACATCACTACCCTCGTCAAAGCGTTTGGAGAGTGCCGCCC  1320
                ||||||||||||||||||||||||||||||||||||||||||||||||||||||||||||
Sbjct  7388493  AAGGCCAGACCCGAAGAAGAACATCACTACCCTCGTCAAAGCGTTTGGAGAGTGCCGCCC  7388552

Query  1321     ACTCAGGGAACTTGCAAACCTTGTAAGAAACAGTTAATCTGAAGTATACTCGTAAATTTC  1380
                ||||||||||||||||||||||||||||||||||||||||||||||||||||||||||||
Sbjct  7388553  ACTCAGGGAACTTGCAAACCTTGTAAGAAACAGTTAATCTGAAGTATACTCGTAAATTTC  7388612

Query  1381     ATCGTTGCAGATGTTTTGTAATTTGTATGGTCAACTAACTAGTGCTATCATGATCACAGT  1440
                |||||||||||||||||||||||||||||||||| |||||||||||||||||||||||||
Sbjct  7388613  ATCGTTGCAGATGTTTTGTAATTTGTATGGTCAAATAACTAGTGCTATCATGATCACAGT  7388672

Query  1441     GCAGGAATATTTGTTCTTTTCTCTAACAGTCCTATATGAAAAATTCTGATTCTGAACATC  1500
                ||||||||||||||||||||||||||||||||||||||||||||||||||||||||||||
Sbjct  7388673  GCAGGAATATTTGTTCTTTTCTCTAACAGTCCTATATGAAAAATTCTGATTCTGAACATC  7388732

Query  1501     ATTACAGTAGCTGCATGTATTCCATGTAATGGAATTTTCCTCTGTTTCAGACTCTGATCA  1560
                ||||||||||||||||||||||||||||||||||||||||||||||||||||||||||||
Sbjct  7388733  ATTACAGTAGCTGCATGTATTCCATGTAATGGAATTTTCCTCTGTTTCAGACTCTGATCA  7388792

Query  1561     TGGGGAACAGAGATGACATCGACGATATGTCTGCTGGGAATGCCAGTGTCCTCACCACAG  1620
                ||||||||||||||||||||||||||||||||||||||||||||||||||||||||||||
Sbjct  7388793  TGGGGAACAGAGATGACATCGACGATATGTCTGCTGGGAATGCCAGTGTCCTCACCACAG  7388852

Query  1621     TTCTGAAGCTGATTGACAAGTATGATCTGTATGGAAGTGTGGCGTTCCCTAAGCATCACA  1680
                ||||||||||||||||||||||||||||||||||||||||||||||||||||||||||||
Sbjct  7388853  TTCTGAAGCTGATTGACAAGTATGATCTGTATGGAAGTGTGGCGTTCCCTAAGCATCACA  7388912

Query  1681     ATCAGGCTGATGTCCCGGAGATCTACCGCCTCGCGGCCAAAATGAAGGTCCGCTGCTTAC  1740
                | ||||||||||||||||||||||||||||||||||||||||||||||||||||||||||
Sbjct  7388913  ACCAGGCTGATGTCCCGGAGATCTACCGCCTCGCGGCCAAAATGAAGGTCCGCTGCTTAC  7388972

Query  1741     CACGACCCTTTATTGAGCTTTGACAACTCACACTCAACCATAACTGATTGCTCCCTTCAG  1800
                ||||||||||||||||||||||||||||||||||||||||||||||||||||||||||||
Sbjct  7388973  CACGACCCTTTATTGAGCTTTGACAACTCACACTCAACCATAACTGATTGCTCCCTTCAG  7389032

Query  1801     GGCGTCTTCATCAACCCTGCTCTCGTTGAGCCGTTCGGTCTCACCCTTATCGAGGTCAGC  1860
                ||||||||||||||||||||||||||||||||||||||||||||||||||||||||||||
Sbjct  7389033  GGCGTCTTCATCAACCCTGCTCTCGTTGAGCCGTTCGGTCTCACCCTTATCGAGGTCAGC  7389092

Query  1861     TTCTTCTTCAGTTCTCTACCTATCAGCTATAGCCTTTTCAAAAATTACATTAAATTTCAC  1920
                ||||||||||||||||||||||||||||||||||||||||||||||||||||||||||||
Sbjct  7389093  TTCTTCTTCAGTTCTCTACCTATCAGCTATAGCCTTTTCAAAAATTACATTAAATTTCAC  7389152

Query  1921     TATGAAAAATGTGTGGCTTTCAGGCTGCGGCACACGGACTTCCAATAGTCGCTACCAAGA  1980
                ||||||||||||||||||||||||||||||||||||||||||||||||||||||||||||
Sbjct  7389153  TATGAAAAATGTGTGGCTTTCAGGCTGCGGCACACGGACTTCCAATAGTCGCTACCAAGA  7389212

Query  1981     ATGGTGGTCCAGTCGACATTACAACTGTGAGAAACCATATTTTGAACATTCAATGTGCGA  2040
                ||||||||||||||||||||||||||||||||||||||||||||||||||||||||||||
Sbjct  7389213  ATGGTGGTCCAGTCGACATTACAACTGTGAGAAACCATATTTTGAACATTCAATGTGCGA  7389272

Query  2041     GAAACCCACTGCAATTCACTTGTGAAAATAGTGGATAATTGTCTGCGTGCATCATACTGG  2100
                ||||||||||||||||||||||||||||||||||||||||||||||||||||||||||||
Sbjct  7389273  GAAACCCACTGCAATTCACTTGTGAAAATAGTGGATAATTGTCTGCGTGCATCATACTGG  7389332

Query  2101     CAGGCACTGAACAATGGACTGCTCGTTGACCCACACGACCAGAACGCCATCGCTGATGCA  2160
                ||||||||||||||||||||||||||||||||||||||||||||||||||||||||||||
Sbjct  7389333  CAGGCACTGAACAATGGACTGCTCGTTGACCCACACGACCAGAACGCCATCGCTGATGCA  7389392

Query  2161     CTGCTGAAGCTTGTAGCAGACAAGAACCTGTGGCAGGAATGCCGGAGAAACGGGTTGCG  2219
                |||||||||||||||||||||||||||||||||||||||||||||||||||||||||||
Sbjct  7389393  CTGCTGAAGCTTGTAGCAGACAAGAACCTGTGGCAGGAATGCCGGAGAAACGGGTTGCG  7389451


> Chr3C
Length=95716096

 Score = 4061 bits (2199),  Expect = 0.0
 Identities = 2213/2219 (99%), Gaps = 3/2219 (0%)
 Strand=Plus/Minus

Query  1         GTGTGCATGGTCTTGTTCGTGGCGAAAACATGGAACTAGGTCGTGATTCTGACACCGGTG  60
                 ||||||||||||||||||||||||||||||||||||||||||||||||||||||||||||
Sbjct  12048894  GTGTGCATGGTCTTGTTCGTGGCGAAAACATGGAACTAGGTCGTGATTCTGACACCGGTG  12048835

Query  61        GCCAGGTAAACGTCATTGGTCATTTATTAATTATTATTTGGGAGAAGTTCCTTATGCCGA  120
                 ||||||||||||||||||||||||||||||||||||||||||||||||||||||||||||
Sbjct  12048834  GCCAGGTAAACGTCATTGGTCATTTATTAATTATTATTTGGGAGAAGTTCCTTATGCCGA  12048775

Query  121       ATCAAGTTTTCATGGTTGAGTGCGACTGATCTTTGAATCTCACAGGTGAAATATGTCGTC  180
                 ||||||||||||||||||||||||||||||||||||||||||||||||||||||||||||
Sbjct  12048774  ATCAAGTTTTCATGGTTGAGTGCGACTGATCTTTGAATCTCACAGGTGAAATATGTCGTC  12048715

Query  181       GAACTTGCAAGAGCGATGTCAATGATGCCTGGAGTGTACAGGGTGGACCTCTTCACTCGT  240
                 ||||||||||||||||||||||||||||||||||||||||||||||||||||||||||||
Sbjct  12048714  GAACTTGCAAGAGCGATGTCAATGATGCCTGGAGTGTACAGGGTGGACCTCTTCACTCGT  12048655

Query  241       CAAGTGTCATCTCCTGACGTGGACTGGAGTTATGGTGAGCCAACCGAGATGTTATGCTCC  300
                 ||||||||||||||||||||||||||||||||||||||||||||||||||||||||||||
Sbjct  12048654  CAAGTGTCATCTCCTGACGTGGACTGGAGTTATGGTGAGCCAACCGAGATGTTATGCTCC  12048595

Query  301       GGTTCCAATGATGGAGAGGGGATGGGTGAGAGTGCTGGAGCCTACATTGTGCGCATACCG  360
                 ||||||||||||||||||||||||||||||||||||||||||||||||||||||||||||
Sbjct  12048594  GGTTCCAATGATGGAGAGGGGATGGGTGAGAGTGCTGGAGCCTACATTGTGCGCATACCG  12048535

Query  361       TGTGGGCCACGGGATAAATACCTCAAGAAAGAAGCACTGTGGCCTTACCTCCAAGAATTT  420
                 ||||||||||||||||||||||||||||||||||||||||||||||||||||||||||||
Sbjct  12048534  TGTGGGCCACGGGATAAATACCTCAAGAAAGAAGCACTGTGGCCTTACCTCCAAGAATTT  12048475

Query  421       GTCGATGGAGCTCTGGCGCATATCCTGAACATGTCCAAGGCTCTGGGAGAGCAGGTTGGA  480
                 ||||||||||||||||||||||||||||||||||||||||||||||||||||||||||||
Sbjct  12048474  GTCGATGGAGCTCTGGCGCATATCCTGAACATGTCCAAGGCTCTGGGAGAGCAGGTTGGA  12048415

Query  481       AATGGGAGGCCAGTACTGCCTTATGTGATACATGGACACTATGCCGATGCTGGAGATGTT  540
                 ||||||||||||||||||||||||||||||||||||||||||||||||||||||||||||
Sbjct  12048414  AATGGGAGGCCAGTACTGCCTTATGTGATACATGGACACTATGCCGATGCTGGAGATGTT  12048355

Query  541       GCTGCTCTCCTTTCTGGTGCGCTGAATGTTCCCATGGTGCTCACTGGTCACTCACTTGGG  600
                 ||||||||||||||||||||||||||||||||||||||||||||||||||||||||||||
Sbjct  12048354  GCTGCTCTCCTTTCTGGTGCGCTGAATGTTCCCATGGTGCTCACTGGTCACTCACTTGGG  12048295

Query  601       AGGAACAAGCTGGAGCAACTGCTGAAGCAAGGGCGCATGTCCAAGGAGGAGATAGATTCA  660
                 ||||||||||||||||||||||||||||||||||||||||||||||||||||||||||||
Sbjct  12048294  AGGAACAAGCTGGAGCAACTGCTGAAGCAAGGGCGCATGTCCAAGGAGGAGATAGATTCA  12048235

Query  661       ACCTACAAGATCATGAGGCGTATCGAGGGTGAGGAGCTGGCCCTCGATGCGTCAGAGCTT  720
                 ||||||||||||||||||||||||||||||||||||||||||||||||||||||||||||
Sbjct  12048234  ACCTACAAGATCATGAGGCGTATCGAGGGTGAGGAGCTGGCCCTCGATGCGTCAGAGCTT  12048175

Query  721       GTCATCACGAGCACAAGGCAGGAGATTGATGAACAGTGGGGACTGTACGATGGATTTGAC  780
                 ||||||||||||||||||||||||||||||||||||||||||||||||||||||||||||
Sbjct  12048174  GTCATCACGAGCACAAGGCAGGAGATTGATGAACAGTGGGGACTGTACGATGGATTTGAC  12048115

Query  781       GTCAAGCTTGAGAAAGTGTTGAGGGCCCGGGCGAGGCGTGGGGTTAGCTGTCATGGTCGT  840
                 ||||||||||||||||||||||||||||||||||||||||||||||||||||||||||||
Sbjct  12048114  GTCAAGCTTGAGAAAGTGTTGAGGGCCCGGGCGAGGCGTGGGGTTAGCTGTCATGGTCGT  12048055

Query  841       TTCATGCCTAGGATGGTGGTAAGTATTCAAATCTCTGTTGTCGATACCAAGTAGTAAGTA  900
                 ||||||||||||||||||||||||||||||||||||||||||||||||||||||||||||
Sbjct  12048054  TTCATGCCTAGGATGGTGGTAAGTATTCAAATCTCTGTTGTCGATACCAAGTAGTAAGTA  12047995

Query  901       CTGTTCAACATCTGAATCATGAAGCTAAAACAAATTGTCATCCATTTGATCTGTGTTCAT  960
                 |||||||||||||||| |||||||||||||||||||||||||||||||||||||||||||
Sbjct  12047994  CTGTTCAACATCTGAACCATGAAGCTAAAACAAATTGTCATCCATTTGATCTGTGTTCAT  12047935

Query  961       AAGAGAACTTTGTTGGCAGGTGATTCCTCCAGGAATGGACTTCAGCAATGTTGTGGTTCC  1020
                 ||||||||||||||||||||||||||||||||||||||||||||||||||||||||||||
Sbjct  12047934  AAGAGAACTTTGTTGGCAGGTGATTCCTCCAGGAATGGACTTCAGCAATGTTGTGGTTCC  12047875

Query  1021      TGAAGACATTGATGGGGATGGTGACAGCAAAGATGATATCGTTGGTTTGGAGGGTGCCTC  1080
                 ||||||||||||||||||||||||||||||||||||||||||||||||||||||||||||
Sbjct  12047874  TGAAGACATTGATGGGGATGGTGACAGCAAAGATGATATCGTTGGTTTGGAGGGTGCCTC  12047815

Query  1081      ACCCAAGTCAAGGCCCCCAATTTGGGCTGAGGTTGGTGCTTGATCCCAAATTCCTTTGCG  1140
                 ||||||||||||||||||||||||||||||||||||||||||||||||||||||||||||
Sbjct  12047814  ACCCAAGTCAAGGCCCCCAATTTGGGCTGAGGTTGGTGCTTGATCCCAAATTCCTTTGCG  12047755

Query  1141      GACCTACAATAACTGCCTTCACAGGTATCACAAGTCTTAAGGTCGCTGCATGGCAACTCT  1200
                 ||| ||||||||||||||||||||||||||||||||||||||||||||||||||||||||
Sbjct  12047754  GAC-TACAATAACTGCCTTCACAGGTATCACAAGTCTTAAGGTCGCTGCATGGCAACTCT  12047696

Query  1201      GTCGTCGCAGGTGATGCGGTTCCTAACCAATCCTCACAAGCCGATGATCCTCGCGTTGTC  1260
                 ||||||||||||||||||||||||||||||||||||||||||||||||||||||||||||
Sbjct  12047695  GTCGTCGCAGGTGATGCGGTTCCTAACCAATCCTCACAAGCCGATGATCCTCGCGTTGTC  12047636

Query  1261      AAGGCCAGACCCGAAGAAGAACATCACTACCCTCGTCAAAGCGTTTGGAGAGTGCCGCCC  1320
                 ||||||||||||||||||||||||||||||||||||||||||||||||||||||||||||
Sbjct  12047635  AAGGCCAGACCCGAAGAAGAACATCACTACCCTCGTCAAAGCGTTTGGAGAGTGCCGCCC  12047576

Query  1321      ACTCAGGGAACTTGCAAACCTTGTAAGAAACAGTTAATCTGAAGTATACTCGTAAATTTC  1380
                 ||||||||||||||||||||||||||||||||||||||||||||||||||||||||||||
Sbjct  12047575  ACTCAGGGAACTTGCAAACCTTGTAAGAAACAGTTAATCTGAAGTATACTCGTAAATTTC  12047516

Query  1381      ATCGTTGCAGATGTTTTGTAATTTGTATGGTCAACTAACTAGTGCTATCATGATCACAGT  1440
                 |||||||||||| ||||||||||||||||||||| |||||||||||||||||||||||||
Sbjct  12047515  ATCGTTGCAGAT-TTTTGTAATTTGTATGGTCAAATAACTAGTGCTATCATGATCACAGT  12047457

Query  1441      GCAGGAATATTTGTTCTTTTCTCTAACAGTCCTATATGAAAAATTCTGATTCTGAACATC  1500
                 ||||||||||||||||||||||||||||||||||||||||||||||||||||||||||||
Sbjct  12047456  GCAGGAATATTTGTTCTTTTCTCTAACAGTCCTATATGAAAAATTCTGATTCTGAACATC  12047397

Query  1501      ATTACAGTAGCTGCATGTATTCCATGTAATGGAATTTTCCTCTGTTTCAGACTCTGATCA  1560
                 ||||||||||||||||||||||||||||||||||||||||||||||||||||||||||||
Sbjct  12047396  ATTACAGTAGCTGCATGTATTCCATGTAATGGAATTTTCCTCTGTTTCAGACTCTGATCA  12047337

Query  1561      TGGGGAACAGAGATGACATCGACGATATGTCTGCTGGGAATGCCAGTGTCCTCACCACAG  1620
                 ||||||||||||||||||||||||||||||||||||||||||||||||||||||||||||
Sbjct  12047336  TGGGGAACAGAGATGACATCGACGATATGTCTGCTGGGAATGCCAGTGTCCTCACCACAG  12047277

Query  1621      TTCTGAAGCTGATTGACAAGTATGATCTGTATGGAAGTGTGGCGTTCCCTAAGCATCACA  1680
                 ||||||||||||||||||||||||||||||||||||||||||||||||||||||||||||
Sbjct  12047276  TTCTGAAGCTGATTGACAAGTATGATCTGTATGGAAGTGTGGCGTTCCCTAAGCATCACA  12047217

Query  1681      ATCAGGCTGATGTCCCGGAGATCTACCGCCTCGCGGCCAAAATGAAGGTCCGCTGCTTAC  1740
                 | ||||||||||||||||||||||||||||||||||||||||||||||||||||||||||
Sbjct  12047216  ACCAGGCTGATGTCCCGGAGATCTACCGCCTCGCGGCCAAAATGAAGGTCCGCTGCTTAC  12047157

Query  1741      CACGACCCTTTATTGAGCTTTGACAACTCACACTCAACCATAACTGATTGCTCCCTTCAG  1800
                 ||||||||||||||||||||||||||||||||||||||||||||||||||||||||||||
Sbjct  12047156  CACGACCCTTTATTGAGCTTTGACAACTCACACTCAACCATAACTGATTGCTCCCTTCAG  12047097

Query  1801      GGCGTCTTCATCAACCCTGCTCTCGTTGAGCCGTTCGGTCTCACCCTTATCGAGGTCAGC  1860
                 ||||||||||||||||||||||||||||||||||||||||||||||||||||||||||||
Sbjct  12047096  GGCGTCTTCATCAACCCTGCTCTCGTTGAGCCGTTCGGTCTCACCCTTATCGAGGTCAGC  12047037

Query  1861      TTCTTCTTCAGTTCTCTACCTATCAGCTATAGCCTTTTCAAAAATTACATTAAATTTCAC  1920
                 ||||||||||||||||||||||||||||||||||||||||||||||||||||||||||||
Sbjct  12047036  TTCTTCTTCAGTTCTCTACCTATCAGCTATAGCCTTTTCAAAAATTACATTAAATTTCAC  12046977

Query  1921      TATGAAAAATGTGTGGCTTTCAGGCTGCGGCACACGGACTTCCAATAGTCGCTACCAAGA  1980
                 ||||||||||||||||||||||||||||||||||||||||||||||||||||||||||||
Sbjct  12046976  TATGAAAAATGTGTGGCTTTCAGGCTGCGGCACACGGACTTCCAATAGTCGCTACCAAGA  12046917

Query  1981      ATGGTGGTCCAGTCGACATTACAACTGTGAGAAACCATATTTTGAACATTCAATGTGCGA  2040
                 ||||||||||||||||||||||||||||||||||||||||||||||||||||||||||||
Sbjct  12046916  ATGGTGGTCCAGTCGACATTACAACTGTGAGAAACCATATTTTGAACATTCAATGTGCGA  12046857

Query  2041      GAAACCCACTGCAATTCACTTGTGAAAATAGTGGATAATTGTCTGCGTGCATCATACTGG  2100
                 ||||||||||||||||||||||||||||||||||||||||||||||||||||||||||||
Sbjct  12046856  GAAACCCACTGCAATTCACTTGTGAAAATAGTGGATAATTGTCTGCGTGCATCATACTGG  12046797

Query  2101      CAGGCACTGAACAATGGACTGCTCGTTGACCCACACGACCAGAACGCCATCGCTGATGCA  2160
                 ||||||||||||||||||||||||||||||| ||||||||||||||||||||||||||||
Sbjct  12046796  CAGGCACTGAACAATGGACTGCTCGTTGACC-ACACGACCAGAACGCCATCGCTGATGCA  12046738

Query  2161      CTGCTGAAGCTTGTAGCAGACAAGAACCTGTGGCAGGAATGCCGGAGAAACGGGTTGCG  2219
                 |||||||||||||||||||||||||||||||||||||||||||||||||||||||||||
Sbjct  12046737  CTGCTGAAGCTTGTAGCAGACAAGAACCTGTGGCAGGAATGCCGGAGAAACGGGTTGCG  12046679


 Score = 2263 bits (1225),  Expect = 0.0
 Identities = 1240/1247 (99%), Gaps = 1/1247 (0%)
 Strand=Plus/Plus

Query  973       TTGGCAGGTGATTCCTCCAGGAATGGACTTCAGCAATGTTGTGGTTCCTGAAGACATTGA  1032
                 ||||||||||||||||||||||||||||||||||||||||||||||||||||||||||||
Sbjct  11967094  TTGGCAGGTGATTCCTCCAGGAATGGACTTCAGCAATGTTGTGGTTCCTGAAGACATTGA  11967153

Query  1033      TGGGGATGGTGACAGCAAAGATGATATCGTTGGTTTGGAGGGTGCCTCACCCAAGTCAAG  1092
                 ||||||||||||||||||||||||||||||||||||||||||||||||||||||||||||
Sbjct  11967154  TGGGGATGGTGACAGCAAAGATGATATCGTTGGTTTGGAGGGTGCCTCACCCAAGTCAAG  11967213

Query  1093      GCCCCCAATTTGGGCTGAGGTTGGTGCTTGATCCCAAATTCCTTTGCGGACCTACAATAA  1152
                 ||||||||||||||||||||||||||||||||||||||||||||||||||||||||||||
Sbjct  11967214  GCCCCCAATTTGGGCTGAGGTTGGTGCTTGATCCCAAATTCCTTTGCGGACCTACAATAA  11967273

Query  1153      CTGCCTTCACAGGTATCACAAGTCTTAAGGTCGCTGCATGGCAACTCTGTCGTCGCAGGT  1212
                 ||||||||||||||||||||||||||||||||||||||||||||||||||||||||||||
Sbjct  11967274  CTGCCTTCACAGGTATCACAAGTCTTAAGGTCGCTGCATGGCAACTCTGTCGTCGCAGGT  11967333

Query  1213      GATGCGGTTCCTAACCAATCCTCACAAGCCGATGATCCTCGCGTTGTCAAGGCCAGACCC  1272
                 |||||||||||||||||||||||||||||||||| |||||||||||||||||||||||||
Sbjct  11967334  GATGCGGTTCCTAACCAATCCTCACAAGCCGATGTTCCTCGCGTTGTCAAGGCCAGACCC  11967393

Query  1273      GAAGAAGAACATCACTACCCTCGTCAAAGCGTTTGGAGAGTGCCGCCCACTCAGGGAACT  1332
                 ||||||||||||||||||||||||||||||||||||||||||||||||||||||||||||
Sbjct  11967394  GAAGAAGAACATCACTACCCTCGTCAAAGCGTTTGGAGAGTGCCGCCCACTCAGGGAACT  11967453

Query  1333      TGCAAACCTTGTAAGAAACAGTTAATCTGAAGTATACTCGTAAATTTCATCGTTGCAGAT  1392
                 ||||||||||||||||||||||||||||||||||||||||||||||||||||||||||||
Sbjct  11967454  TGCAAACCTTGTAAGAAACAGTTAATCTGAAGTATACTCGTAAATTTCATCGTTGCAGAT  11967513

Query  1393      GTTTTGTAATTTGTATGGTCAACTAACTAGTGCTATCATGATCACAGTGCAGGAATATTT  1452
                  ||||||||||||||||||||| |||||||||||||||||||||||||||||||||||||
Sbjct  11967514  TTTTTGTAATTTGTATGGTCAAATAACTAGTGCTATCATGATCACAGTGCAGGAATATTT  11967573

Query  1453      GTTCTTTTCTCTAACAGTCCTATATGAAAAATTCTGATTCTGAACATCATTACAGTAGCT  1512
                 ||||||||||||||||||||||||||||||||||||||||||||||||||||||||||||
Sbjct  11967574  GTTCTTTTCTCTAACAGTCCTATATGAAAAATTCTGATTCTGAACATCATTACAGTAGCT  11967633

Query  1513      GCATGTATTCCATGTAATGGAATTTTCCTCTGTTTCAGACTCTGATCATGGGGAACAGAG  1572
                 ||||||||||||||||||||||||||||||||||||||||||||||||||||||||||||
Sbjct  11967634  GCATGTATTCCATGTAATGGAATTTTCCTCTGTTTCAGACTCTGATCATGGGGAACAGAG  11967693

Query  1573      ATGACATCGACGATATGTCTGCTGGGAATGCCAGTGTCCTCACCACAGTTCTGAAGCTGA  1632
                 ||||||||||||||||||||||||||||||||||||||||||||||||||||||||||||
Sbjct  11967694  ATGACATCGACGATATGTCTGCTGGGAATGCCAGTGTCCTCACCACAGTTCTGAAGCTGA  11967753

Query  1633      TTGACAAGTATGATCTGTATGGAAGTGTGGCGTTCCCTAAGCATCACAATCAGGCTGATG  1692
                 ||||||||||||||||||||||||||||||||||||||||||||||||| ||||||||||
Sbjct  11967754  TTGACAAGTATGATCTGTATGGAAGTGTGGCGTTCCCTAAGCATCACAACCAGGCTGATG  11967813

Query  1693      TCCCGGAGATCTACCGCCTCGCGGCCAAAATGAAGGTCCGCTGCTTACCACGACCCTTTA  1752
                 ||||||||||||||||||||||||||||||||||||||||||||||||||||||||||||
Sbjct  11967814  TCCCGGAGATCTACCGCCTCGCGGCCAAAATGAAGGTCCGCTGCTTACCACGACCCTTTA  11967873

Query  1753      TTGAGCTTTGACAACTCACACTCAACCATAACTGATTGCTCCCTTCAGGGCGTCTTCATC  1812
                 ||||||||||||||||||||||||||||||||||||||||||||||||||||||||||||
Sbjct  11967874  TTGAGCTTTGACAACTCACACTCAACCATAACTGATTGCTCCCTTCAGGGCGTCTTCATC  11967933

Query  1813      AACCCTGCTCTCGTTGAGCCGTTCGGTCTCACCCTTATCGAGGTCAGCTTCTTCTTCAGT  1872
                 ||||||||||||||||||||||||||||||||||||||||||||||||||||||||||||
Sbjct  11967934  AACCCTGCTCTCGTTGAGCCGTTCGGTCTCACCCTTATCGAGGTCAGCTTCTTCTTCAGT  11967993

Query  1873      TCTCTACCTATCAGCTATAGCCTTTTCAAAAATTACATTAAATTTCACTATGAAAAATGT  1932
                 ||||||||||||||||||||||||||||||||||||||||||||||||||||||||||||
Sbjct  11967994  TCTCTACCTATCAGCTATAGCCTTTTCAAAAATTACATTAAATTTCACTATGAAAAATGT  11968053

Query  1933      GTGGCTTTCAGGCTGCGGCACACGGACTTCCAATAGTCGCTACCAAGAATGGTGGTCCAG  1992
                 ||||||||||||||||||||||||||||||||||||||||||||||||||||||||||||
Sbjct  11968054  GTGGCTTTCAGGCTGCGGCACACGGACTTCCAATAGTCGCTACCAAGAATGGTGGTCCAG  11968113

Query  1993      TCGACATTACAACTGTGAGAAACCATATTTTGAACATTCAATGTGCGAGAAACCCACTGC  2052
                 ||||||||||||||||||||||||||||||||||||||||||||||||| ||||||||||
Sbjct  11968114  TCGACATTACAACTGTGAGAAACCATATTTTGAACATTCAATGTGCGAG-AACCCACTGC  11968172

Query  2053      AATTCACTTGTGAAAATAGTGGATAATTGTCTGCGTGCATCATACTGGCAGGCACTGAAC  2112
                 ||||||||||||||||||||||||||||||||||||||||||||||||||||||||||||
Sbjct  11968173  AATTCACTTGTGAAAATAGTGGATAATTGTCTGCGTGCATCATACTGGCAGGCACTGAAC  11968232

Query  2113      AATGGACTGCTCGTTGACCCACACGACCAGAACGCCATCGCTGATGCACTGCTGAAGCTT  2172
                 ||||| ||||||||||| ||||||||||||||||||||||||||||||||||||||||||
Sbjct  11968233  AATGGGCTGCTCGTTGATCCACACGACCAGAACGCCATCGCTGATGCACTGCTGAAGCTT  11968292

Query  2173      GTAGCAGACAAGAACCTGTGGCAGGAATGCCGGAGAAACGGGTTGCG  2219
                 |||||||||||||||||||||||||||||||||||||||||||||||
Sbjct  11968293  GTAGCAGACAAGAACCTGTGGCAGGAATGCCGGAGAAACGGGTTGCG  11968339


> Chr3B
Length=100835780

 Score = 3899 bits (2111),  Expect = 0.0
 Identities = 2192/2225 (99%), Gaps = 29/2225 (1%)
 Strand=Plus/Minus

Query  1        GTGTGCATGGTCTTGTTCGTGGCGAAAACATGGAACTAGGTCGTGATTCTGACACCGGTG  60
                ||||||||||||||||||||||||||||||||||||||||||||||||||||||||||||
Sbjct  8220622  GTGTGCATGGTCTTGTTCGTGGCGAAAACATGGAACTAGGTCGTGATTCTGACACCGGTG  8220563

Query  61       GCCAGGTAAACGTCATTGGTCATTTATTAATTATTATTTGGGAGAAGTTCCTTATGCCGA  120
                ||||||||||||||||||||||||||||||||||||||||||||||||||||||||||||
Sbjct  8220562  GCCAGGTAAACGTCATTGGTCATTTATTAATTATTATTTGGGAGAAGTTCCTTATGCCGA  8220503

Query  121      ATCAAGTTTTCATGGTTGAGTGCGACTGATCTTTGAATCTCACAGGTGAAATATGTCGTC  180
                ||||||||||||||||||||||||||| |||||||||||||||||||||||||||| |||
Sbjct  8220502  ATCAAGTTTTCATGGTTGAGTGCGACTAATCTTTGAATCTCACAGGTGAAATATGTTGTC  8220443

Query  181      GAACTTGCAAGAGCGATGTCAATGATGCCTGGAGTGTACAGGGTGGACCTCTTCACTCGT  240
                ||||||||||||||||||||||||||||||||||||||||||||||||||||||||||||
Sbjct  8220442  GAACTTGCAAGAGCGATGTCAATGATGCCTGGAGTGTACAGGGTGGACCTCTTCACTCGT  8220383

Query  241      CAAGTGTCATCTCCTGACGTGGACTGGAGTTATGGTGAGCCAACCGAGATGTTATGCTCC  300
                ||||||||||||||||||||||||||||||||||||||||||||||||||||||||||||
Sbjct  8220382  CAAGTGTCATCTCCTGACGTGGACTGGAGTTATGGTGAGCCAACCGAGATGTTATGCTCC  8220323

Query  301      GGTTCCAATGATGGAGAGGGGATGGGTGAGAGTGCTGGAGCCTACATTGTGCGCATACCG  360
                ||||||||||||||||||||||||||||||||||||||||||||||||||||||||||||
Sbjct  8220322  GGTTCCAATGATGGAGAGGGGATGGGTGAGAGTGCTGGAGCCTACATTGTGCGCATACCG  8220263

Query  361      TGTGGGCCACGGGATAAATACCTCAAGAAAGAAGCACTGTGGCCTTACCTCCAAGAATTT  420
                ||||||||||||||||||||||||||||||||||||||||||||||||||||||||||| 
Sbjct  8220262  TGTGGGCCACGGGATAAATACCTCAAGAAAGAAGCACTGTGGCCTTACCTCCAAGAATT-  8220204

Query  421      GTCGATGGAGCTCTGGCGCATATCCTGAACATGTCCAAGGCTCTGGGAGAGCAGGTTGGA  480
                ||||||||||||||||||||||||||||||||||||||||||||||||||||||||||||
Sbjct  8220203  GTCGATGGAGCTCTGGCGCATATCCTGAACATGTCCAAGGCTCTGGGAGAGCAGGTTGGA  8220144

Query  481      AATGGGAGGCCAGTACTGCCTTATGTGATACATGGACACTATGCCGATGCTGGAGATGTT  540
                ||||||||||||||||||||||||||||||||||||||||||||||||||||||||||||
Sbjct  8220143  AATGGGAGGCCAGTACTGCCTTATGTGATACATGGACACTATGCCGATGCTGGAGATGTT  8220084

Query  541      GCTGCTCTCCTTTCTGGTGCGCTGAATGTTCCCATGGTGCTCACTGGTCACTCACTTGGG  600
                ||||||||||||||||||||||||||||||||||||||||||||||||||||||||||||
Sbjct  8220083  GCTGCTCTCCTTTCTGGTGCGCTGAATGTTCCCATGGTGCTCACTGGTCACTCACTTGGG  8220024

Query  601      AGGAACAAGCTGGAGCAACTGCTGAAGCAAGGGCGCATGTCCAAGGAGGAGATAGATTCA  660
                ||||||||||||||||||||||||||||||||||||||||||||||||||||||||||||
Sbjct  8220023  AGGAACAAGCTGGAGCAACTGCTGAAGCAAGGGCGCATGTCCAAGGAGGAGATAGATTCA  8219964

Query  661      ACCTACAAGATCATGAGGCGTATCGAGGGTGAGGAGCTGGCCCTCGATGCGTCAGAGCTT  720
                ||||||||||||||||||||||||||||||||||||||||||||||||||||||||||||
Sbjct  8219963  ACCTACAAGATCATGAGGCGTATCGAGGGTGAGGAGCTGGCCCTCGATGCGTCAGAGCTT  8219904

Query  721      GTCATCACGAGCACAAGGCAGGAGATTGATGAACAGTGGGGACTGTACGATGGATTTGAC  780
                ||||||||||||||||||||||||||||||||||||||||||||||||||||||||||||
Sbjct  8219903  GTCATCACGAGCACAAGGCAGGAGATTGATGAACAGTGGGGACTGTACGATGGATTTGAC  8219844

Query  781      GTCAAGCTTGAGAAAGTGTTGAGGGCCCGGGCGAGGCGTGGGGTTAGCTGTCATGGTCGT  840
                ||||||||||||||||||||||||||||||||||||||||||||||||||||||||||||
Sbjct  8219843  GTCAAGCTTGAGAAAGTGTTGAGGGCCCGGGCGAGGCGTGGGGTTAGCTGTCATGGTCGT  8219784

Query  841      TTCATGCCTAGGATGGTGGTAAGTATTCAAATCTCTGTTGTCGATACCAAGTAGTAAGTA  900
                ||||||||||||||||||||||||||||||||||||||||||||||||||||||||||||
Sbjct  8219783  TTCATGCCTAGGATGGTGGTAAGTATTCAAATCTCTGTTGTCGATACCAAGTAGTAAGTA  8219724

Query  901      CTGTTCAACATCTGAATCATGAAGCTAAAACAAATTGTCATCCATTTGATCT------GT  954
                ||||||||||||||||||||||||||||||||||||||||||||||||||||      ||
Sbjct  8219723  CTGTTCAACATCTGAATCATGAAGCTAAAACAAATTGTCATCCATTTGATCTATATCTGT  8219664

Query  955      GTTCATAAGAGAACTTTGTTGGCAGGTGATTCCTCCAGGAATGGACTTCAGCAATGTTGT  1014
                ||||||||||||||||||||||||||||||||||||||||||||||||||||||||||||
Sbjct  8219663  GTTCATAAGAGAACTTTGTTGGCAGGTGATTCCTCCAGGAATGGACTTCAGCAATGTTGT  8219604

Query  1015     GGTTCCTGAAGACATTGATGGGGATGGTGACAGCAAAGATGATATCGTTGGTTTGGAGGG  1074
                ||||||||||||||||||||||||||||||||||||||||||||||||||||||||||||
Sbjct  8219603  GGTTCCTGAAGACATTGATGGGGATGGTGACAGCAAAGATGATATCGTTGGTTTGGAGGG  8219544

Query  1075     TGCCTCACCCAAGTCAAGGCCCCCAATTTGGGCTGAGGTTGGTGCTTGATCCCAAATTCC  1134
                ||||||||||||||||||||||||||||||||||||||||||||||||||   |    | 
Sbjct  8219543  TGCCTCACCCAAGTCAAGGCCCCCAATTTGGGCTGAGGTTGGTGCTTGAT---A----C-  8219492

Query  1135     TTTGCGGACCTACAATAACTGCCTTCACAGGTATCACAAGTCTTAAGGTCGCTGCATGGC  1194
                       |   ||   ||||||||||||||||||||||||||||||||||||||||||||
Sbjct  8219491  -------A---AC---AACTGCCTTCACAGGTATCACAAGTCTTAAGGTCGCTGCATGGC  8219445

Query  1195     AACTCTGTCGTCGCAGGTGATGCGGTTCCTAACCAATCCTCACAAGCCGATGATCCTCGC  1254
                |||| |||||||||||||||||||||||||||||||||||||||||||||||||||||||
Sbjct  8219444  AACT-TGTCGTCGCAGGTGATGCGGTTCCTAACCAATCCTCACAAGCCGATGATCCTCGC  8219386

Query  1255     GTTGTCAAGGCCAGACCCGAAGAAGAACATCACTACCCTCGTCAAAGCGTTTGGAGAGTG  1314
                ||||||||||||||||||||||||||||||||||||||||||||||||||||||||||||
Sbjct  8219385  GTTGTCAAGGCCAGACCCGAAGAAGAACATCACTACCCTCGTCAAAGCGTTTGGAGAGTG  8219326

Query  1315     CCGCCCACTCAGGGAACTTGCAAACCTTGTAAGAAACAGTTAATCTGAAGTATACTCGTA  1374
                ||||||||||||||||||||||||||||||||||||||||||||||||||||||||||||
Sbjct  8219325  CCGCCCACTCAGGGAACTTGCAAACCTTGTAAGAAACAGTTAATCTGAAGTATACTCGTA  8219266

Query  1375     AATTTCATCGTTGCAGATGTTTTGTAATTTGTATGGTCAACTAACTAGTGCTATCATGAT  1434
                |||||||||||||||||||||||||||||||||||||||| |||||||||||||||||||
Sbjct  8219265  AATTTCATCGTTGCAGATGTTTTGTAATTTGTATGGTCAAATAACTAGTGCTATCATGAT  8219206

Query  1435     CACAGTGCAGGAATATTTGTTCTTTTCTCTAACAGTCCTATATGAAAAATTCTGATTCTG  1494
                ||||||||||||||||||||||||||||||||||||||||||||||||||||||||||||
Sbjct  8219205  CACAGTGCAGGAATATTTGTTCTTTTCTCTAACAGTCCTATATGAAAAATTCTGATTCTG  8219146

Query  1495     AACATCATTACAGTAGCTGCATGTATTCCATGTAATGGAATTTTCCTCTGTTTCAGACTC  1554
                ||||||||||||||||||||||||||||||||||||||||||||||||||||||||||||
Sbjct  8219145  AACATCATTACAGTAGCTGCATGTATTCCATGTAATGGAATTTTCCTCTGTTTCAGACTC  8219086

Query  1555     TGATCATGGGGAACAGAGATGACATCGACGATATGTCTGCTGGGAATGCCAGTGTCCTCA  1614
                ||||||||||||||||||||||||||||||||||||||||||||||||||||||||||||
Sbjct  8219085  TGATCATGGGGAACAGAGATGACATCGACGATATGTCTGCTGGGAATGCCAGTGTCCTCA  8219026

Query  1615     CCACAGTTCTGAAGCTGATTGACAAGTATGATCTGTATGGAAGTGTGGCGTTCCCTAAGC  1674
                ||||||||||||||||||||||||||||||||||||||||||||||||||||||||||||
Sbjct  8219025  CCACAGTTCTGAAGCTGATTGACAAGTATGATCTGTATGGAAGTGTGGCGTTCCCTAAGC  8218966

Query  1675     ATCACAATCAGGCTGATGTCCCGGAGATCTACCGCCTCGCGGCCAAAATGAAGGTCCGCT  1734
                ||||||| ||||||||||||||||||||||||||||||||||||||||||||||||||||
Sbjct  8218965  ATCACAACCAGGCTGATGTCCCGGAGATCTACCGCCTCGCGGCCAAAATGAAGGTCCGCT  8218906

Query  1735     GCTTACCACGACCCTTTATTGAGCTTTGACAACTCACACTCAACCATAACTGATTGCTCC  1794
                ||||||||||||||||||||||||||||||||||||||||||||||||||||||||||||
Sbjct  8218905  GCTTACCACGACCCTTTATTGAGCTTTGACAACTCACACTCAACCATAACTGATTGCTCC  8218846

Query  1795     CTTCAGGGCGTCTTCATCAACCCTGCTCTCGTTGAGCCGTTCGGTCTCACCCTTATCGAG  1854
                ||||||||||||||||||||||||||||||||||||||||||||||||||||||||||||
Sbjct  8218845  CTTCAGGGCGTCTTCATCAACCCTGCTCTCGTTGAGCCGTTCGGTCTCACCCTTATCGAG  8218786

Query  1855     GTCAGCTTCTTCTTCAGTTCTCTACCTATCAGCTATAGCCTTTTCAAAAATTACATTAAA  1914
                ||||||||||||||||||||||||||||||||||||||||||||||||||||||||||||
Sbjct  8218785  GTCAGCTTCTTCTTCAGTTCTCTACCTATCAGCTATAGCCTTTTCAAAAATTACATTAAA  8218726

Query  1915     TTTCACTATGAAAAATGTGTGGCTTTCAGGCTGCGGCACACGGACTTCCAATAGTCGCTA  1974
                ||||||||||||||||||||||||||||||||||||||||||||||||||||||||||||
Sbjct  8218725  TTTCACTATGAAAAATGTGTGGCTTTCAGGCTGCGGCACACGGACTTCCAATAGTCGCTA  8218666

Query  1975     CCAAGAATGGTGGTCCAGTCGACATTACAACTGTGAGAAACCATATTTTGAACATTCAAT  2034
                ||||||||||||||||||||||||||||||||||||||||||||||||||||||||||||
Sbjct  8218665  CCAAGAATGGTGGTCCAGTCGACATTACAACTGTGAGAAACCATATTTTGAACATTCAAT  8218606

Query  2035     GTGCGAGAAACCCACTGCAATTCACTTGTGAAAATAGTGGATAATTGTCTGCGTGCATCA  2094
                ||||||||||||||||||||||||||||||||||||||||||||||||||||||||||||
Sbjct  8218605  GTGCGAGAAACCCACTGCAATTCACTTGTGAAAATAGTGGATAATTGTCTGCGTGCATCA  8218546

Query  2095     TACTGGCAGGCACTGAACAATGGACTGCTCGTTGACCCACACGACCAGAACGCCATCGCT  2154
                ||||||||||||||||||||||||||||||||||||||||||||||||||||||||||||
Sbjct  8218545  TACTGGCAGGCACTGAACAATGGACTGCTCGTTGACCCACACGACCAGAACGCCATCGCT  8218486

Query  2155     GATGCACTGCTGAAGCTTGTAGCAGACAAGAACCTGTGGCAGGAATGCCGGAGAAACGGG  2214
                ||||||||||||||||||||||||||||||||||||||||||||||||||||||||||||
Sbjct  8218485  GATGCACTGCTGAAGCTTGTAGCAGACAAGAACCTGTGGCAGGAATGCCGGAGAAACGGG  8218426

Query  2215     TTGCG  2219
                |||||
Sbjct  8218425  TTGCG  8218421


 Score = 3834 bits (2076),  Expect = 0.0
 Identities = 2180/2225 (98%), Gaps = 27/2225 (1%)
 Strand=Plus/Minus

Query  1        GTGTGCATGGTCTTGTTCGTGGCGAAAACATGGAACTAGGTCGTGATTCTGACACCGGTG  60
                ||||||||||||||||||||||||||||||||||||||||||||||||||||||||||||
Sbjct  8236541  GTGTGCATGGTCTTGTTCGTGGCGAAAACATGGAACTAGGTCGTGATTCTGACACCGGTG  8236482

Query  61       GCCAGGTAAACGTCATTGGTCATTTATTAATTATTATTTGGGAGAAGTTCCTTATGCCGA  120
                ||||||||||||||||||||||||||||||||||||||||||||||||||||||||||||
Sbjct  8236481  GCCAGGTAAACGTCATTGGTCATTTATTAATTATTATTTGGGAGAAGTTCCTTATGCCGA  8236422

Query  121      ATCAAGTTTTCATGGTTGAGTGCGACTGATCTTTGAATCTCACAGGTGAAATATGTCGTC  180
                ||||||||||||||||||||||||||| |||||||||||||||||||||||||||| |||
Sbjct  8236421  ATCAAGTTTTCATGGTTGAGTGCGACTAATCTTTGAATCTCACAGGTGAAATATGTTGTC  8236362

Query  181      GAACTTGCAAGAGCGATGTCAATGATGCCTGGAGTGTACAGGGTGGACCTCTTCACTCGT  240
                ||||||||||||||||||||||||||||||||||||||||||||||||||||||||||||
Sbjct  8236361  GAACTTGCAAGAGCGATGTCAATGATGCCTGGAGTGTACAGGGTGGACCTCTTCACTCGT  8236302

Query  241      CAAGTGTCATCTCCTGACGTGGACTGGAGTTATGGTGAGCCAACCGAGATGTTATGCTCC  300
                ||||||||||||||||||||||||||||||||||||||||||||||||||||||||||||
Sbjct  8236301  CAAGTGTCATCTCCTGACGTGGACTGGAGTTATGGTGAGCCAACCGAGATGTTATGCTCC  8236242

Query  301      GGTTCCAATGATGGAGAGGGGATGGGTGAGAGTGCTGGAGCCTACATTGTGCGCATACCG  360
                ||||||||||||||||||||||||||||||||||||||||||||||||||||||||||||
Sbjct  8236241  GGTTCCAATGATGGAGAGGGGATGGGTGAGAGTGCTGGAGCCTACATTGTGCGCATACCG  8236182

Query  361      TGTGGGCCACGGGATAAATACCTCAAGAAAGAAGCACTGTGGCCTTACCTCCAAGAATTT  420
                |||||||||||||||||||||||||||||||||||||||||||||||||||||||||| |
Sbjct  8236181  TGTGGGCCACGGGATAAATACCTCAAGAAAGAAGCACTGTGGCCTTACCTCCAAGAATAT  8236122

Query  421      GTCGATGGAGCTCTGGCGCATATCCTGAACATGTCCAAGGCTCTGGGAGAGCAGGTTGGA  480
                ||||||||||||||||||||||||||||||||||||||||||||||||||||||||||||
Sbjct  8236121  GTCGATGGAGCTCTGGCGCATATCCTGAACATGTCCAAGGCTCTGGGAGAGCAGGTTGGA  8236062

Query  481      AATGGGAGGCCAGTACTGCCTTATGTGATACATGGACACTATGCCGATGCTGGAGATGTT  540
                ||||||||||||||||||||||||||||||||||||||||||||||||||||||||||||
Sbjct  8236061  AATGGGAGGCCAGTACTGCCTTATGTGATACATGGACACTATGCCGATGCTGGAGATGTT  8236002

Query  541      GCTGCTCTCCTTTCTGGTGCGCTGAATGTTCCCATGGTGCTCACTGGTCACTCACTTGGG  600
                |||||||||||||| |||||||||||||| ||||||||||||||||||||||||||||||
Sbjct  8236001  GCTGCTCTCCTTTCCGGTGCGCTGAATGTGCCCATGGTGCTCACTGGTCACTCACTTGGG  8235942

Query  601      AGGAACAAGCTGGAGCAACTGCTGAAGCAAGGGCGCATGTCCAAGGAGGAGATAGATTCA  660
                ||||||||||||||||||||||||||||||||||||||||||||||||||||||||||||
Sbjct  8235941  AGGAACAAGCTGGAGCAACTGCTGAAGCAAGGGCGCATGTCCAAGGAGGAGATAGATTCA  8235882

Query  661      ACCTACAAGATCATGAGGCGTATCGAGGGTGAGGAGCTGGCCCTCGATGCGTCAGAGCTT  720
                |||||||||||||||||||||||||||||||||||||||||||| |||||||||||||||
Sbjct  8235881  ACCTACAAGATCATGAGGCGTATCGAGGGTGAGGAGCTGGCCCTGGATGCGTCAGAGCTT  8235822

Query  721      GTCATCACGAGCACAAGGCAGGAGATTGATGAACAGTGGGGACTGTACGATGGATTTGAC  780
                |||||||||||||||||||||||||||||||||||||||||| |||||||||||||||||
Sbjct  8235821  GTCATCACGAGCACAAGGCAGGAGATTGATGAACAGTGGGGATTGTACGATGGATTTGAC  8235762

Query  781      GTCAAGCTTGAGAAAGTGTTGAGGGCCCGGGCGAGGCGTGGGGTTAGCTGTCATGGTCGT  840
                ||||||||||||||||||||||||||||||||||||||||||||||||||||||||||||
Sbjct  8235761  GTCAAGCTTGAGAAAGTGTTGAGGGCCCGGGCGAGGCGTGGGGTTAGCTGTCATGGTCGT  8235702

Query  841      TTCATGCCTAGGATGGTGGTAAGTATTCAAATCTCTGTTGTCGATACCAAGTAGTAAGTA  900
                ||||||||||||||||||||||||||||||||||||||||||||||||||||||||||||
Sbjct  8235701  TTCATGCCTAGGATGGTGGTAAGTATTCAAATCTCTGTTGTCGATACCAAGTAGTAAGTA  8235642

Query  901      CTGTTCAACATCTGAATCATGAAGCTAAAACAAATTGTCATCCATTTGATCT------GT  954
                |||||||||||||||||||||||| |||||||||||||||||||||||||||      ||
Sbjct  8235641  CTGTTCAACATCTGAATCATGAAGTTAAAACAAATTGTCATCCATTTGATCTATATCTGT  8235582

Query  955      GTTCATAAGAGAACTTTGTTGGCAGGTGATTCCTCCAGGAATGGACTTCAGCAATGTTGT  1014
                ||| ||||||||||||||||||||||||||||||||||||||||||||||||||||||||
Sbjct  8235581  GTTGATAAGAGAACTTTGTTGGCAGGTGATTCCTCCAGGAATGGACTTCAGCAATGTTGT  8235522

Query  1015     GGTTCCTGAAGACATTGATGGGGATGGTGACAGCAAAGATGATATCGTTGGTTTGGAGGG  1074
                ||||||||||||||||||||||||||||||||||||||||||||||||||||||||||||
Sbjct  8235521  GGTTCCTGAAGACATTGATGGGGATGGTGACAGCAAAGATGATATCGTTGGTTTGGAGGG  8235462

Query  1075     TGCCTCACCCAAGTCAAGGCCCCCAATTTGGGCTGAGGTTGGTGCTTGATCCCAAATTCC  1134
                ||||||||||||||||||||||||||||||||||||||||||||||||||     |    
Sbjct  8235461  TGCCTCACCCAAGTCAAGGCCCCCAATTTGGGCTGAGGTTGGTGCTTGAT-----A----  8235411

Query  1135     TTTGCGGACCTACAATAACTGCCTTCACAGGTATCACAAGTCTTAAGGTCGCTGCATGGC  1194
                    |  |   ||   ||||||||||||||||||||||||||||||||||||||||||||
Sbjct  8235410  ----C--A---AC---AACTGCCTTCACAGGTATCACAAGTCTTAAGGTCGCTGCATGGC  8235363

Query  1195     AACTCTGTCGTCGCAGGTGATGCGGTTCCTAACCAATCCTCACAAGCCGATGATCCTCGC  1254
                |||| |||||||||||||||||||||||||||||||||||||||||||||||||||||||
Sbjct  8235362  AACTTTGTCGTCGCAGGTGATGCGGTTCCTAACCAATCCTCACAAGCCGATGATCCTCGC  8235303

Query  1255     GTTGTCAAGGCCAGACCCGAAGAAGAACATCACTACCCTCGTCAAAGCGTTTGGAGAGTG  1314
                ||||||||||||||||||||||||||||||||||||||||||||||||||||||||||||
Sbjct  8235302  GTTGTCAAGGCCAGACCCGAAGAAGAACATCACTACCCTCGTCAAAGCGTTTGGAGAGTG  8235243

Query  1315     CCGCCCACTCAGGGAACTTGCAAACCTTGTAAGAAACAGTTAATCTGAAGTATACTCGTA  1374
                ||||||||||||||||||||||||||||||||||||||||||||||||||||||||| ||
Sbjct  8235242  CCGCCCACTCAGGGAACTTGCAAACCTTGTAAGAAACAGTTAATCTGAAGTATACTCATA  8235183

Query  1375     AATTTCATCGTTGCAGATGTTTTGTAATTTGTATGGTCAACTAACTAGTGCTATCATGAT  1434
                |||||||||||||||||||||||||||||||||||||||| |||||||||||||||||||
Sbjct  8235182  AATTTCATCGTTGCAGATGTTTTGTAATTTGTATGGTCAAATAACTAGTGCTATCATGAT  8235123

Query  1435     CACAGTGCAGGAATATTTGTTCTTTTCTCTAACAGTCCTATATGAAAAATTCTGATTCTG  1494
                ||||||||||||||||||||||||||||||||||||||||||||||||||||||||||||
Sbjct  8235122  CACAGTGCAGGAATATTTGTTCTTTTCTCTAACAGTCCTATATGAAAAATTCTGATTCTG  8235063

Query  1495     AACATCATTACAGTAGCTGCATGTATTCCATGTAATGGAATTTTCCTCTGTTTCAGACTC  1554
                ||||||||||||||||||||||||||||||||||||||||||||||||||||||||||||
Sbjct  8235062  AACATCATTACAGTAGCTGCATGTATTCCATGTAATGGAATTTTCCTCTGTTTCAGACTC  8235003

Query  1555     TGATCATGGGGAACAGAGATGACATCGACGATATGTCTGCTGGGAATGCCAGTGTCCTCA  1614
                ||||||||||||||||||||||||||||||||||||||||||||||||||||||||||||
Sbjct  8235002  TGATCATGGGGAACAGAGATGACATCGACGATATGTCTGCTGGGAATGCCAGTGTCCTCA  8234943

Query  1615     CCACAGTTCTGAAGCTGATTGACAAGTATGATCTGTATGGAAGTGTGGCGTTCCCTAAGC  1674
                ||||||||||||||||||||||||||||||||||||||||||||||||||||||||||||
Sbjct  8234942  CCACAGTTCTGAAGCTGATTGACAAGTATGATCTGTATGGAAGTGTGGCGTTCCCTAAGC  8234883

Query  1675     ATCACAATCAGGCTGATGTCCCGGAGATCTACCGCCTCGCGGCCAAAATGAAGGTCCGCT  1734
                ||||||||||||||||||||||||||||||||||||||||||||||||||||||||||||
Sbjct  8234882  ATCACAATCAGGCTGATGTCCCGGAGATCTACCGCCTCGCGGCCAAAATGAAGGTCCGCT  8234823

Query  1735     GCTTACCACGACCCTTTATTGAGCTTTGACAACTCACACTCAACCATAACTGATTGCTCC  1794
                ||||||||||||||||||||||||||||||||||||||||||||||||||||||||||||
Sbjct  8234822  GCTTACCACGACCCTTTATTGAGCTTTGACAACTCACACTCAACCATAACTGATTGCTCC  8234763

Query  1795     CTTCAGGGCGTCTTCATCAACCCTGCTCTCGTTGAGCCGTTCGGTCTCACCCTTATCGAG  1854
                ||||||||||||||||||||||||||||||||||||||||||||||||||||| ||||||
Sbjct  8234762  CTTCAGGGCGTCTTCATCAACCCTGCTCTCGTTGAGCCGTTCGGTCTCACCCTGATCGAG  8234703

Query  1855     GTCAGCTTCTTCTTCAGTTCTCTACCTATCAGCTATAGCCTTTTCAAAAATTACATTAAA  1914
                |||| |||||||||| ||||||||||||||||||||||||||||||||||||||||||||
Sbjct  8234702  GTCACCTTCTTCTTCGGTTCTCTACCTATCAGCTATAGCCTTTTCAAAAATTACATTAAA  8234643

Query  1915     TTTCACTATGAAAAATGTGTGGCTTTCAGGCTGCGGCACACGGACTTCCAATAGTCGCTA  1974
                ||||||||||||||||||||||||||||||||||||||||||||||||||||||||||||
Sbjct  8234642  TTTCACTATGAAAAATGTGTGGCTTTCAGGCTGCGGCACACGGACTTCCAATAGTCGCTA  8234583

Query  1975     CCAAGAATGGTGGTCCAGTCGACATTACAACTGTGAGAAACCATATTTTGAACATTCAAT  2034
                ||||||||||||||||||||||||||||||||||||||||||||||||||||||||||||
Sbjct  8234582  CCAAGAATGGTGGTCCAGTCGACATTACAACTGTGAGAAACCATATTTTGAACATTCAAT  8234523

Query  2035     GTGCGAGAAACCCACTGCAATTCACTTGTGAAAATAGTGGATAATTGTCTGCGTGCATCA  2094
                ||| |||||||||||||||||||||||||||||| |||||||||||||||||||||||||
Sbjct  8234522  GTGTGAGAAACCCACTGCAATTCACTTGTGAAAACAGTGGATAATTGTCTGCGTGCATCA  8234463

Query  2095     TACTGGCAGGCACTGAACAATGGACTGCTCGTTGACCCACACGACCAGAACGCCATCGCT  2154
                ||||||||||||||||||||||||||||||||||||||||||||||||||||||||||||
Sbjct  8234462  TACTGGCAGGCACTGAACAATGGACTGCTCGTTGACCCACACGACCAGAACGCCATCGCT  8234403

Query  2155     GATGCACTGCTGAAGCTTGTAGCAGACAAGAACCTGTGGCAGGAATGCCGGAGAAACGGG  2214
                ||||||||||||||||||||||||||||||||||||||||||||||||||||||||||| 
Sbjct  8234402  GATGCACTGCTGAAGCTTGTAGCAGACAAGAACCTGTGGCAGGAATGCCGGAGAAACGGA  8234343

Query  2215     TTGCG  2219
                |||||
Sbjct  8234342  TTGCG  8234338


Lambda      K        H
    1.33    0.621     1.12 

Gapped
Lambda      K        H
    1.28    0.460    0.850 

Effective search space used: 6870596694480


Query= HAP4

Length=2219
                                                                      Score     E
Sequences producing significant alignments:                          (Bits)  Value

  Chr3D                                                               4093    0.0  
  Chr3C                                                               4078    0.0  
  Chr3B                                                               3904    0.0  


> Chr3D
Length=61676436

 Score = 4093 bits (2216),  Expect = 0.0
 Identities = 2218/2219 (99%), Gaps = 0/2219 (0%)
 Strand=Plus/Plus

Query  1        GTGTGCATGGTCTTGTTCGTGGCGAAAACATGGAACTAGGTCGTGATTCTGACACCGGTG  60
                ||||||||||||||||||||||||||||||||||||||||||||||||||||||||||||
Sbjct  7387233  GTGTGCATGGTCTTGTTCGTGGCGAAAACATGGAACTAGGTCGTGATTCTGACACCGGTG  7387292

Query  61       GCCAGGTAAACGTCATTGGTCATTTATTAATTATTATTTGGGAGAAGTTCCTTATGCCGA  120
                ||||||||||||||||||||||||||||||||||||||||||||||||||||||||||||
Sbjct  7387293  GCCAGGTAAACGTCATTGGTCATTTATTAATTATTATTTGGGAGAAGTTCCTTATGCCGA  7387352

Query  121      ATCAAGTTTTCATGGTTGAGTGCGACTGATCTTTGAATCTCACAGGTGAAATATGTCGTC  180
                ||||||||||||||||||||||||||||||||||||||||||||||||||||||||||||
Sbjct  7387353  ATCAAGTTTTCATGGTTGAGTGCGACTGATCTTTGAATCTCACAGGTGAAATATGTCGTC  7387412

Query  181      GAACTTGCAAGAGCGATGTCAATGATGCCTGGAGTGTACAGGGTGGACCTCTTCACTCGT  240
                ||||||||||||||||||||||||||||||||||||||||||||||||||||||||||||
Sbjct  7387413  GAACTTGCAAGAGCGATGTCAATGATGCCTGGAGTGTACAGGGTGGACCTCTTCACTCGT  7387472

Query  241      CAAGTGTCATCTCCTGACGTGGACTGGAGTTATGGTGAGCCAACCGAGATGTTATGCTCC  300
                ||||||||||||||||||||||||||||||||||||||||||||||||||||||||||||
Sbjct  7387473  CAAGTGTCATCTCCTGACGTGGACTGGAGTTATGGTGAGCCAACCGAGATGTTATGCTCC  7387532

Query  301      GGTTCCAATGATGGAGAGGGGATGGGTGAGAGTGCTGGAGCCTACATTGTGCGCATACCG  360
                ||||||||||||||||||||||||||||||||||||||||||||||||||||||||||||
Sbjct  7387533  GGTTCCAATGATGGAGAGGGGATGGGTGAGAGTGCTGGAGCCTACATTGTGCGCATACCG  7387592

Query  361      TGTGGGCCACGGGATAAATACCTCAAGAAAGAAGCACTGTGGCCTTACCTCCAAGAATTT  420
                ||||||||||||||||||||||||||||||||||||||||||||||||||||||||||||
Sbjct  7387593  TGTGGGCCACGGGATAAATACCTCAAGAAAGAAGCACTGTGGCCTTACCTCCAAGAATTT  7387652

Query  421      GTCGATGGAGCTCTGGCGCATATCCTGAACATGTCCAAGGCTCTGGGAGAGCAGGTTGGA  480
                ||||||||||||||||||||||||||||||||||||||||||||||||||||||||||||
Sbjct  7387653  GTCGATGGAGCTCTGGCGCATATCCTGAACATGTCCAAGGCTCTGGGAGAGCAGGTTGGA  7387712

Query  481      AATGGGAGGCCAGTACTGCCTTATGTGATACATGGACACTATGCCGATGCTGGAGATGTT  540
                ||||||||||||||||||||||||||||||||||||||||||||||||||||||||||||
Sbjct  7387713  AATGGGAGGCCAGTACTGCCTTATGTGATACATGGACACTATGCCGATGCTGGAGATGTT  7387772

Query  541      GCTGCTCTCCTTTCTGGTGCGCTGAATGTTCCCATGGTGCTCACTGGTCACTCACTTGGG  600
                ||||||||||||||||||||||||||||||||||||||||||||||||||||||||||||
Sbjct  7387773  GCTGCTCTCCTTTCTGGTGCGCTGAATGTTCCCATGGTGCTCACTGGTCACTCACTTGGG  7387832

Query  601      AGGAACAAGCTGGAGCAACTGCTGAAGCAAGGGCGCATGTCCAAGGAGGAGATAGATTCA  660
                ||||||||||||||||||||||||||||||||||||||||||||||||||||||||||||
Sbjct  7387833  AGGAACAAGCTGGAGCAACTGCTGAAGCAAGGGCGCATGTCCAAGGAGGAGATAGATTCA  7387892

Query  661      ACCTACAAGATCATGAGGCGTATCGAGGGTGAGGAGCTGGCCCTCGATGCGTCAGAGCTT  720
                ||||||||||||||||||||||||||||||||||||||||||||||||||||||||||||
Sbjct  7387893  ACCTACAAGATCATGAGGCGTATCGAGGGTGAGGAGCTGGCCCTCGATGCGTCAGAGCTT  7387952

Query  721      GTCATCACGAGCACAAGGCAGGAGATTGATGAACAGTGGGGACTGTACGATGGATTTGAC  780
                ||||||||||||||||||||||||||||||||||||||||||||||||||||||||||||
Sbjct  7387953  GTCATCACGAGCACAAGGCAGGAGATTGATGAACAGTGGGGACTGTACGATGGATTTGAC  7388012

Query  781      GTCAAGCTTGAGAAAGTGTTGAGGGCCCGGGCGAGGCGTGGGGTTAGCTGTCATGGTCGT  840
                ||||||||||||||||||||||||||||||||||||||||||||||||||||||||||||
Sbjct  7388013  GTCAAGCTTGAGAAAGTGTTGAGGGCCCGGGCGAGGCGTGGGGTTAGCTGTCATGGTCGT  7388072

Query  841      TTCATGCCTAGGATGGTGGTAAGTATTCAAATCTCTGTTGTCGATACCAAGTAGTAAGTA  900
                ||||||||||||||||||||||||||||||||||||||||||||||||||||||||||||
Sbjct  7388073  TTCATGCCTAGGATGGTGGTAAGTATTCAAATCTCTGTTGTCGATACCAAGTAGTAAGTA  7388132

Query  901      CTGTTCAACATCTGAACCATGAAGCTAAAACAAATTGTCATCCATTTGATCTGTGTTCAT  960
                ||||||||||||||||||||||||||||||||||||||||||||||||||||||||||||
Sbjct  7388133  CTGTTCAACATCTGAACCATGAAGCTAAAACAAATTGTCATCCATTTGATCTGTGTTCAT  7388192

Query  961      AAGAGAACTTTGTTGGCAGGTGATTCCTCCAGGAATGGACTTCAGCAATGTTGTGGTTCC  1020
                ||||||||||||||||||||||||||||||||||||||||||||||||||||||||||||
Sbjct  7388193  AAGAGAACTTTGTTGGCAGGTGATTCCTCCAGGAATGGACTTCAGCAATGTTGTGGTTCC  7388252

Query  1021     TGAAGACATTGATGGGGATGGTGACAGCAAAGATGATATCGTTGGTTTGGAGGGTGCCTC  1080
                ||||||||||||||||||||||||||||||||||||||||||||||||||||||||||||
Sbjct  7388253  TGAAGACATTGATGGGGATGGTGACAGCAAAGATGATATCGTTGGTTTGGAGGGTGCCTC  7388312

Query  1081     ACCCAAGTCAAGGCCCCCAATTTGGGCTGAGGTTGGTGCTTGATCCCAAATTCCTTTGCG  1140
                ||||||||||||||||||||||||||||||||||||||||||||||||||||||||||||
Sbjct  7388313  ACCCAAGTCAAGGCCCCCAATTTGGGCTGAGGTTGGTGCTTGATCCCAAATTCCTTTGCG  7388372

Query  1141     GACGTACAATAACTGCCTTCACAGGTATCACAAGTCTTAAGGTCGCTGCATGGCAACTCT  1200
                ||| ||||||||||||||||||||||||||||||||||||||||||||||||||||||||
Sbjct  7388373  GACCTACAATAACTGCCTTCACAGGTATCACAAGTCTTAAGGTCGCTGCATGGCAACTCT  7388432

Query  1201     GTCGTCGCAGGTGATGCGGTTCCTAACCAATCCTCACAAGCCGATGATCCTCGCGTTGTC  1260
                ||||||||||||||||||||||||||||||||||||||||||||||||||||||||||||
Sbjct  7388433  GTCGTCGCAGGTGATGCGGTTCCTAACCAATCCTCACAAGCCGATGATCCTCGCGTTGTC  7388492

Query  1261     AAGGCCAGACCCGAAGAAGAACATCACTACCCTCGTCAAAGCGTTTGGAGAGTGCCGCCC  1320
                ||||||||||||||||||||||||||||||||||||||||||||||||||||||||||||
Sbjct  7388493  AAGGCCAGACCCGAAGAAGAACATCACTACCCTCGTCAAAGCGTTTGGAGAGTGCCGCCC  7388552

Query  1321     ACTCAGGGAACTTGCAAACCTTGTAAGAAACAGTTAATCTGAAGTATACTCGTAAATTTC  1380
                ||||||||||||||||||||||||||||||||||||||||||||||||||||||||||||
Sbjct  7388553  ACTCAGGGAACTTGCAAACCTTGTAAGAAACAGTTAATCTGAAGTATACTCGTAAATTTC  7388612

Query  1381     ATCGTTGCAGATGTTTTGTAATTTGTATGGTCAAATAACTAGTGCTATCATGATCACAGT  1440
                ||||||||||||||||||||||||||||||||||||||||||||||||||||||||||||
Sbjct  7388613  ATCGTTGCAGATGTTTTGTAATTTGTATGGTCAAATAACTAGTGCTATCATGATCACAGT  7388672

Query  1441     GCAGGAATATTTGTTCTTTTCTCTAACAGTCCTATATGAAAAATTCTGATTCTGAACATC  1500
                ||||||||||||||||||||||||||||||||||||||||||||||||||||||||||||
Sbjct  7388673  GCAGGAATATTTGTTCTTTTCTCTAACAGTCCTATATGAAAAATTCTGATTCTGAACATC  7388732

Query  1501     ATTACAGTAGCTGCATGTATTCCATGTAATGGAATTTTCCTCTGTTTCAGACTCTGATCA  1560
                ||||||||||||||||||||||||||||||||||||||||||||||||||||||||||||
Sbjct  7388733  ATTACAGTAGCTGCATGTATTCCATGTAATGGAATTTTCCTCTGTTTCAGACTCTGATCA  7388792

Query  1561     TGGGGAACAGAGATGACATCGACGATATGTCTGCTGGGAATGCCAGTGTCCTCACCACAG  1620
                ||||||||||||||||||||||||||||||||||||||||||||||||||||||||||||
Sbjct  7388793  TGGGGAACAGAGATGACATCGACGATATGTCTGCTGGGAATGCCAGTGTCCTCACCACAG  7388852

Query  1621     TTCTGAAGCTGATTGACAAGTATGATCTGTATGGAAGTGTGGCGTTCCCTAAGCATCACA  1680
                ||||||||||||||||||||||||||||||||||||||||||||||||||||||||||||
Sbjct  7388853  TTCTGAAGCTGATTGACAAGTATGATCTGTATGGAAGTGTGGCGTTCCCTAAGCATCACA  7388912

Query  1681     ACCAGGCTGATGTCCCGGAGATCTACCGCCTCGCGGCCAAAATGAAGGTCCGCTGCTTAC  1740
                ||||||||||||||||||||||||||||||||||||||||||||||||||||||||||||
Sbjct  7388913  ACCAGGCTGATGTCCCGGAGATCTACCGCCTCGCGGCCAAAATGAAGGTCCGCTGCTTAC  7388972

Query  1741     CACGACCCTTTATTGAGCTTTGACAACTCACACTCAACCATAACTGATTGCTCCCTTCAG  1800
                ||||||||||||||||||||||||||||||||||||||||||||||||||||||||||||
Sbjct  7388973  CACGACCCTTTATTGAGCTTTGACAACTCACACTCAACCATAACTGATTGCTCCCTTCAG  7389032

Query  1801     GGCGTCTTCATCAACCCTGCTCTCGTTGAGCCGTTCGGTCTCACCCTTATCGAGGTCAGC  1860
                ||||||||||||||||||||||||||||||||||||||||||||||||||||||||||||
Sbjct  7389033  GGCGTCTTCATCAACCCTGCTCTCGTTGAGCCGTTCGGTCTCACCCTTATCGAGGTCAGC  7389092

Query  1861     TTCTTCTTCAGTTCTCTACCTATCAGCTATAGCCTTTTCAAAAATTACATTAAATTTCAC  1920
                ||||||||||||||||||||||||||||||||||||||||||||||||||||||||||||
Sbjct  7389093  TTCTTCTTCAGTTCTCTACCTATCAGCTATAGCCTTTTCAAAAATTACATTAAATTTCAC  7389152

Query  1921     TATGAAAAATGTGTGGCTTTCAGGCTGCGGCACACGGACTTCCAATAGTCGCTACCAAGA  1980
                ||||||||||||||||||||||||||||||||||||||||||||||||||||||||||||
Sbjct  7389153  TATGAAAAATGTGTGGCTTTCAGGCTGCGGCACACGGACTTCCAATAGTCGCTACCAAGA  7389212

Query  1981     ATGGTGGTCCAGTCGACATTACAACTGTGAGAAACCATATTTTGAACATTCAATGTGCGA  2040
                ||||||||||||||||||||||||||||||||||||||||||||||||||||||||||||
Sbjct  7389213  ATGGTGGTCCAGTCGACATTACAACTGTGAGAAACCATATTTTGAACATTCAATGTGCGA  7389272

Query  2041     GAAACCCACTGCAATTCACTTGTGAAAATAGTGGATAATTGTCTGCGTGCATCATACTGG  2100
                ||||||||||||||||||||||||||||||||||||||||||||||||||||||||||||
Sbjct  7389273  GAAACCCACTGCAATTCACTTGTGAAAATAGTGGATAATTGTCTGCGTGCATCATACTGG  7389332

Query  2101     CAGGCACTGAACAATGGACTGCTCGTTGACCCACACGACCAGAACGCCATCGCTGATGCA  2160
                ||||||||||||||||||||||||||||||||||||||||||||||||||||||||||||
Sbjct  7389333  CAGGCACTGAACAATGGACTGCTCGTTGACCCACACGACCAGAACGCCATCGCTGATGCA  7389392

Query  2161     CTGCTGAAGCTTGTAGCAGACAAGAACCTGTGGCAGGAATGCCGGAGAAACGGGTTGCG  2219
                |||||||||||||||||||||||||||||||||||||||||||||||||||||||||||
Sbjct  7389393  CTGCTGAAGCTTGTAGCAGACAAGAACCTGTGGCAGGAATGCCGGAGAAACGGGTTGCG  7389451


> Chr3C
Length=95716096

 Score = 4078 bits (2208),  Expect = 0.0
 Identities = 2216/2219 (99%), Gaps = 3/2219 (0%)
 Strand=Plus/Minus

Query  1         GTGTGCATGGTCTTGTTCGTGGCGAAAACATGGAACTAGGTCGTGATTCTGACACCGGTG  60
                 ||||||||||||||||||||||||||||||||||||||||||||||||||||||||||||
Sbjct  12048894  GTGTGCATGGTCTTGTTCGTGGCGAAAACATGGAACTAGGTCGTGATTCTGACACCGGTG  12048835

Query  61        GCCAGGTAAACGTCATTGGTCATTTATTAATTATTATTTGGGAGAAGTTCCTTATGCCGA  120
                 ||||||||||||||||||||||||||||||||||||||||||||||||||||||||||||
Sbjct  12048834  GCCAGGTAAACGTCATTGGTCATTTATTAATTATTATTTGGGAGAAGTTCCTTATGCCGA  12048775

Query  121       ATCAAGTTTTCATGGTTGAGTGCGACTGATCTTTGAATCTCACAGGTGAAATATGTCGTC  180
                 ||||||||||||||||||||||||||||||||||||||||||||||||||||||||||||
Sbjct  12048774  ATCAAGTTTTCATGGTTGAGTGCGACTGATCTTTGAATCTCACAGGTGAAATATGTCGTC  12048715

Query  181       GAACTTGCAAGAGCGATGTCAATGATGCCTGGAGTGTACAGGGTGGACCTCTTCACTCGT  240
                 ||||||||||||||||||||||||||||||||||||||||||||||||||||||||||||
Sbjct  12048714  GAACTTGCAAGAGCGATGTCAATGATGCCTGGAGTGTACAGGGTGGACCTCTTCACTCGT  12048655

Query  241       CAAGTGTCATCTCCTGACGTGGACTGGAGTTATGGTGAGCCAACCGAGATGTTATGCTCC  300
                 ||||||||||||||||||||||||||||||||||||||||||||||||||||||||||||
Sbjct  12048654  CAAGTGTCATCTCCTGACGTGGACTGGAGTTATGGTGAGCCAACCGAGATGTTATGCTCC  12048595

Query  301       GGTTCCAATGATGGAGAGGGGATGGGTGAGAGTGCTGGAGCCTACATTGTGCGCATACCG  360
                 ||||||||||||||||||||||||||||||||||||||||||||||||||||||||||||
Sbjct  12048594  GGTTCCAATGATGGAGAGGGGATGGGTGAGAGTGCTGGAGCCTACATTGTGCGCATACCG  12048535

Query  361       TGTGGGCCACGGGATAAATACCTCAAGAAAGAAGCACTGTGGCCTTACCTCCAAGAATTT  420
                 ||||||||||||||||||||||||||||||||||||||||||||||||||||||||||||
Sbjct  12048534  TGTGGGCCACGGGATAAATACCTCAAGAAAGAAGCACTGTGGCCTTACCTCCAAGAATTT  12048475

Query  421       GTCGATGGAGCTCTGGCGCATATCCTGAACATGTCCAAGGCTCTGGGAGAGCAGGTTGGA  480
                 ||||||||||||||||||||||||||||||||||||||||||||||||||||||||||||
Sbjct  12048474  GTCGATGGAGCTCTGGCGCATATCCTGAACATGTCCAAGGCTCTGGGAGAGCAGGTTGGA  12048415

Query  481       AATGGGAGGCCAGTACTGCCTTATGTGATACATGGACACTATGCCGATGCTGGAGATGTT  540
                 ||||||||||||||||||||||||||||||||||||||||||||||||||||||||||||
Sbjct  12048414  AATGGGAGGCCAGTACTGCCTTATGTGATACATGGACACTATGCCGATGCTGGAGATGTT  12048355

Query  541       GCTGCTCTCCTTTCTGGTGCGCTGAATGTTCCCATGGTGCTCACTGGTCACTCACTTGGG  600
                 ||||||||||||||||||||||||||||||||||||||||||||||||||||||||||||
Sbjct  12048354  GCTGCTCTCCTTTCTGGTGCGCTGAATGTTCCCATGGTGCTCACTGGTCACTCACTTGGG  12048295

Query  601       AGGAACAAGCTGGAGCAACTGCTGAAGCAAGGGCGCATGTCCAAGGAGGAGATAGATTCA  660
                 ||||||||||||||||||||||||||||||||||||||||||||||||||||||||||||
Sbjct  12048294  AGGAACAAGCTGGAGCAACTGCTGAAGCAAGGGCGCATGTCCAAGGAGGAGATAGATTCA  12048235

Query  661       ACCTACAAGATCATGAGGCGTATCGAGGGTGAGGAGCTGGCCCTCGATGCGTCAGAGCTT  720
                 ||||||||||||||||||||||||||||||||||||||||||||||||||||||||||||
Sbjct  12048234  ACCTACAAGATCATGAGGCGTATCGAGGGTGAGGAGCTGGCCCTCGATGCGTCAGAGCTT  12048175

Query  721       GTCATCACGAGCACAAGGCAGGAGATTGATGAACAGTGGGGACTGTACGATGGATTTGAC  780
                 ||||||||||||||||||||||||||||||||||||||||||||||||||||||||||||
Sbjct  12048174  GTCATCACGAGCACAAGGCAGGAGATTGATGAACAGTGGGGACTGTACGATGGATTTGAC  12048115

Query  781       GTCAAGCTTGAGAAAGTGTTGAGGGCCCGGGCGAGGCGTGGGGTTAGCTGTCATGGTCGT  840
                 ||||||||||||||||||||||||||||||||||||||||||||||||||||||||||||
Sbjct  12048114  GTCAAGCTTGAGAAAGTGTTGAGGGCCCGGGCGAGGCGTGGGGTTAGCTGTCATGGTCGT  12048055

Query  841       TTCATGCCTAGGATGGTGGTAAGTATTCAAATCTCTGTTGTCGATACCAAGTAGTAAGTA  900
                 ||||||||||||||||||||||||||||||||||||||||||||||||||||||||||||
Sbjct  12048054  TTCATGCCTAGGATGGTGGTAAGTATTCAAATCTCTGTTGTCGATACCAAGTAGTAAGTA  12047995

Query  901       CTGTTCAACATCTGAACCATGAAGCTAAAACAAATTGTCATCCATTTGATCTGTGTTCAT  960
                 ||||||||||||||||||||||||||||||||||||||||||||||||||||||||||||
Sbjct  12047994  CTGTTCAACATCTGAACCATGAAGCTAAAACAAATTGTCATCCATTTGATCTGTGTTCAT  12047935

Query  961       AAGAGAACTTTGTTGGCAGGTGATTCCTCCAGGAATGGACTTCAGCAATGTTGTGGTTCC  1020
                 ||||||||||||||||||||||||||||||||||||||||||||||||||||||||||||
Sbjct  12047934  AAGAGAACTTTGTTGGCAGGTGATTCCTCCAGGAATGGACTTCAGCAATGTTGTGGTTCC  12047875

Query  1021      TGAAGACATTGATGGGGATGGTGACAGCAAAGATGATATCGTTGGTTTGGAGGGTGCCTC  1080
                 ||||||||||||||||||||||||||||||||||||||||||||||||||||||||||||
Sbjct  12047874  TGAAGACATTGATGGGGATGGTGACAGCAAAGATGATATCGTTGGTTTGGAGGGTGCCTC  12047815

Query  1081      ACCCAAGTCAAGGCCCCCAATTTGGGCTGAGGTTGGTGCTTGATCCCAAATTCCTTTGCG  1140
                 ||||||||||||||||||||||||||||||||||||||||||||||||||||||||||||
Sbjct  12047814  ACCCAAGTCAAGGCCCCCAATTTGGGCTGAGGTTGGTGCTTGATCCCAAATTCCTTTGCG  12047755

Query  1141      GACGTACAATAACTGCCTTCACAGGTATCACAAGTCTTAAGGTCGCTGCATGGCAACTCT  1200
                 ||| ||||||||||||||||||||||||||||||||||||||||||||||||||||||||
Sbjct  12047754  GAC-TACAATAACTGCCTTCACAGGTATCACAAGTCTTAAGGTCGCTGCATGGCAACTCT  12047696

Query  1201      GTCGTCGCAGGTGATGCGGTTCCTAACCAATCCTCACAAGCCGATGATCCTCGCGTTGTC  1260
                 ||||||||||||||||||||||||||||||||||||||||||||||||||||||||||||
Sbjct  12047695  GTCGTCGCAGGTGATGCGGTTCCTAACCAATCCTCACAAGCCGATGATCCTCGCGTTGTC  12047636

Query  1261      AAGGCCAGACCCGAAGAAGAACATCACTACCCTCGTCAAAGCGTTTGGAGAGTGCCGCCC  1320
                 ||||||||||||||||||||||||||||||||||||||||||||||||||||||||||||
Sbjct  12047635  AAGGCCAGACCCGAAGAAGAACATCACTACCCTCGTCAAAGCGTTTGGAGAGTGCCGCCC  12047576

Query  1321      ACTCAGGGAACTTGCAAACCTTGTAAGAAACAGTTAATCTGAAGTATACTCGTAAATTTC  1380
                 ||||||||||||||||||||||||||||||||||||||||||||||||||||||||||||
Sbjct  12047575  ACTCAGGGAACTTGCAAACCTTGTAAGAAACAGTTAATCTGAAGTATACTCGTAAATTTC  12047516

Query  1381      ATCGTTGCAGATGTTTTGTAATTTGTATGGTCAAATAACTAGTGCTATCATGATCACAGT  1440
                 |||||||||||| |||||||||||||||||||||||||||||||||||||||||||||||
Sbjct  12047515  ATCGTTGCAGAT-TTTTGTAATTTGTATGGTCAAATAACTAGTGCTATCATGATCACAGT  12047457

Query  1441      GCAGGAATATTTGTTCTTTTCTCTAACAGTCCTATATGAAAAATTCTGATTCTGAACATC  1500
                 ||||||||||||||||||||||||||||||||||||||||||||||||||||||||||||
Sbjct  12047456  GCAGGAATATTTGTTCTTTTCTCTAACAGTCCTATATGAAAAATTCTGATTCTGAACATC  12047397

Query  1501      ATTACAGTAGCTGCATGTATTCCATGTAATGGAATTTTCCTCTGTTTCAGACTCTGATCA  1560
                 ||||||||||||||||||||||||||||||||||||||||||||||||||||||||||||
Sbjct  12047396  ATTACAGTAGCTGCATGTATTCCATGTAATGGAATTTTCCTCTGTTTCAGACTCTGATCA  12047337

Query  1561      TGGGGAACAGAGATGACATCGACGATATGTCTGCTGGGAATGCCAGTGTCCTCACCACAG  1620
                 ||||||||||||||||||||||||||||||||||||||||||||||||||||||||||||
Sbjct  12047336  TGGGGAACAGAGATGACATCGACGATATGTCTGCTGGGAATGCCAGTGTCCTCACCACAG  12047277

Query  1621      TTCTGAAGCTGATTGACAAGTATGATCTGTATGGAAGTGTGGCGTTCCCTAAGCATCACA  1680
                 ||||||||||||||||||||||||||||||||||||||||||||||||||||||||||||
Sbjct  12047276  TTCTGAAGCTGATTGACAAGTATGATCTGTATGGAAGTGTGGCGTTCCCTAAGCATCACA  12047217

Query  1681      ACCAGGCTGATGTCCCGGAGATCTACCGCCTCGCGGCCAAAATGAAGGTCCGCTGCTTAC  1740
                 ||||||||||||||||||||||||||||||||||||||||||||||||||||||||||||
Sbjct  12047216  ACCAGGCTGATGTCCCGGAGATCTACCGCCTCGCGGCCAAAATGAAGGTCCGCTGCTTAC  12047157

Query  1741      CACGACCCTTTATTGAGCTTTGACAACTCACACTCAACCATAACTGATTGCTCCCTTCAG  1800
                 ||||||||||||||||||||||||||||||||||||||||||||||||||||||||||||
Sbjct  12047156  CACGACCCTTTATTGAGCTTTGACAACTCACACTCAACCATAACTGATTGCTCCCTTCAG  12047097

Query  1801      GGCGTCTTCATCAACCCTGCTCTCGTTGAGCCGTTCGGTCTCACCCTTATCGAGGTCAGC  1860
                 ||||||||||||||||||||||||||||||||||||||||||||||||||||||||||||
Sbjct  12047096  GGCGTCTTCATCAACCCTGCTCTCGTTGAGCCGTTCGGTCTCACCCTTATCGAGGTCAGC  12047037

Query  1861      TTCTTCTTCAGTTCTCTACCTATCAGCTATAGCCTTTTCAAAAATTACATTAAATTTCAC  1920
                 ||||||||||||||||||||||||||||||||||||||||||||||||||||||||||||
Sbjct  12047036  TTCTTCTTCAGTTCTCTACCTATCAGCTATAGCCTTTTCAAAAATTACATTAAATTTCAC  12046977

Query  1921      TATGAAAAATGTGTGGCTTTCAGGCTGCGGCACACGGACTTCCAATAGTCGCTACCAAGA  1980
                 ||||||||||||||||||||||||||||||||||||||||||||||||||||||||||||
Sbjct  12046976  TATGAAAAATGTGTGGCTTTCAGGCTGCGGCACACGGACTTCCAATAGTCGCTACCAAGA  12046917

Query  1981      ATGGTGGTCCAGTCGACATTACAACTGTGAGAAACCATATTTTGAACATTCAATGTGCGA  2040
                 ||||||||||||||||||||||||||||||||||||||||||||||||||||||||||||
Sbjct  12046916  ATGGTGGTCCAGTCGACATTACAACTGTGAGAAACCATATTTTGAACATTCAATGTGCGA  12046857

Query  2041      GAAACCCACTGCAATTCACTTGTGAAAATAGTGGATAATTGTCTGCGTGCATCATACTGG  2100
                 ||||||||||||||||||||||||||||||||||||||||||||||||||||||||||||
Sbjct  12046856  GAAACCCACTGCAATTCACTTGTGAAAATAGTGGATAATTGTCTGCGTGCATCATACTGG  12046797

Query  2101      CAGGCACTGAACAATGGACTGCTCGTTGACCCACACGACCAGAACGCCATCGCTGATGCA  2160
                 ||||||||||||||||||||||||||||||| ||||||||||||||||||||||||||||
Sbjct  12046796  CAGGCACTGAACAATGGACTGCTCGTTGACC-ACACGACCAGAACGCCATCGCTGATGCA  12046738

Query  2161      CTGCTGAAGCTTGTAGCAGACAAGAACCTGTGGCAGGAATGCCGGAGAAACGGGTTGCG  2219
                 |||||||||||||||||||||||||||||||||||||||||||||||||||||||||||
Sbjct  12046737  CTGCTGAAGCTTGTAGCAGACAAGAACCTGTGGCAGGAATGCCGGAGAAACGGGTTGCG  12046679


 Score = 2268 bits (1228),  Expect = 0.0
 Identities = 1241/1247 (99%), Gaps = 1/1247 (0%)
 Strand=Plus/Plus

Query  973       TTGGCAGGTGATTCCTCCAGGAATGGACTTCAGCAATGTTGTGGTTCCTGAAGACATTGA  1032
                 ||||||||||||||||||||||||||||||||||||||||||||||||||||||||||||
Sbjct  11967094  TTGGCAGGTGATTCCTCCAGGAATGGACTTCAGCAATGTTGTGGTTCCTGAAGACATTGA  11967153

Query  1033      TGGGGATGGTGACAGCAAAGATGATATCGTTGGTTTGGAGGGTGCCTCACCCAAGTCAAG  1092
                 ||||||||||||||||||||||||||||||||||||||||||||||||||||||||||||
Sbjct  11967154  TGGGGATGGTGACAGCAAAGATGATATCGTTGGTTTGGAGGGTGCCTCACCCAAGTCAAG  11967213

Query  1093      GCCCCCAATTTGGGCTGAGGTTGGTGCTTGATCCCAAATTCCTTTGCGGACGTACAATAA  1152
                 ||||||||||||||||||||||||||||||||||||||||||||||||||| ||||||||
Sbjct  11967214  GCCCCCAATTTGGGCTGAGGTTGGTGCTTGATCCCAAATTCCTTTGCGGACCTACAATAA  11967273

Query  1153      CTGCCTTCACAGGTATCACAAGTCTTAAGGTCGCTGCATGGCAACTCTGTCGTCGCAGGT  1212
                 ||||||||||||||||||||||||||||||||||||||||||||||||||||||||||||
Sbjct  11967274  CTGCCTTCACAGGTATCACAAGTCTTAAGGTCGCTGCATGGCAACTCTGTCGTCGCAGGT  11967333

Query  1213      GATGCGGTTCCTAACCAATCCTCACAAGCCGATGATCCTCGCGTTGTCAAGGCCAGACCC  1272
                 |||||||||||||||||||||||||||||||||| |||||||||||||||||||||||||
Sbjct  11967334  GATGCGGTTCCTAACCAATCCTCACAAGCCGATGTTCCTCGCGTTGTCAAGGCCAGACCC  11967393

Query  1273      GAAGAAGAACATCACTACCCTCGTCAAAGCGTTTGGAGAGTGCCGCCCACTCAGGGAACT  1332
                 ||||||||||||||||||||||||||||||||||||||||||||||||||||||||||||
Sbjct  11967394  GAAGAAGAACATCACTACCCTCGTCAAAGCGTTTGGAGAGTGCCGCCCACTCAGGGAACT  11967453

Query  1333      TGCAAACCTTGTAAGAAACAGTTAATCTGAAGTATACTCGTAAATTTCATCGTTGCAGAT  1392
                 ||||||||||||||||||||||||||||||||||||||||||||||||||||||||||||
Sbjct  11967454  TGCAAACCTTGTAAGAAACAGTTAATCTGAAGTATACTCGTAAATTTCATCGTTGCAGAT  11967513

Query  1393      GTTTTGTAATTTGTATGGTCAAATAACTAGTGCTATCATGATCACAGTGCAGGAATATTT  1452
                  |||||||||||||||||||||||||||||||||||||||||||||||||||||||||||
Sbjct  11967514  TTTTTGTAATTTGTATGGTCAAATAACTAGTGCTATCATGATCACAGTGCAGGAATATTT  11967573

Query  1453      GTTCTTTTCTCTAACAGTCCTATATGAAAAATTCTGATTCTGAACATCATTACAGTAGCT  1512
                 ||||||||||||||||||||||||||||||||||||||||||||||||||||||||||||
Sbjct  11967574  GTTCTTTTCTCTAACAGTCCTATATGAAAAATTCTGATTCTGAACATCATTACAGTAGCT  11967633

Query  1513      GCATGTATTCCATGTAATGGAATTTTCCTCTGTTTCAGACTCTGATCATGGGGAACAGAG  1572
                 ||||||||||||||||||||||||||||||||||||||||||||||||||||||||||||
Sbjct  11967634  GCATGTATTCCATGTAATGGAATTTTCCTCTGTTTCAGACTCTGATCATGGGGAACAGAG  11967693

Query  1573      ATGACATCGACGATATGTCTGCTGGGAATGCCAGTGTCCTCACCACAGTTCTGAAGCTGA  1632
                 ||||||||||||||||||||||||||||||||||||||||||||||||||||||||||||
Sbjct  11967694  ATGACATCGACGATATGTCTGCTGGGAATGCCAGTGTCCTCACCACAGTTCTGAAGCTGA  11967753

Query  1633      TTGACAAGTATGATCTGTATGGAAGTGTGGCGTTCCCTAAGCATCACAACCAGGCTGATG  1692
                 ||||||||||||||||||||||||||||||||||||||||||||||||||||||||||||
Sbjct  11967754  TTGACAAGTATGATCTGTATGGAAGTGTGGCGTTCCCTAAGCATCACAACCAGGCTGATG  11967813

Query  1693      TCCCGGAGATCTACCGCCTCGCGGCCAAAATGAAGGTCCGCTGCTTACCACGACCCTTTA  1752
                 ||||||||||||||||||||||||||||||||||||||||||||||||||||||||||||
Sbjct  11967814  TCCCGGAGATCTACCGCCTCGCGGCCAAAATGAAGGTCCGCTGCTTACCACGACCCTTTA  11967873

Query  1753      TTGAGCTTTGACAACTCACACTCAACCATAACTGATTGCTCCCTTCAGGGCGTCTTCATC  1812
                 ||||||||||||||||||||||||||||||||||||||||||||||||||||||||||||
Sbjct  11967874  TTGAGCTTTGACAACTCACACTCAACCATAACTGATTGCTCCCTTCAGGGCGTCTTCATC  11967933

Query  1813      AACCCTGCTCTCGTTGAGCCGTTCGGTCTCACCCTTATCGAGGTCAGCTTCTTCTTCAGT  1872
                 ||||||||||||||||||||||||||||||||||||||||||||||||||||||||||||
Sbjct  11967934  AACCCTGCTCTCGTTGAGCCGTTCGGTCTCACCCTTATCGAGGTCAGCTTCTTCTTCAGT  11967993

Query  1873      TCTCTACCTATCAGCTATAGCCTTTTCAAAAATTACATTAAATTTCACTATGAAAAATGT  1932
                 ||||||||||||||||||||||||||||||||||||||||||||||||||||||||||||
Sbjct  11967994  TCTCTACCTATCAGCTATAGCCTTTTCAAAAATTACATTAAATTTCACTATGAAAAATGT  11968053

Query  1933      GTGGCTTTCAGGCTGCGGCACACGGACTTCCAATAGTCGCTACCAAGAATGGTGGTCCAG  1992
                 ||||||||||||||||||||||||||||||||||||||||||||||||||||||||||||
Sbjct  11968054  GTGGCTTTCAGGCTGCGGCACACGGACTTCCAATAGTCGCTACCAAGAATGGTGGTCCAG  11968113

Query  1993      TCGACATTACAACTGTGAGAAACCATATTTTGAACATTCAATGTGCGAGAAACCCACTGC  2052
                 ||||||||||||||||||||||||||||||||||||||||||||||||| ||||||||||
Sbjct  11968114  TCGACATTACAACTGTGAGAAACCATATTTTGAACATTCAATGTGCGAG-AACCCACTGC  11968172

Query  2053      AATTCACTTGTGAAAATAGTGGATAATTGTCTGCGTGCATCATACTGGCAGGCACTGAAC  2112
                 ||||||||||||||||||||||||||||||||||||||||||||||||||||||||||||
Sbjct  11968173  AATTCACTTGTGAAAATAGTGGATAATTGTCTGCGTGCATCATACTGGCAGGCACTGAAC  11968232

Query  2113      AATGGACTGCTCGTTGACCCACACGACCAGAACGCCATCGCTGATGCACTGCTGAAGCTT  2172
                 ||||| ||||||||||| ||||||||||||||||||||||||||||||||||||||||||
Sbjct  11968233  AATGGGCTGCTCGTTGATCCACACGACCAGAACGCCATCGCTGATGCACTGCTGAAGCTT  11968292

Query  2173      GTAGCAGACAAGAACCTGTGGCAGGAATGCCGGAGAAACGGGTTGCG  2219
                 |||||||||||||||||||||||||||||||||||||||||||||||
Sbjct  11968293  GTAGCAGACAAGAACCTGTGGCAGGAATGCCGGAGAAACGGGTTGCG  11968339


> Chr3B
Length=100835780

 Score = 3904 bits (2114),  Expect = 0.0
 Identities = 2193/2225 (99%), Gaps = 29/2225 (1%)
 Strand=Plus/Minus

Query  1        GTGTGCATGGTCTTGTTCGTGGCGAAAACATGGAACTAGGTCGTGATTCTGACACCGGTG  60
                ||||||||||||||||||||||||||||||||||||||||||||||||||||||||||||
Sbjct  8220622  GTGTGCATGGTCTTGTTCGTGGCGAAAACATGGAACTAGGTCGTGATTCTGACACCGGTG  8220563

Query  61       GCCAGGTAAACGTCATTGGTCATTTATTAATTATTATTTGGGAGAAGTTCCTTATGCCGA  120
                ||||||||||||||||||||||||||||||||||||||||||||||||||||||||||||
Sbjct  8220562  GCCAGGTAAACGTCATTGGTCATTTATTAATTATTATTTGGGAGAAGTTCCTTATGCCGA  8220503

Query  121      ATCAAGTTTTCATGGTTGAGTGCGACTGATCTTTGAATCTCACAGGTGAAATATGTCGTC  180
                ||||||||||||||||||||||||||| |||||||||||||||||||||||||||| |||
Sbjct  8220502  ATCAAGTTTTCATGGTTGAGTGCGACTAATCTTTGAATCTCACAGGTGAAATATGTTGTC  8220443

Query  181      GAACTTGCAAGAGCGATGTCAATGATGCCTGGAGTGTACAGGGTGGACCTCTTCACTCGT  240
                ||||||||||||||||||||||||||||||||||||||||||||||||||||||||||||
Sbjct  8220442  GAACTTGCAAGAGCGATGTCAATGATGCCTGGAGTGTACAGGGTGGACCTCTTCACTCGT  8220383

Query  241      CAAGTGTCATCTCCTGACGTGGACTGGAGTTATGGTGAGCCAACCGAGATGTTATGCTCC  300
                ||||||||||||||||||||||||||||||||||||||||||||||||||||||||||||
Sbjct  8220382  CAAGTGTCATCTCCTGACGTGGACTGGAGTTATGGTGAGCCAACCGAGATGTTATGCTCC  8220323

Query  301      GGTTCCAATGATGGAGAGGGGATGGGTGAGAGTGCTGGAGCCTACATTGTGCGCATACCG  360
                ||||||||||||||||||||||||||||||||||||||||||||||||||||||||||||
Sbjct  8220322  GGTTCCAATGATGGAGAGGGGATGGGTGAGAGTGCTGGAGCCTACATTGTGCGCATACCG  8220263

Query  361      TGTGGGCCACGGGATAAATACCTCAAGAAAGAAGCACTGTGGCCTTACCTCCAAGAATTT  420
                ||||||||||||||||||||||||||||||||||||||||||||||||||||||||||| 
Sbjct  8220262  TGTGGGCCACGGGATAAATACCTCAAGAAAGAAGCACTGTGGCCTTACCTCCAAGAATT-  8220204

Query  421      GTCGATGGAGCTCTGGCGCATATCCTGAACATGTCCAAGGCTCTGGGAGAGCAGGTTGGA  480
                ||||||||||||||||||||||||||||||||||||||||||||||||||||||||||||
Sbjct  8220203  GTCGATGGAGCTCTGGCGCATATCCTGAACATGTCCAAGGCTCTGGGAGAGCAGGTTGGA  8220144

Query  481      AATGGGAGGCCAGTACTGCCTTATGTGATACATGGACACTATGCCGATGCTGGAGATGTT  540
                ||||||||||||||||||||||||||||||||||||||||||||||||||||||||||||
Sbjct  8220143  AATGGGAGGCCAGTACTGCCTTATGTGATACATGGACACTATGCCGATGCTGGAGATGTT  8220084

Query  541      GCTGCTCTCCTTTCTGGTGCGCTGAATGTTCCCATGGTGCTCACTGGTCACTCACTTGGG  600
                ||||||||||||||||||||||||||||||||||||||||||||||||||||||||||||
Sbjct  8220083  GCTGCTCTCCTTTCTGGTGCGCTGAATGTTCCCATGGTGCTCACTGGTCACTCACTTGGG  8220024

Query  601      AGGAACAAGCTGGAGCAACTGCTGAAGCAAGGGCGCATGTCCAAGGAGGAGATAGATTCA  660
                ||||||||||||||||||||||||||||||||||||||||||||||||||||||||||||
Sbjct  8220023  AGGAACAAGCTGGAGCAACTGCTGAAGCAAGGGCGCATGTCCAAGGAGGAGATAGATTCA  8219964

Query  661      ACCTACAAGATCATGAGGCGTATCGAGGGTGAGGAGCTGGCCCTCGATGCGTCAGAGCTT  720
                ||||||||||||||||||||||||||||||||||||||||||||||||||||||||||||
Sbjct  8219963  ACCTACAAGATCATGAGGCGTATCGAGGGTGAGGAGCTGGCCCTCGATGCGTCAGAGCTT  8219904

Query  721      GTCATCACGAGCACAAGGCAGGAGATTGATGAACAGTGGGGACTGTACGATGGATTTGAC  780
                ||||||||||||||||||||||||||||||||||||||||||||||||||||||||||||
Sbjct  8219903  GTCATCACGAGCACAAGGCAGGAGATTGATGAACAGTGGGGACTGTACGATGGATTTGAC  8219844

Query  781      GTCAAGCTTGAGAAAGTGTTGAGGGCCCGGGCGAGGCGTGGGGTTAGCTGTCATGGTCGT  840
                ||||||||||||||||||||||||||||||||||||||||||||||||||||||||||||
Sbjct  8219843  GTCAAGCTTGAGAAAGTGTTGAGGGCCCGGGCGAGGCGTGGGGTTAGCTGTCATGGTCGT  8219784

Query  841      TTCATGCCTAGGATGGTGGTAAGTATTCAAATCTCTGTTGTCGATACCAAGTAGTAAGTA  900
                ||||||||||||||||||||||||||||||||||||||||||||||||||||||||||||
Sbjct  8219783  TTCATGCCTAGGATGGTGGTAAGTATTCAAATCTCTGTTGTCGATACCAAGTAGTAAGTA  8219724

Query  901      CTGTTCAACATCTGAACCATGAAGCTAAAACAAATTGTCATCCATTTGATCT------GT  954
                |||||||||||||||| |||||||||||||||||||||||||||||||||||      ||
Sbjct  8219723  CTGTTCAACATCTGAATCATGAAGCTAAAACAAATTGTCATCCATTTGATCTATATCTGT  8219664

Query  955      GTTCATAAGAGAACTTTGTTGGCAGGTGATTCCTCCAGGAATGGACTTCAGCAATGTTGT  1014
                ||||||||||||||||||||||||||||||||||||||||||||||||||||||||||||
Sbjct  8219663  GTTCATAAGAGAACTTTGTTGGCAGGTGATTCCTCCAGGAATGGACTTCAGCAATGTTGT  8219604

Query  1015     GGTTCCTGAAGACATTGATGGGGATGGTGACAGCAAAGATGATATCGTTGGTTTGGAGGG  1074
                ||||||||||||||||||||||||||||||||||||||||||||||||||||||||||||
Sbjct  8219603  GGTTCCTGAAGACATTGATGGGGATGGTGACAGCAAAGATGATATCGTTGGTTTGGAGGG  8219544

Query  1075     TGCCTCACCCAAGTCAAGGCCCCCAATTTGGGCTGAGGTTGGTGCTTGATCCCAAATTCC  1134
                ||||||||||||||||||||||||||||||||||||||||||||||||||   |    | 
Sbjct  8219543  TGCCTCACCCAAGTCAAGGCCCCCAATTTGGGCTGAGGTTGGTGCTTGAT---A----C-  8219492

Query  1135     TTTGCGGACGTACAATAACTGCCTTCACAGGTATCACAAGTCTTAAGGTCGCTGCATGGC  1194
                       |   ||   ||||||||||||||||||||||||||||||||||||||||||||
Sbjct  8219491  -------A---AC---AACTGCCTTCACAGGTATCACAAGTCTTAAGGTCGCTGCATGGC  8219445

Query  1195     AACTCTGTCGTCGCAGGTGATGCGGTTCCTAACCAATCCTCACAAGCCGATGATCCTCGC  1254
                |||| |||||||||||||||||||||||||||||||||||||||||||||||||||||||
Sbjct  8219444  AACT-TGTCGTCGCAGGTGATGCGGTTCCTAACCAATCCTCACAAGCCGATGATCCTCGC  8219386

Query  1255     GTTGTCAAGGCCAGACCCGAAGAAGAACATCACTACCCTCGTCAAAGCGTTTGGAGAGTG  1314
                ||||||||||||||||||||||||||||||||||||||||||||||||||||||||||||
Sbjct  8219385  GTTGTCAAGGCCAGACCCGAAGAAGAACATCACTACCCTCGTCAAAGCGTTTGGAGAGTG  8219326

Query  1315     CCGCCCACTCAGGGAACTTGCAAACCTTGTAAGAAACAGTTAATCTGAAGTATACTCGTA  1374
                ||||||||||||||||||||||||||||||||||||||||||||||||||||||||||||
Sbjct  8219325  CCGCCCACTCAGGGAACTTGCAAACCTTGTAAGAAACAGTTAATCTGAAGTATACTCGTA  8219266

Query  1375     AATTTCATCGTTGCAGATGTTTTGTAATTTGTATGGTCAAATAACTAGTGCTATCATGAT  1434
                ||||||||||||||||||||||||||||||||||||||||||||||||||||||||||||
Sbjct  8219265  AATTTCATCGTTGCAGATGTTTTGTAATTTGTATGGTCAAATAACTAGTGCTATCATGAT  8219206

Query  1435     CACAGTGCAGGAATATTTGTTCTTTTCTCTAACAGTCCTATATGAAAAATTCTGATTCTG  1494
                ||||||||||||||||||||||||||||||||||||||||||||||||||||||||||||
Sbjct  8219205  CACAGTGCAGGAATATTTGTTCTTTTCTCTAACAGTCCTATATGAAAAATTCTGATTCTG  8219146

Query  1495     AACATCATTACAGTAGCTGCATGTATTCCATGTAATGGAATTTTCCTCTGTTTCAGACTC  1554
                ||||||||||||||||||||||||||||||||||||||||||||||||||||||||||||
Sbjct  8219145  AACATCATTACAGTAGCTGCATGTATTCCATGTAATGGAATTTTCCTCTGTTTCAGACTC  8219086

Query  1555     TGATCATGGGGAACAGAGATGACATCGACGATATGTCTGCTGGGAATGCCAGTGTCCTCA  1614
                ||||||||||||||||||||||||||||||||||||||||||||||||||||||||||||
Sbjct  8219085  TGATCATGGGGAACAGAGATGACATCGACGATATGTCTGCTGGGAATGCCAGTGTCCTCA  8219026

Query  1615     CCACAGTTCTGAAGCTGATTGACAAGTATGATCTGTATGGAAGTGTGGCGTTCCCTAAGC  1674
                ||||||||||||||||||||||||||||||||||||||||||||||||||||||||||||
Sbjct  8219025  CCACAGTTCTGAAGCTGATTGACAAGTATGATCTGTATGGAAGTGTGGCGTTCCCTAAGC  8218966

Query  1675     ATCACAACCAGGCTGATGTCCCGGAGATCTACCGCCTCGCGGCCAAAATGAAGGTCCGCT  1734
                ||||||||||||||||||||||||||||||||||||||||||||||||||||||||||||
Sbjct  8218965  ATCACAACCAGGCTGATGTCCCGGAGATCTACCGCCTCGCGGCCAAAATGAAGGTCCGCT  8218906

Query  1735     GCTTACCACGACCCTTTATTGAGCTTTGACAACTCACACTCAACCATAACTGATTGCTCC  1794
                ||||||||||||||||||||||||||||||||||||||||||||||||||||||||||||
Sbjct  8218905  GCTTACCACGACCCTTTATTGAGCTTTGACAACTCACACTCAACCATAACTGATTGCTCC  8218846

Query  1795     CTTCAGGGCGTCTTCATCAACCCTGCTCTCGTTGAGCCGTTCGGTCTCACCCTTATCGAG  1854
                ||||||||||||||||||||||||||||||||||||||||||||||||||||||||||||
Sbjct  8218845  CTTCAGGGCGTCTTCATCAACCCTGCTCTCGTTGAGCCGTTCGGTCTCACCCTTATCGAG  8218786

Query  1855     GTCAGCTTCTTCTTCAGTTCTCTACCTATCAGCTATAGCCTTTTCAAAAATTACATTAAA  1914
                ||||||||||||||||||||||||||||||||||||||||||||||||||||||||||||
Sbjct  8218785  GTCAGCTTCTTCTTCAGTTCTCTACCTATCAGCTATAGCCTTTTCAAAAATTACATTAAA  8218726

Query  1915     TTTCACTATGAAAAATGTGTGGCTTTCAGGCTGCGGCACACGGACTTCCAATAGTCGCTA  1974
                ||||||||||||||||||||||||||||||||||||||||||||||||||||||||||||
Sbjct  8218725  TTTCACTATGAAAAATGTGTGGCTTTCAGGCTGCGGCACACGGACTTCCAATAGTCGCTA  8218666

Query  1975     CCAAGAATGGTGGTCCAGTCGACATTACAACTGTGAGAAACCATATTTTGAACATTCAAT  2034
                ||||||||||||||||||||||||||||||||||||||||||||||||||||||||||||
Sbjct  8218665  CCAAGAATGGTGGTCCAGTCGACATTACAACTGTGAGAAACCATATTTTGAACATTCAAT  8218606

Query  2035     GTGCGAGAAACCCACTGCAATTCACTTGTGAAAATAGTGGATAATTGTCTGCGTGCATCA  2094
                ||||||||||||||||||||||||||||||||||||||||||||||||||||||||||||
Sbjct  8218605  GTGCGAGAAACCCACTGCAATTCACTTGTGAAAATAGTGGATAATTGTCTGCGTGCATCA  8218546

Query  2095     TACTGGCAGGCACTGAACAATGGACTGCTCGTTGACCCACACGACCAGAACGCCATCGCT  2154
                ||||||||||||||||||||||||||||||||||||||||||||||||||||||||||||
Sbjct  8218545  TACTGGCAGGCACTGAACAATGGACTGCTCGTTGACCCACACGACCAGAACGCCATCGCT  8218486

Query  2155     GATGCACTGCTGAAGCTTGTAGCAGACAAGAACCTGTGGCAGGAATGCCGGAGAAACGGG  2214
                ||||||||||||||||||||||||||||||||||||||||||||||||||||||||||||
Sbjct  8218485  GATGCACTGCTGAAGCTTGTAGCAGACAAGAACCTGTGGCAGGAATGCCGGAGAAACGGG  8218426

Query  2215     TTGCG  2219
                |||||
Sbjct  8218425  TTGCG  8218421


 Score = 3829 bits (2073),  Expect = 0.0
 Identities = 2179/2225 (98%), Gaps = 27/2225 (1%)
 Strand=Plus/Minus

Query  1        GTGTGCATGGTCTTGTTCGTGGCGAAAACATGGAACTAGGTCGTGATTCTGACACCGGTG  60
                ||||||||||||||||||||||||||||||||||||||||||||||||||||||||||||
Sbjct  8236541  GTGTGCATGGTCTTGTTCGTGGCGAAAACATGGAACTAGGTCGTGATTCTGACACCGGTG  8236482

Query  61       GCCAGGTAAACGTCATTGGTCATTTATTAATTATTATTTGGGAGAAGTTCCTTATGCCGA  120
                ||||||||||||||||||||||||||||||||||||||||||||||||||||||||||||
Sbjct  8236481  GCCAGGTAAACGTCATTGGTCATTTATTAATTATTATTTGGGAGAAGTTCCTTATGCCGA  8236422

Query  121      ATCAAGTTTTCATGGTTGAGTGCGACTGATCTTTGAATCTCACAGGTGAAATATGTCGTC  180
                ||||||||||||||||||||||||||| |||||||||||||||||||||||||||| |||
Sbjct  8236421  ATCAAGTTTTCATGGTTGAGTGCGACTAATCTTTGAATCTCACAGGTGAAATATGTTGTC  8236362

Query  181      GAACTTGCAAGAGCGATGTCAATGATGCCTGGAGTGTACAGGGTGGACCTCTTCACTCGT  240
                ||||||||||||||||||||||||||||||||||||||||||||||||||||||||||||
Sbjct  8236361  GAACTTGCAAGAGCGATGTCAATGATGCCTGGAGTGTACAGGGTGGACCTCTTCACTCGT  8236302

Query  241      CAAGTGTCATCTCCTGACGTGGACTGGAGTTATGGTGAGCCAACCGAGATGTTATGCTCC  300
                ||||||||||||||||||||||||||||||||||||||||||||||||||||||||||||
Sbjct  8236301  CAAGTGTCATCTCCTGACGTGGACTGGAGTTATGGTGAGCCAACCGAGATGTTATGCTCC  8236242

Query  301      GGTTCCAATGATGGAGAGGGGATGGGTGAGAGTGCTGGAGCCTACATTGTGCGCATACCG  360
                ||||||||||||||||||||||||||||||||||||||||||||||||||||||||||||
Sbjct  8236241  GGTTCCAATGATGGAGAGGGGATGGGTGAGAGTGCTGGAGCCTACATTGTGCGCATACCG  8236182

Query  361      TGTGGGCCACGGGATAAATACCTCAAGAAAGAAGCACTGTGGCCTTACCTCCAAGAATTT  420
                |||||||||||||||||||||||||||||||||||||||||||||||||||||||||| |
Sbjct  8236181  TGTGGGCCACGGGATAAATACCTCAAGAAAGAAGCACTGTGGCCTTACCTCCAAGAATAT  8236122

Query  421      GTCGATGGAGCTCTGGCGCATATCCTGAACATGTCCAAGGCTCTGGGAGAGCAGGTTGGA  480
                ||||||||||||||||||||||||||||||||||||||||||||||||||||||||||||
Sbjct  8236121  GTCGATGGAGCTCTGGCGCATATCCTGAACATGTCCAAGGCTCTGGGAGAGCAGGTTGGA  8236062

Query  481      AATGGGAGGCCAGTACTGCCTTATGTGATACATGGACACTATGCCGATGCTGGAGATGTT  540
                ||||||||||||||||||||||||||||||||||||||||||||||||||||||||||||
Sbjct  8236061  AATGGGAGGCCAGTACTGCCTTATGTGATACATGGACACTATGCCGATGCTGGAGATGTT  8236002

Query  541      GCTGCTCTCCTTTCTGGTGCGCTGAATGTTCCCATGGTGCTCACTGGTCACTCACTTGGG  600
                |||||||||||||| |||||||||||||| ||||||||||||||||||||||||||||||
Sbjct  8236001  GCTGCTCTCCTTTCCGGTGCGCTGAATGTGCCCATGGTGCTCACTGGTCACTCACTTGGG  8235942

Query  601      AGGAACAAGCTGGAGCAACTGCTGAAGCAAGGGCGCATGTCCAAGGAGGAGATAGATTCA  660
                ||||||||||||||||||||||||||||||||||||||||||||||||||||||||||||
Sbjct  8235941  AGGAACAAGCTGGAGCAACTGCTGAAGCAAGGGCGCATGTCCAAGGAGGAGATAGATTCA  8235882

Query  661      ACCTACAAGATCATGAGGCGTATCGAGGGTGAGGAGCTGGCCCTCGATGCGTCAGAGCTT  720
                |||||||||||||||||||||||||||||||||||||||||||| |||||||||||||||
Sbjct  8235881  ACCTACAAGATCATGAGGCGTATCGAGGGTGAGGAGCTGGCCCTGGATGCGTCAGAGCTT  8235822

Query  721      GTCATCACGAGCACAAGGCAGGAGATTGATGAACAGTGGGGACTGTACGATGGATTTGAC  780
                |||||||||||||||||||||||||||||||||||||||||| |||||||||||||||||
Sbjct  8235821  GTCATCACGAGCACAAGGCAGGAGATTGATGAACAGTGGGGATTGTACGATGGATTTGAC  8235762

Query  781      GTCAAGCTTGAGAAAGTGTTGAGGGCCCGGGCGAGGCGTGGGGTTAGCTGTCATGGTCGT  840
                ||||||||||||||||||||||||||||||||||||||||||||||||||||||||||||
Sbjct  8235761  GTCAAGCTTGAGAAAGTGTTGAGGGCCCGGGCGAGGCGTGGGGTTAGCTGTCATGGTCGT  8235702

Query  841      TTCATGCCTAGGATGGTGGTAAGTATTCAAATCTCTGTTGTCGATACCAAGTAGTAAGTA  900
                ||||||||||||||||||||||||||||||||||||||||||||||||||||||||||||
Sbjct  8235701  TTCATGCCTAGGATGGTGGTAAGTATTCAAATCTCTGTTGTCGATACCAAGTAGTAAGTA  8235642

Query  901      CTGTTCAACATCTGAACCATGAAGCTAAAACAAATTGTCATCCATTTGATCT------GT  954
                |||||||||||||||| ||||||| |||||||||||||||||||||||||||      ||
Sbjct  8235641  CTGTTCAACATCTGAATCATGAAGTTAAAACAAATTGTCATCCATTTGATCTATATCTGT  8235582

Query  955      GTTCATAAGAGAACTTTGTTGGCAGGTGATTCCTCCAGGAATGGACTTCAGCAATGTTGT  1014
                ||| ||||||||||||||||||||||||||||||||||||||||||||||||||||||||
Sbjct  8235581  GTTGATAAGAGAACTTTGTTGGCAGGTGATTCCTCCAGGAATGGACTTCAGCAATGTTGT  8235522

Query  1015     GGTTCCTGAAGACATTGATGGGGATGGTGACAGCAAAGATGATATCGTTGGTTTGGAGGG  1074
                ||||||||||||||||||||||||||||||||||||||||||||||||||||||||||||
Sbjct  8235521  GGTTCCTGAAGACATTGATGGGGATGGTGACAGCAAAGATGATATCGTTGGTTTGGAGGG  8235462

Query  1075     TGCCTCACCCAAGTCAAGGCCCCCAATTTGGGCTGAGGTTGGTGCTTGATCCCAAATTCC  1134
                ||||||||||||||||||||||||||||||||||||||||||||||||||     |    
Sbjct  8235461  TGCCTCACCCAAGTCAAGGCCCCCAATTTGGGCTGAGGTTGGTGCTTGAT-----A----  8235411

Query  1135     TTTGCGGACGTACAATAACTGCCTTCACAGGTATCACAAGTCTTAAGGTCGCTGCATGGC  1194
                    |  |   ||   ||||||||||||||||||||||||||||||||||||||||||||
Sbjct  8235410  ----C--A---AC---AACTGCCTTCACAGGTATCACAAGTCTTAAGGTCGCTGCATGGC  8235363

Query  1195     AACTCTGTCGTCGCAGGTGATGCGGTTCCTAACCAATCCTCACAAGCCGATGATCCTCGC  1254
                |||| |||||||||||||||||||||||||||||||||||||||||||||||||||||||
Sbjct  8235362  AACTTTGTCGTCGCAGGTGATGCGGTTCCTAACCAATCCTCACAAGCCGATGATCCTCGC  8235303

Query  1255     GTTGTCAAGGCCAGACCCGAAGAAGAACATCACTACCCTCGTCAAAGCGTTTGGAGAGTG  1314
                ||||||||||||||||||||||||||||||||||||||||||||||||||||||||||||
Sbjct  8235302  GTTGTCAAGGCCAGACCCGAAGAAGAACATCACTACCCTCGTCAAAGCGTTTGGAGAGTG  8235243

Query  1315     CCGCCCACTCAGGGAACTTGCAAACCTTGTAAGAAACAGTTAATCTGAAGTATACTCGTA  1374
                ||||||||||||||||||||||||||||||||||||||||||||||||||||||||| ||
Sbjct  8235242  CCGCCCACTCAGGGAACTTGCAAACCTTGTAAGAAACAGTTAATCTGAAGTATACTCATA  8235183

Query  1375     AATTTCATCGTTGCAGATGTTTTGTAATTTGTATGGTCAAATAACTAGTGCTATCATGAT  1434
                ||||||||||||||||||||||||||||||||||||||||||||||||||||||||||||
Sbjct  8235182  AATTTCATCGTTGCAGATGTTTTGTAATTTGTATGGTCAAATAACTAGTGCTATCATGAT  8235123

Query  1435     CACAGTGCAGGAATATTTGTTCTTTTCTCTAACAGTCCTATATGAAAAATTCTGATTCTG  1494
                ||||||||||||||||||||||||||||||||||||||||||||||||||||||||||||
Sbjct  8235122  CACAGTGCAGGAATATTTGTTCTTTTCTCTAACAGTCCTATATGAAAAATTCTGATTCTG  8235063

Query  1495     AACATCATTACAGTAGCTGCATGTATTCCATGTAATGGAATTTTCCTCTGTTTCAGACTC  1554
                ||||||||||||||||||||||||||||||||||||||||||||||||||||||||||||
Sbjct  8235062  AACATCATTACAGTAGCTGCATGTATTCCATGTAATGGAATTTTCCTCTGTTTCAGACTC  8235003

Query  1555     TGATCATGGGGAACAGAGATGACATCGACGATATGTCTGCTGGGAATGCCAGTGTCCTCA  1614
                ||||||||||||||||||||||||||||||||||||||||||||||||||||||||||||
Sbjct  8235002  TGATCATGGGGAACAGAGATGACATCGACGATATGTCTGCTGGGAATGCCAGTGTCCTCA  8234943

Query  1615     CCACAGTTCTGAAGCTGATTGACAAGTATGATCTGTATGGAAGTGTGGCGTTCCCTAAGC  1674
                ||||||||||||||||||||||||||||||||||||||||||||||||||||||||||||
Sbjct  8234942  CCACAGTTCTGAAGCTGATTGACAAGTATGATCTGTATGGAAGTGTGGCGTTCCCTAAGC  8234883

Query  1675     ATCACAACCAGGCTGATGTCCCGGAGATCTACCGCCTCGCGGCCAAAATGAAGGTCCGCT  1734
                ||||||| ||||||||||||||||||||||||||||||||||||||||||||||||||||
Sbjct  8234882  ATCACAATCAGGCTGATGTCCCGGAGATCTACCGCCTCGCGGCCAAAATGAAGGTCCGCT  8234823

Query  1735     GCTTACCACGACCCTTTATTGAGCTTTGACAACTCACACTCAACCATAACTGATTGCTCC  1794
                ||||||||||||||||||||||||||||||||||||||||||||||||||||||||||||
Sbjct  8234822  GCTTACCACGACCCTTTATTGAGCTTTGACAACTCACACTCAACCATAACTGATTGCTCC  8234763

Query  1795     CTTCAGGGCGTCTTCATCAACCCTGCTCTCGTTGAGCCGTTCGGTCTCACCCTTATCGAG  1854
                ||||||||||||||||||||||||||||||||||||||||||||||||||||| ||||||
Sbjct  8234762  CTTCAGGGCGTCTTCATCAACCCTGCTCTCGTTGAGCCGTTCGGTCTCACCCTGATCGAG  8234703

Query  1855     GTCAGCTTCTTCTTCAGTTCTCTACCTATCAGCTATAGCCTTTTCAAAAATTACATTAAA  1914
                |||| |||||||||| ||||||||||||||||||||||||||||||||||||||||||||
Sbjct  8234702  GTCACCTTCTTCTTCGGTTCTCTACCTATCAGCTATAGCCTTTTCAAAAATTACATTAAA  8234643

Query  1915     TTTCACTATGAAAAATGTGTGGCTTTCAGGCTGCGGCACACGGACTTCCAATAGTCGCTA  1974
                ||||||||||||||||||||||||||||||||||||||||||||||||||||||||||||
Sbjct  8234642  TTTCACTATGAAAAATGTGTGGCTTTCAGGCTGCGGCACACGGACTTCCAATAGTCGCTA  8234583

Query  1975     CCAAGAATGGTGGTCCAGTCGACATTACAACTGTGAGAAACCATATTTTGAACATTCAAT  2034
                ||||||||||||||||||||||||||||||||||||||||||||||||||||||||||||
Sbjct  8234582  CCAAGAATGGTGGTCCAGTCGACATTACAACTGTGAGAAACCATATTTTGAACATTCAAT  8234523

Query  2035     GTGCGAGAAACCCACTGCAATTCACTTGTGAAAATAGTGGATAATTGTCTGCGTGCATCA  2094
                ||| |||||||||||||||||||||||||||||| |||||||||||||||||||||||||
Sbjct  8234522  GTGTGAGAAACCCACTGCAATTCACTTGTGAAAACAGTGGATAATTGTCTGCGTGCATCA  8234463

Query  2095     TACTGGCAGGCACTGAACAATGGACTGCTCGTTGACCCACACGACCAGAACGCCATCGCT  2154
                ||||||||||||||||||||||||||||||||||||||||||||||||||||||||||||
Sbjct  8234462  TACTGGCAGGCACTGAACAATGGACTGCTCGTTGACCCACACGACCAGAACGCCATCGCT  8234403

Query  2155     GATGCACTGCTGAAGCTTGTAGCAGACAAGAACCTGTGGCAGGAATGCCGGAGAAACGGG  2214
                ||||||||||||||||||||||||||||||||||||||||||||||||||||||||||| 
Sbjct  8234402  GATGCACTGCTGAAGCTTGTAGCAGACAAGAACCTGTGGCAGGAATGCCGGAGAAACGGA  8234343

Query  2215     TTGCG  2219
                |||||
Sbjct  8234342  TTGCG  8234338


Lambda      K        H
    1.33    0.621     1.12 

Gapped
Lambda      K        H
    1.28    0.460    0.850 

Effective search space used: 6870596694480


Query= HAP5

Length=2219
                                                                      Score     E
Sequences producing significant alignments:                          (Bits)  Value

  Chr3D                                                               4076    0.0  
  Chr3C                                                               4061    0.0  
  Chr3B                                                               3888    0.0  


> Chr3D
Length=61676436

 Score = 4076 bits (2207),  Expect = 0.0
 Identities = 2215/2219 (99%), Gaps = 0/2219 (0%)
 Strand=Plus/Plus

Query  1        GTGTGCATGGTCTTGTTCGTGGCGAAAACATGGAACTAGGTCGTGATTCTGACACCGGTG  60
                ||||||||||||||||||||||||||||||||||||||||||||||||||||||||||||
Sbjct  7387233  GTGTGCATGGTCTTGTTCGTGGCGAAAACATGGAACTAGGTCGTGATTCTGACACCGGTG  7387292

Query  61       GCCAGGTAAACGTCATTGGTCATTTATTAATTATTATCTGGGAGAAGTTCCTTATGCCGA  120
                ||||||||||||||||||||||||||||||||||||| ||||||||||||||||||||||
Sbjct  7387293  GCCAGGTAAACGTCATTGGTCATTTATTAATTATTATTTGGGAGAAGTTCCTTATGCCGA  7387352

Query  121      ATCAAGTTTTCATGGTTGAGTGCGACTGATCTTTGAATCTCACAGGTGAAATATGTCGTC  180
                ||||||||||||||||||||||||||||||||||||||||||||||||||||||||||||
Sbjct  7387353  ATCAAGTTTTCATGGTTGAGTGCGACTGATCTTTGAATCTCACAGGTGAAATATGTCGTC  7387412

Query  181      GAACTTGCAAGAGCGATGTCAATGATGCCTGGAGTGTACAGGGTGGACCTCTTCACTCGT  240
                ||||||||||||||||||||||||||||||||||||||||||||||||||||||||||||
Sbjct  7387413  GAACTTGCAAGAGCGATGTCAATGATGCCTGGAGTGTACAGGGTGGACCTCTTCACTCGT  7387472

Query  241      CAAGTGTCATCTCCTGACGTGGACTGGAGTTATGGTGAGCCAACCGAGATGTTATGCTCC  300
                ||||||||||||||||||||||||||||||||||||||||||||||||||||||||||||
Sbjct  7387473  CAAGTGTCATCTCCTGACGTGGACTGGAGTTATGGTGAGCCAACCGAGATGTTATGCTCC  7387532

Query  301      GGTTCCAATGATGGAGAGGGAATGGGTGAGAGTGCTGGAGCCTACATTGTGCGCATACCG  360
                |||||||||||||||||||| |||||||||||||||||||||||||||||||||||||||
Sbjct  7387533  GGTTCCAATGATGGAGAGGGGATGGGTGAGAGTGCTGGAGCCTACATTGTGCGCATACCG  7387592

Query  361      TGTGGGCCACGGGATAAATACCTCAAGAAAGAAGCACTGTGGCCTTACCTCCAAGAATTT  420
                ||||||||||||||||||||||||||||||||||||||||||||||||||||||||||||
Sbjct  7387593  TGTGGGCCACGGGATAAATACCTCAAGAAAGAAGCACTGTGGCCTTACCTCCAAGAATTT  7387652

Query  421      GTCGATGGAGCTCTGGCGCATATCCTGAACATGTCCAAGGCTCTGGGAGAGCAGGTTGGA  480
                ||||||||||||||||||||||||||||||||||||||||||||||||||||||||||||
Sbjct  7387653  GTCGATGGAGCTCTGGCGCATATCCTGAACATGTCCAAGGCTCTGGGAGAGCAGGTTGGA  7387712

Query  481      AATGGGAGGCCAGTACTGCCTTATGTGATACATGGACACTATGCCGATGCTGGAGATGTT  540
                ||||||||||||||||||||||||||||||||||||||||||||||||||||||||||||
Sbjct  7387713  AATGGGAGGCCAGTACTGCCTTATGTGATACATGGACACTATGCCGATGCTGGAGATGTT  7387772

Query  541      GCTGCTCTCCTTTCTGGTGCGCTGAATGTTCCCATGGTGCTCACTGGTCACTCACTTGGG  600
                ||||||||||||||||||||||||||||||||||||||||||||||||||||||||||||
Sbjct  7387773  GCTGCTCTCCTTTCTGGTGCGCTGAATGTTCCCATGGTGCTCACTGGTCACTCACTTGGG  7387832

Query  601      AGGAACAAGCTGGAGCAACTGCTGAAGCAAGGGCGCATGTCCAAGGAGGAGATAGATTCA  660
                ||||||||||||||||||||||||||||||||||||||||||||||||||||||||||||
Sbjct  7387833  AGGAACAAGCTGGAGCAACTGCTGAAGCAAGGGCGCATGTCCAAGGAGGAGATAGATTCA  7387892

Query  661      ACCTACAAGATCATGAGGCGTATCGAGGGTGAGGAGCTGGCCCTCGATGCGTCAGAGCTT  720
                ||||||||||||||||||||||||||||||||||||||||||||||||||||||||||||
Sbjct  7387893  ACCTACAAGATCATGAGGCGTATCGAGGGTGAGGAGCTGGCCCTCGATGCGTCAGAGCTT  7387952

Query  721      GTCATCACGAGCACAAGGCAGGAGATTGATGAACAGTGGGGACTGTACGATGGATTTGAC  780
                ||||||||||||||||||||||||||||||||||||||||||||||||||||||||||||
Sbjct  7387953  GTCATCACGAGCACAAGGCAGGAGATTGATGAACAGTGGGGACTGTACGATGGATTTGAC  7388012

Query  781      GTCAAGCTTGAGAAAGTGTTGAGGGCCCGGGCGAGGCGTGGAGTTAGCTGTCATGGTCGT  840
                ||||||||||||||||||||||||||||||||||||||||| ||||||||||||||||||
Sbjct  7388013  GTCAAGCTTGAGAAAGTGTTGAGGGCCCGGGCGAGGCGTGGGGTTAGCTGTCATGGTCGT  7388072

Query  841      TTCATGCCTAGGATGGTGGTAAGTATTCAAATCTCTGTTGTCGATACCAAGTAGTAAGTA  900
                ||||||||||||||||||||||||||||||||||||||||||||||||||||||||||||
Sbjct  7388073  TTCATGCCTAGGATGGTGGTAAGTATTCAAATCTCTGTTGTCGATACCAAGTAGTAAGTA  7388132

Query  901      CTGTTCAACATCTGAACCATGAAGCTAAAACAAATTGTCATCCATTTGATCTGTGTTCAT  960
                ||||||||||||||||||||||||||||||||||||||||||||||||||||||||||||
Sbjct  7388133  CTGTTCAACATCTGAACCATGAAGCTAAAACAAATTGTCATCCATTTGATCTGTGTTCAT  7388192

Query  961      AAGAGAACTTTGTTGGCAGGTGATTCCTCCAGGAATGGACTTCAGCAATGTTGTGGTTCC  1020
                ||||||||||||||||||||||||||||||||||||||||||||||||||||||||||||
Sbjct  7388193  AAGAGAACTTTGTTGGCAGGTGATTCCTCCAGGAATGGACTTCAGCAATGTTGTGGTTCC  7388252

Query  1021     TGAAGACATTGATGGGGATGGTGACAGCAAAGATGATATCGTTGGTTTGGAGGGTGCCTC  1080
                ||||||||||||||||||||||||||||||||||||||||||||||||||||||||||||
Sbjct  7388253  TGAAGACATTGATGGGGATGGTGACAGCAAAGATGATATCGTTGGTTTGGAGGGTGCCTC  7388312

Query  1081     ACCCAAGTCAAGGCCCCCAATTTGGGCTGAGGTTGGTGCTTGATCCCAAATTCCTTTGCG  1140
                ||||||||||||||||||||||||||||||||||||||||||||||||||||||||||||
Sbjct  7388313  ACCCAAGTCAAGGCCCCCAATTTGGGCTGAGGTTGGTGCTTGATCCCAAATTCCTTTGCG  7388372

Query  1141     GACGTACAATAACTGCCTTCACAGGTATCACAAGTCTTAAGGTCGCTGCATGGCAACTCT  1200
                ||| ||||||||||||||||||||||||||||||||||||||||||||||||||||||||
Sbjct  7388373  GACCTACAATAACTGCCTTCACAGGTATCACAAGTCTTAAGGTCGCTGCATGGCAACTCT  7388432

Query  1201     GTCGTCGCAGGTGATGCGGTTCCTAACCAATCCTCACAAGCCGATGATCCTCGCGTTGTC  1260
                ||||||||||||||||||||||||||||||||||||||||||||||||||||||||||||
Sbjct  7388433  GTCGTCGCAGGTGATGCGGTTCCTAACCAATCCTCACAAGCCGATGATCCTCGCGTTGTC  7388492

Query  1261     AAGGCCAGACCCGAAGAAGAACATCACTACCCTCGTCAAAGCGTTTGGAGAGTGCCGCCC  1320
                ||||||||||||||||||||||||||||||||||||||||||||||||||||||||||||
Sbjct  7388493  AAGGCCAGACCCGAAGAAGAACATCACTACCCTCGTCAAAGCGTTTGGAGAGTGCCGCCC  7388552

Query  1321     ACTCAGGGAACTTGCAAACCTTGTAAGAAACAGTTAATCTGAAGTATACTCGTAAATTTC  1380
                ||||||||||||||||||||||||||||||||||||||||||||||||||||||||||||
Sbjct  7388553  ACTCAGGGAACTTGCAAACCTTGTAAGAAACAGTTAATCTGAAGTATACTCGTAAATTTC  7388612

Query  1381     ATCGTTGCAGATGTTTTGTAATTTGTATGGTCAAATAACTAGTGCTATCATGATCACAGT  1440
                ||||||||||||||||||||||||||||||||||||||||||||||||||||||||||||
Sbjct  7388613  ATCGTTGCAGATGTTTTGTAATTTGTATGGTCAAATAACTAGTGCTATCATGATCACAGT  7388672

Query  1441     GCAGGAATATTTGTTCTTTTCTCTAACAGTCCTATATGAAAAATTCTGATTCTGAACATC  1500
                ||||||||||||||||||||||||||||||||||||||||||||||||||||||||||||
Sbjct  7388673  GCAGGAATATTTGTTCTTTTCTCTAACAGTCCTATATGAAAAATTCTGATTCTGAACATC  7388732

Query  1501     ATTACAGTAGCTGCATGTATTCCATGTAATGGAATTTTCCTCTGTTTCAGACTCTGATCA  1560
                ||||||||||||||||||||||||||||||||||||||||||||||||||||||||||||
Sbjct  7388733  ATTACAGTAGCTGCATGTATTCCATGTAATGGAATTTTCCTCTGTTTCAGACTCTGATCA  7388792

Query  1561     TGGGGAACAGAGATGACATCGACGATATGTCTGCTGGGAATGCCAGTGTCCTCACCACAG  1620
                ||||||||||||||||||||||||||||||||||||||||||||||||||||||||||||
Sbjct  7388793  TGGGGAACAGAGATGACATCGACGATATGTCTGCTGGGAATGCCAGTGTCCTCACCACAG  7388852

Query  1621     TTCTGAAGCTGATTGACAAGTATGATCTGTATGGAAGTGTGGCGTTCCCTAAGCATCACA  1680
                ||||||||||||||||||||||||||||||||||||||||||||||||||||||||||||
Sbjct  7388853  TTCTGAAGCTGATTGACAAGTATGATCTGTATGGAAGTGTGGCGTTCCCTAAGCATCACA  7388912

Query  1681     ACCAGGCTGATGTCCCGGAGATCTACCGCCTCGCGGCCAAAATGAAGGTCCGCTGCTTAC  1740
                ||||||||||||||||||||||||||||||||||||||||||||||||||||||||||||
Sbjct  7388913  ACCAGGCTGATGTCCCGGAGATCTACCGCCTCGCGGCCAAAATGAAGGTCCGCTGCTTAC  7388972

Query  1741     CACGACCCTTTATTGAGCTTTGACAACTCACACTCAACCATAACTGATTGCTCCCTTCAG  1800
                ||||||||||||||||||||||||||||||||||||||||||||||||||||||||||||
Sbjct  7388973  CACGACCCTTTATTGAGCTTTGACAACTCACACTCAACCATAACTGATTGCTCCCTTCAG  7389032

Query  1801     GGCGTCTTCATCAACCCTGCTCTCGTTGAGCCGTTCGGTCTCACCCTTATCGAGGTCAGC  1860
                ||||||||||||||||||||||||||||||||||||||||||||||||||||||||||||
Sbjct  7389033  GGCGTCTTCATCAACCCTGCTCTCGTTGAGCCGTTCGGTCTCACCCTTATCGAGGTCAGC  7389092

Query  1861     TTCTTCTTCAGTTCTCTACCTATCAGCTATAGCCTTTTCAAAAATTACATTAAATTTCAC  1920
                ||||||||||||||||||||||||||||||||||||||||||||||||||||||||||||
Sbjct  7389093  TTCTTCTTCAGTTCTCTACCTATCAGCTATAGCCTTTTCAAAAATTACATTAAATTTCAC  7389152

Query  1921     TATGAAAAATGTGTGGCTTTCAGGCTGCGGCACACGGACTTCCAATAGTCGCTACCAAGA  1980
                ||||||||||||||||||||||||||||||||||||||||||||||||||||||||||||
Sbjct  7389153  TATGAAAAATGTGTGGCTTTCAGGCTGCGGCACACGGACTTCCAATAGTCGCTACCAAGA  7389212

Query  1981     ATGGTGGTCCAGTCGACATTACAACTGTGAGAAACCATATTTTGAACATTCAATGTGCGA  2040
                ||||||||||||||||||||||||||||||||||||||||||||||||||||||||||||
Sbjct  7389213  ATGGTGGTCCAGTCGACATTACAACTGTGAGAAACCATATTTTGAACATTCAATGTGCGA  7389272

Query  2041     GAAACCCACTGCAATTCACTTGTGAAAATAGTGGATAATTGTCTGCGTGCATCATACTGG  2100
                ||||||||||||||||||||||||||||||||||||||||||||||||||||||||||||
Sbjct  7389273  GAAACCCACTGCAATTCACTTGTGAAAATAGTGGATAATTGTCTGCGTGCATCATACTGG  7389332

Query  2101     CAGGCACTGAACAATGGACTGCTCGTTGACCCACACGACCAGAACGCCATCGCTGATGCA  2160
                ||||||||||||||||||||||||||||||||||||||||||||||||||||||||||||
Sbjct  7389333  CAGGCACTGAACAATGGACTGCTCGTTGACCCACACGACCAGAACGCCATCGCTGATGCA  7389392

Query  2161     CTGCTGAAGCTTGTAGCAGACAAGAACCTGTGGCAGGAATGCCGGAGAAACGGGTTGCG  2219
                |||||||||||||||||||||||||||||||||||||||||||||||||||||||||||
Sbjct  7389393  CTGCTGAAGCTTGTAGCAGACAAGAACCTGTGGCAGGAATGCCGGAGAAACGGGTTGCG  7389451


> Chr3C
Length=95716096

 Score = 4061 bits (2199),  Expect = 0.0
 Identities = 2213/2219 (99%), Gaps = 3/2219 (0%)
 Strand=Plus/Minus

Query  1         GTGTGCATGGTCTTGTTCGTGGCGAAAACATGGAACTAGGTCGTGATTCTGACACCGGTG  60
                 ||||||||||||||||||||||||||||||||||||||||||||||||||||||||||||
Sbjct  12048894  GTGTGCATGGTCTTGTTCGTGGCGAAAACATGGAACTAGGTCGTGATTCTGACACCGGTG  12048835

Query  61        GCCAGGTAAACGTCATTGGTCATTTATTAATTATTATCTGGGAGAAGTTCCTTATGCCGA  120
                 ||||||||||||||||||||||||||||||||||||| ||||||||||||||||||||||
Sbjct  12048834  GCCAGGTAAACGTCATTGGTCATTTATTAATTATTATTTGGGAGAAGTTCCTTATGCCGA  12048775

Query  121       ATCAAGTTTTCATGGTTGAGTGCGACTGATCTTTGAATCTCACAGGTGAAATATGTCGTC  180
                 ||||||||||||||||||||||||||||||||||||||||||||||||||||||||||||
Sbjct  12048774  ATCAAGTTTTCATGGTTGAGTGCGACTGATCTTTGAATCTCACAGGTGAAATATGTCGTC  12048715

Query  181       GAACTTGCAAGAGCGATGTCAATGATGCCTGGAGTGTACAGGGTGGACCTCTTCACTCGT  240
                 ||||||||||||||||||||||||||||||||||||||||||||||||||||||||||||
Sbjct  12048714  GAACTTGCAAGAGCGATGTCAATGATGCCTGGAGTGTACAGGGTGGACCTCTTCACTCGT  12048655

Query  241       CAAGTGTCATCTCCTGACGTGGACTGGAGTTATGGTGAGCCAACCGAGATGTTATGCTCC  300
                 ||||||||||||||||||||||||||||||||||||||||||||||||||||||||||||
Sbjct  12048654  CAAGTGTCATCTCCTGACGTGGACTGGAGTTATGGTGAGCCAACCGAGATGTTATGCTCC  12048595

Query  301       GGTTCCAATGATGGAGAGGGAATGGGTGAGAGTGCTGGAGCCTACATTGTGCGCATACCG  360
                 |||||||||||||||||||| |||||||||||||||||||||||||||||||||||||||
Sbjct  12048594  GGTTCCAATGATGGAGAGGGGATGGGTGAGAGTGCTGGAGCCTACATTGTGCGCATACCG  12048535

Query  361       TGTGGGCCACGGGATAAATACCTCAAGAAAGAAGCACTGTGGCCTTACCTCCAAGAATTT  420
                 ||||||||||||||||||||||||||||||||||||||||||||||||||||||||||||
Sbjct  12048534  TGTGGGCCACGGGATAAATACCTCAAGAAAGAAGCACTGTGGCCTTACCTCCAAGAATTT  12048475

Query  421       GTCGATGGAGCTCTGGCGCATATCCTGAACATGTCCAAGGCTCTGGGAGAGCAGGTTGGA  480
                 ||||||||||||||||||||||||||||||||||||||||||||||||||||||||||||
Sbjct  12048474  GTCGATGGAGCTCTGGCGCATATCCTGAACATGTCCAAGGCTCTGGGAGAGCAGGTTGGA  12048415

Query  481       AATGGGAGGCCAGTACTGCCTTATGTGATACATGGACACTATGCCGATGCTGGAGATGTT  540
                 ||||||||||||||||||||||||||||||||||||||||||||||||||||||||||||
Sbjct  12048414  AATGGGAGGCCAGTACTGCCTTATGTGATACATGGACACTATGCCGATGCTGGAGATGTT  12048355

Query  541       GCTGCTCTCCTTTCTGGTGCGCTGAATGTTCCCATGGTGCTCACTGGTCACTCACTTGGG  600
                 ||||||||||||||||||||||||||||||||||||||||||||||||||||||||||||
Sbjct  12048354  GCTGCTCTCCTTTCTGGTGCGCTGAATGTTCCCATGGTGCTCACTGGTCACTCACTTGGG  12048295

Query  601       AGGAACAAGCTGGAGCAACTGCTGAAGCAAGGGCGCATGTCCAAGGAGGAGATAGATTCA  660
                 ||||||||||||||||||||||||||||||||||||||||||||||||||||||||||||
Sbjct  12048294  AGGAACAAGCTGGAGCAACTGCTGAAGCAAGGGCGCATGTCCAAGGAGGAGATAGATTCA  12048235

Query  661       ACCTACAAGATCATGAGGCGTATCGAGGGTGAGGAGCTGGCCCTCGATGCGTCAGAGCTT  720
                 ||||||||||||||||||||||||||||||||||||||||||||||||||||||||||||
Sbjct  12048234  ACCTACAAGATCATGAGGCGTATCGAGGGTGAGGAGCTGGCCCTCGATGCGTCAGAGCTT  12048175

Query  721       GTCATCACGAGCACAAGGCAGGAGATTGATGAACAGTGGGGACTGTACGATGGATTTGAC  780
                 ||||||||||||||||||||||||||||||||||||||||||||||||||||||||||||
Sbjct  12048174  GTCATCACGAGCACAAGGCAGGAGATTGATGAACAGTGGGGACTGTACGATGGATTTGAC  12048115

Query  781       GTCAAGCTTGAGAAAGTGTTGAGGGCCCGGGCGAGGCGTGGAGTTAGCTGTCATGGTCGT  840
                 ||||||||||||||||||||||||||||||||||||||||| ||||||||||||||||||
Sbjct  12048114  GTCAAGCTTGAGAAAGTGTTGAGGGCCCGGGCGAGGCGTGGGGTTAGCTGTCATGGTCGT  12048055

Query  841       TTCATGCCTAGGATGGTGGTAAGTATTCAAATCTCTGTTGTCGATACCAAGTAGTAAGTA  900
                 ||||||||||||||||||||||||||||||||||||||||||||||||||||||||||||
Sbjct  12048054  TTCATGCCTAGGATGGTGGTAAGTATTCAAATCTCTGTTGTCGATACCAAGTAGTAAGTA  12047995

Query  901       CTGTTCAACATCTGAACCATGAAGCTAAAACAAATTGTCATCCATTTGATCTGTGTTCAT  960
                 ||||||||||||||||||||||||||||||||||||||||||||||||||||||||||||
Sbjct  12047994  CTGTTCAACATCTGAACCATGAAGCTAAAACAAATTGTCATCCATTTGATCTGTGTTCAT  12047935

Query  961       AAGAGAACTTTGTTGGCAGGTGATTCCTCCAGGAATGGACTTCAGCAATGTTGTGGTTCC  1020
                 ||||||||||||||||||||||||||||||||||||||||||||||||||||||||||||
Sbjct  12047934  AAGAGAACTTTGTTGGCAGGTGATTCCTCCAGGAATGGACTTCAGCAATGTTGTGGTTCC  12047875

Query  1021      TGAAGACATTGATGGGGATGGTGACAGCAAAGATGATATCGTTGGTTTGGAGGGTGCCTC  1080
                 ||||||||||||||||||||||||||||||||||||||||||||||||||||||||||||
Sbjct  12047874  TGAAGACATTGATGGGGATGGTGACAGCAAAGATGATATCGTTGGTTTGGAGGGTGCCTC  12047815

Query  1081      ACCCAAGTCAAGGCCCCCAATTTGGGCTGAGGTTGGTGCTTGATCCCAAATTCCTTTGCG  1140
                 ||||||||||||||||||||||||||||||||||||||||||||||||||||||||||||
Sbjct  12047814  ACCCAAGTCAAGGCCCCCAATTTGGGCTGAGGTTGGTGCTTGATCCCAAATTCCTTTGCG  12047755

Query  1141      GACGTACAATAACTGCCTTCACAGGTATCACAAGTCTTAAGGTCGCTGCATGGCAACTCT  1200
                 ||| ||||||||||||||||||||||||||||||||||||||||||||||||||||||||
Sbjct  12047754  GAC-TACAATAACTGCCTTCACAGGTATCACAAGTCTTAAGGTCGCTGCATGGCAACTCT  12047696

Query  1201      GTCGTCGCAGGTGATGCGGTTCCTAACCAATCCTCACAAGCCGATGATCCTCGCGTTGTC  1260
                 ||||||||||||||||||||||||||||||||||||||||||||||||||||||||||||
Sbjct  12047695  GTCGTCGCAGGTGATGCGGTTCCTAACCAATCCTCACAAGCCGATGATCCTCGCGTTGTC  12047636

Query  1261      AAGGCCAGACCCGAAGAAGAACATCACTACCCTCGTCAAAGCGTTTGGAGAGTGCCGCCC  1320
                 ||||||||||||||||||||||||||||||||||||||||||||||||||||||||||||
Sbjct  12047635  AAGGCCAGACCCGAAGAAGAACATCACTACCCTCGTCAAAGCGTTTGGAGAGTGCCGCCC  12047576

Query  1321      ACTCAGGGAACTTGCAAACCTTGTAAGAAACAGTTAATCTGAAGTATACTCGTAAATTTC  1380
                 ||||||||||||||||||||||||||||||||||||||||||||||||||||||||||||
Sbjct  12047575  ACTCAGGGAACTTGCAAACCTTGTAAGAAACAGTTAATCTGAAGTATACTCGTAAATTTC  12047516

Query  1381      ATCGTTGCAGATGTTTTGTAATTTGTATGGTCAAATAACTAGTGCTATCATGATCACAGT  1440
                 |||||||||||| |||||||||||||||||||||||||||||||||||||||||||||||
Sbjct  12047515  ATCGTTGCAGAT-TTTTGTAATTTGTATGGTCAAATAACTAGTGCTATCATGATCACAGT  12047457

Query  1441      GCAGGAATATTTGTTCTTTTCTCTAACAGTCCTATATGAAAAATTCTGATTCTGAACATC  1500
                 ||||||||||||||||||||||||||||||||||||||||||||||||||||||||||||
Sbjct  12047456  GCAGGAATATTTGTTCTTTTCTCTAACAGTCCTATATGAAAAATTCTGATTCTGAACATC  12047397

Query  1501      ATTACAGTAGCTGCATGTATTCCATGTAATGGAATTTTCCTCTGTTTCAGACTCTGATCA  1560
                 ||||||||||||||||||||||||||||||||||||||||||||||||||||||||||||
Sbjct  12047396  ATTACAGTAGCTGCATGTATTCCATGTAATGGAATTTTCCTCTGTTTCAGACTCTGATCA  12047337

Query  1561      TGGGGAACAGAGATGACATCGACGATATGTCTGCTGGGAATGCCAGTGTCCTCACCACAG  1620
                 ||||||||||||||||||||||||||||||||||||||||||||||||||||||||||||
Sbjct  12047336  TGGGGAACAGAGATGACATCGACGATATGTCTGCTGGGAATGCCAGTGTCCTCACCACAG  12047277

Query  1621      TTCTGAAGCTGATTGACAAGTATGATCTGTATGGAAGTGTGGCGTTCCCTAAGCATCACA  1680
                 ||||||||||||||||||||||||||||||||||||||||||||||||||||||||||||
Sbjct  12047276  TTCTGAAGCTGATTGACAAGTATGATCTGTATGGAAGTGTGGCGTTCCCTAAGCATCACA  12047217

Query  1681      ACCAGGCTGATGTCCCGGAGATCTACCGCCTCGCGGCCAAAATGAAGGTCCGCTGCTTAC  1740
                 ||||||||||||||||||||||||||||||||||||||||||||||||||||||||||||
Sbjct  12047216  ACCAGGCTGATGTCCCGGAGATCTACCGCCTCGCGGCCAAAATGAAGGTCCGCTGCTTAC  12047157

Query  1741      CACGACCCTTTATTGAGCTTTGACAACTCACACTCAACCATAACTGATTGCTCCCTTCAG  1800
                 ||||||||||||||||||||||||||||||||||||||||||||||||||||||||||||
Sbjct  12047156  CACGACCCTTTATTGAGCTTTGACAACTCACACTCAACCATAACTGATTGCTCCCTTCAG  12047097

Query  1801      GGCGTCTTCATCAACCCTGCTCTCGTTGAGCCGTTCGGTCTCACCCTTATCGAGGTCAGC  1860
                 ||||||||||||||||||||||||||||||||||||||||||||||||||||||||||||
Sbjct  12047096  GGCGTCTTCATCAACCCTGCTCTCGTTGAGCCGTTCGGTCTCACCCTTATCGAGGTCAGC  12047037

Query  1861      TTCTTCTTCAGTTCTCTACCTATCAGCTATAGCCTTTTCAAAAATTACATTAAATTTCAC  1920
                 ||||||||||||||||||||||||||||||||||||||||||||||||||||||||||||
Sbjct  12047036  TTCTTCTTCAGTTCTCTACCTATCAGCTATAGCCTTTTCAAAAATTACATTAAATTTCAC  12046977

Query  1921      TATGAAAAATGTGTGGCTTTCAGGCTGCGGCACACGGACTTCCAATAGTCGCTACCAAGA  1980
                 ||||||||||||||||||||||||||||||||||||||||||||||||||||||||||||
Sbjct  12046976  TATGAAAAATGTGTGGCTTTCAGGCTGCGGCACACGGACTTCCAATAGTCGCTACCAAGA  12046917

Query  1981      ATGGTGGTCCAGTCGACATTACAACTGTGAGAAACCATATTTTGAACATTCAATGTGCGA  2040
                 ||||||||||||||||||||||||||||||||||||||||||||||||||||||||||||
Sbjct  12046916  ATGGTGGTCCAGTCGACATTACAACTGTGAGAAACCATATTTTGAACATTCAATGTGCGA  12046857

Query  2041      GAAACCCACTGCAATTCACTTGTGAAAATAGTGGATAATTGTCTGCGTGCATCATACTGG  2100
                 ||||||||||||||||||||||||||||||||||||||||||||||||||||||||||||
Sbjct  12046856  GAAACCCACTGCAATTCACTTGTGAAAATAGTGGATAATTGTCTGCGTGCATCATACTGG  12046797

Query  2101      CAGGCACTGAACAATGGACTGCTCGTTGACCCACACGACCAGAACGCCATCGCTGATGCA  2160
                 ||||||||||||||||||||||||||||||| ||||||||||||||||||||||||||||
Sbjct  12046796  CAGGCACTGAACAATGGACTGCTCGTTGACC-ACACGACCAGAACGCCATCGCTGATGCA  12046738

Query  2161      CTGCTGAAGCTTGTAGCAGACAAGAACCTGTGGCAGGAATGCCGGAGAAACGGGTTGCG  2219
                 |||||||||||||||||||||||||||||||||||||||||||||||||||||||||||
Sbjct  12046737  CTGCTGAAGCTTGTAGCAGACAAGAACCTGTGGCAGGAATGCCGGAGAAACGGGTTGCG  12046679


 Score = 2268 bits (1228),  Expect = 0.0
 Identities = 1241/1247 (99%), Gaps = 1/1247 (0%)
 Strand=Plus/Plus

Query  973       TTGGCAGGTGATTCCTCCAGGAATGGACTTCAGCAATGTTGTGGTTCCTGAAGACATTGA  1032
                 ||||||||||||||||||||||||||||||||||||||||||||||||||||||||||||
Sbjct  11967094  TTGGCAGGTGATTCCTCCAGGAATGGACTTCAGCAATGTTGTGGTTCCTGAAGACATTGA  11967153

Query  1033      TGGGGATGGTGACAGCAAAGATGATATCGTTGGTTTGGAGGGTGCCTCACCCAAGTCAAG  1092
                 ||||||||||||||||||||||||||||||||||||||||||||||||||||||||||||
Sbjct  11967154  TGGGGATGGTGACAGCAAAGATGATATCGTTGGTTTGGAGGGTGCCTCACCCAAGTCAAG  11967213

Query  1093      GCCCCCAATTTGGGCTGAGGTTGGTGCTTGATCCCAAATTCCTTTGCGGACGTACAATAA  1152
                 ||||||||||||||||||||||||||||||||||||||||||||||||||| ||||||||
Sbjct  11967214  GCCCCCAATTTGGGCTGAGGTTGGTGCTTGATCCCAAATTCCTTTGCGGACCTACAATAA  11967273

Query  1153      CTGCCTTCACAGGTATCACAAGTCTTAAGGTCGCTGCATGGCAACTCTGTCGTCGCAGGT  1212
                 ||||||||||||||||||||||||||||||||||||||||||||||||||||||||||||
Sbjct  11967274  CTGCCTTCACAGGTATCACAAGTCTTAAGGTCGCTGCATGGCAACTCTGTCGTCGCAGGT  11967333

Query  1213      GATGCGGTTCCTAACCAATCCTCACAAGCCGATGATCCTCGCGTTGTCAAGGCCAGACCC  1272
                 |||||||||||||||||||||||||||||||||| |||||||||||||||||||||||||
Sbjct  11967334  GATGCGGTTCCTAACCAATCCTCACAAGCCGATGTTCCTCGCGTTGTCAAGGCCAGACCC  11967393

Query  1273      GAAGAAGAACATCACTACCCTCGTCAAAGCGTTTGGAGAGTGCCGCCCACTCAGGGAACT  1332
                 ||||||||||||||||||||||||||||||||||||||||||||||||||||||||||||
Sbjct  11967394  GAAGAAGAACATCACTACCCTCGTCAAAGCGTTTGGAGAGTGCCGCCCACTCAGGGAACT  11967453

Query  1333      TGCAAACCTTGTAAGAAACAGTTAATCTGAAGTATACTCGTAAATTTCATCGTTGCAGAT  1392
                 ||||||||||||||||||||||||||||||||||||||||||||||||||||||||||||
Sbjct  11967454  TGCAAACCTTGTAAGAAACAGTTAATCTGAAGTATACTCGTAAATTTCATCGTTGCAGAT  11967513

Query  1393      GTTTTGTAATTTGTATGGTCAAATAACTAGTGCTATCATGATCACAGTGCAGGAATATTT  1452
                  |||||||||||||||||||||||||||||||||||||||||||||||||||||||||||
Sbjct  11967514  TTTTTGTAATTTGTATGGTCAAATAACTAGTGCTATCATGATCACAGTGCAGGAATATTT  11967573

Query  1453      GTTCTTTTCTCTAACAGTCCTATATGAAAAATTCTGATTCTGAACATCATTACAGTAGCT  1512
                 ||||||||||||||||||||||||||||||||||||||||||||||||||||||||||||
Sbjct  11967574  GTTCTTTTCTCTAACAGTCCTATATGAAAAATTCTGATTCTGAACATCATTACAGTAGCT  11967633

Query  1513      GCATGTATTCCATGTAATGGAATTTTCCTCTGTTTCAGACTCTGATCATGGGGAACAGAG  1572
                 ||||||||||||||||||||||||||||||||||||||||||||||||||||||||||||
Sbjct  11967634  GCATGTATTCCATGTAATGGAATTTTCCTCTGTTTCAGACTCTGATCATGGGGAACAGAG  11967693

Query  1573      ATGACATCGACGATATGTCTGCTGGGAATGCCAGTGTCCTCACCACAGTTCTGAAGCTGA  1632
                 ||||||||||||||||||||||||||||||||||||||||||||||||||||||||||||
Sbjct  11967694  ATGACATCGACGATATGTCTGCTGGGAATGCCAGTGTCCTCACCACAGTTCTGAAGCTGA  11967753

Query  1633      TTGACAAGTATGATCTGTATGGAAGTGTGGCGTTCCCTAAGCATCACAACCAGGCTGATG  1692
                 ||||||||||||||||||||||||||||||||||||||||||||||||||||||||||||
Sbjct  11967754  TTGACAAGTATGATCTGTATGGAAGTGTGGCGTTCCCTAAGCATCACAACCAGGCTGATG  11967813

Query  1693      TCCCGGAGATCTACCGCCTCGCGGCCAAAATGAAGGTCCGCTGCTTACCACGACCCTTTA  1752
                 ||||||||||||||||||||||||||||||||||||||||||||||||||||||||||||
Sbjct  11967814  TCCCGGAGATCTACCGCCTCGCGGCCAAAATGAAGGTCCGCTGCTTACCACGACCCTTTA  11967873

Query  1753      TTGAGCTTTGACAACTCACACTCAACCATAACTGATTGCTCCCTTCAGGGCGTCTTCATC  1812
                 ||||||||||||||||||||||||||||||||||||||||||||||||||||||||||||
Sbjct  11967874  TTGAGCTTTGACAACTCACACTCAACCATAACTGATTGCTCCCTTCAGGGCGTCTTCATC  11967933

Query  1813      AACCCTGCTCTCGTTGAGCCGTTCGGTCTCACCCTTATCGAGGTCAGCTTCTTCTTCAGT  1872
                 ||||||||||||||||||||||||||||||||||||||||||||||||||||||||||||
Sbjct  11967934  AACCCTGCTCTCGTTGAGCCGTTCGGTCTCACCCTTATCGAGGTCAGCTTCTTCTTCAGT  11967993

Query  1873      TCTCTACCTATCAGCTATAGCCTTTTCAAAAATTACATTAAATTTCACTATGAAAAATGT  1932
                 ||||||||||||||||||||||||||||||||||||||||||||||||||||||||||||
Sbjct  11967994  TCTCTACCTATCAGCTATAGCCTTTTCAAAAATTACATTAAATTTCACTATGAAAAATGT  11968053

Query  1933      GTGGCTTTCAGGCTGCGGCACACGGACTTCCAATAGTCGCTACCAAGAATGGTGGTCCAG  1992
                 ||||||||||||||||||||||||||||||||||||||||||||||||||||||||||||
Sbjct  11968054  GTGGCTTTCAGGCTGCGGCACACGGACTTCCAATAGTCGCTACCAAGAATGGTGGTCCAG  11968113

Query  1993      TCGACATTACAACTGTGAGAAACCATATTTTGAACATTCAATGTGCGAGAAACCCACTGC  2052
                 ||||||||||||||||||||||||||||||||||||||||||||||||| ||||||||||
Sbjct  11968114  TCGACATTACAACTGTGAGAAACCATATTTTGAACATTCAATGTGCGAG-AACCCACTGC  11968172

Query  2053      AATTCACTTGTGAAAATAGTGGATAATTGTCTGCGTGCATCATACTGGCAGGCACTGAAC  2112
                 ||||||||||||||||||||||||||||||||||||||||||||||||||||||||||||
Sbjct  11968173  AATTCACTTGTGAAAATAGTGGATAATTGTCTGCGTGCATCATACTGGCAGGCACTGAAC  11968232

Query  2113      AATGGACTGCTCGTTGACCCACACGACCAGAACGCCATCGCTGATGCACTGCTGAAGCTT  2172
                 ||||| ||||||||||| ||||||||||||||||||||||||||||||||||||||||||
Sbjct  11968233  AATGGGCTGCTCGTTGATCCACACGACCAGAACGCCATCGCTGATGCACTGCTGAAGCTT  11968292

Query  2173      GTAGCAGACAAGAACCTGTGGCAGGAATGCCGGAGAAACGGGTTGCG  2219
                 |||||||||||||||||||||||||||||||||||||||||||||||
Sbjct  11968293  GTAGCAGACAAGAACCTGTGGCAGGAATGCCGGAGAAACGGGTTGCG  11968339


> Chr3B
Length=100835780

 Score = 3888 bits (2105),  Expect = 0.0
 Identities = 2190/2225 (98%), Gaps = 29/2225 (1%)
 Strand=Plus/Minus

Query  1        GTGTGCATGGTCTTGTTCGTGGCGAAAACATGGAACTAGGTCGTGATTCTGACACCGGTG  60
                ||||||||||||||||||||||||||||||||||||||||||||||||||||||||||||
Sbjct  8220622  GTGTGCATGGTCTTGTTCGTGGCGAAAACATGGAACTAGGTCGTGATTCTGACACCGGTG  8220563

Query  61       GCCAGGTAAACGTCATTGGTCATTTATTAATTATTATCTGGGAGAAGTTCCTTATGCCGA  120
                ||||||||||||||||||||||||||||||||||||| ||||||||||||||||||||||
Sbjct  8220562  GCCAGGTAAACGTCATTGGTCATTTATTAATTATTATTTGGGAGAAGTTCCTTATGCCGA  8220503

Query  121      ATCAAGTTTTCATGGTTGAGTGCGACTGATCTTTGAATCTCACAGGTGAAATATGTCGTC  180
                ||||||||||||||||||||||||||| |||||||||||||||||||||||||||| |||
Sbjct  8220502  ATCAAGTTTTCATGGTTGAGTGCGACTAATCTTTGAATCTCACAGGTGAAATATGTTGTC  8220443

Query  181      GAACTTGCAAGAGCGATGTCAATGATGCCTGGAGTGTACAGGGTGGACCTCTTCACTCGT  240
                ||||||||||||||||||||||||||||||||||||||||||||||||||||||||||||
Sbjct  8220442  GAACTTGCAAGAGCGATGTCAATGATGCCTGGAGTGTACAGGGTGGACCTCTTCACTCGT  8220383

Query  241      CAAGTGTCATCTCCTGACGTGGACTGGAGTTATGGTGAGCCAACCGAGATGTTATGCTCC  300
                ||||||||||||||||||||||||||||||||||||||||||||||||||||||||||||
Sbjct  8220382  CAAGTGTCATCTCCTGACGTGGACTGGAGTTATGGTGAGCCAACCGAGATGTTATGCTCC  8220323

Query  301      GGTTCCAATGATGGAGAGGGAATGGGTGAGAGTGCTGGAGCCTACATTGTGCGCATACCG  360
                |||||||||||||||||||| |||||||||||||||||||||||||||||||||||||||
Sbjct  8220322  GGTTCCAATGATGGAGAGGGGATGGGTGAGAGTGCTGGAGCCTACATTGTGCGCATACCG  8220263

Query  361      TGTGGGCCACGGGATAAATACCTCAAGAAAGAAGCACTGTGGCCTTACCTCCAAGAATTT  420
                ||||||||||||||||||||||||||||||||||||||||||||||||||||||||||| 
Sbjct  8220262  TGTGGGCCACGGGATAAATACCTCAAGAAAGAAGCACTGTGGCCTTACCTCCAAGAATT-  8220204

Query  421      GTCGATGGAGCTCTGGCGCATATCCTGAACATGTCCAAGGCTCTGGGAGAGCAGGTTGGA  480
                ||||||||||||||||||||||||||||||||||||||||||||||||||||||||||||
Sbjct  8220203  GTCGATGGAGCTCTGGCGCATATCCTGAACATGTCCAAGGCTCTGGGAGAGCAGGTTGGA  8220144

Query  481      AATGGGAGGCCAGTACTGCCTTATGTGATACATGGACACTATGCCGATGCTGGAGATGTT  540
                ||||||||||||||||||||||||||||||||||||||||||||||||||||||||||||
Sbjct  8220143  AATGGGAGGCCAGTACTGCCTTATGTGATACATGGACACTATGCCGATGCTGGAGATGTT  8220084

Query  541      GCTGCTCTCCTTTCTGGTGCGCTGAATGTTCCCATGGTGCTCACTGGTCACTCACTTGGG  600
                ||||||||||||||||||||||||||||||||||||||||||||||||||||||||||||
Sbjct  8220083  GCTGCTCTCCTTTCTGGTGCGCTGAATGTTCCCATGGTGCTCACTGGTCACTCACTTGGG  8220024

Query  601      AGGAACAAGCTGGAGCAACTGCTGAAGCAAGGGCGCATGTCCAAGGAGGAGATAGATTCA  660
                ||||||||||||||||||||||||||||||||||||||||||||||||||||||||||||
Sbjct  8220023  AGGAACAAGCTGGAGCAACTGCTGAAGCAAGGGCGCATGTCCAAGGAGGAGATAGATTCA  8219964

Query  661      ACCTACAAGATCATGAGGCGTATCGAGGGTGAGGAGCTGGCCCTCGATGCGTCAGAGCTT  720
                ||||||||||||||||||||||||||||||||||||||||||||||||||||||||||||
Sbjct  8219963  ACCTACAAGATCATGAGGCGTATCGAGGGTGAGGAGCTGGCCCTCGATGCGTCAGAGCTT  8219904

Query  721      GTCATCACGAGCACAAGGCAGGAGATTGATGAACAGTGGGGACTGTACGATGGATTTGAC  780
                ||||||||||||||||||||||||||||||||||||||||||||||||||||||||||||
Sbjct  8219903  GTCATCACGAGCACAAGGCAGGAGATTGATGAACAGTGGGGACTGTACGATGGATTTGAC  8219844

Query  781      GTCAAGCTTGAGAAAGTGTTGAGGGCCCGGGCGAGGCGTGGAGTTAGCTGTCATGGTCGT  840
                ||||||||||||||||||||||||||||||||||||||||| ||||||||||||||||||
Sbjct  8219843  GTCAAGCTTGAGAAAGTGTTGAGGGCCCGGGCGAGGCGTGGGGTTAGCTGTCATGGTCGT  8219784

Query  841      TTCATGCCTAGGATGGTGGTAAGTATTCAAATCTCTGTTGTCGATACCAAGTAGTAAGTA  900
                ||||||||||||||||||||||||||||||||||||||||||||||||||||||||||||
Sbjct  8219783  TTCATGCCTAGGATGGTGGTAAGTATTCAAATCTCTGTTGTCGATACCAAGTAGTAAGTA  8219724

Query  901      CTGTTCAACATCTGAACCATGAAGCTAAAACAAATTGTCATCCATTTGATCT------GT  954
                |||||||||||||||| |||||||||||||||||||||||||||||||||||      ||
Sbjct  8219723  CTGTTCAACATCTGAATCATGAAGCTAAAACAAATTGTCATCCATTTGATCTATATCTGT  8219664

Query  955      GTTCATAAGAGAACTTTGTTGGCAGGTGATTCCTCCAGGAATGGACTTCAGCAATGTTGT  1014
                ||||||||||||||||||||||||||||||||||||||||||||||||||||||||||||
Sbjct  8219663  GTTCATAAGAGAACTTTGTTGGCAGGTGATTCCTCCAGGAATGGACTTCAGCAATGTTGT  8219604

Query  1015     GGTTCCTGAAGACATTGATGGGGATGGTGACAGCAAAGATGATATCGTTGGTTTGGAGGG  1074
                ||||||||||||||||||||||||||||||||||||||||||||||||||||||||||||
Sbjct  8219603  GGTTCCTGAAGACATTGATGGGGATGGTGACAGCAAAGATGATATCGTTGGTTTGGAGGG  8219544

Query  1075     TGCCTCACCCAAGTCAAGGCCCCCAATTTGGGCTGAGGTTGGTGCTTGATCCCAAATTCC  1134
                ||||||||||||||||||||||||||||||||||||||||||||||||||   |    | 
Sbjct  8219543  TGCCTCACCCAAGTCAAGGCCCCCAATTTGGGCTGAGGTTGGTGCTTGAT---A----C-  8219492

Query  1135     TTTGCGGACGTACAATAACTGCCTTCACAGGTATCACAAGTCTTAAGGTCGCTGCATGGC  1194
                       |   ||   ||||||||||||||||||||||||||||||||||||||||||||
Sbjct  8219491  -------A---AC---AACTGCCTTCACAGGTATCACAAGTCTTAAGGTCGCTGCATGGC  8219445

Query  1195     AACTCTGTCGTCGCAGGTGATGCGGTTCCTAACCAATCCTCACAAGCCGATGATCCTCGC  1254
                |||| |||||||||||||||||||||||||||||||||||||||||||||||||||||||
Sbjct  8219444  AACT-TGTCGTCGCAGGTGATGCGGTTCCTAACCAATCCTCACAAGCCGATGATCCTCGC  8219386

Query  1255     GTTGTCAAGGCCAGACCCGAAGAAGAACATCACTACCCTCGTCAAAGCGTTTGGAGAGTG  1314
                ||||||||||||||||||||||||||||||||||||||||||||||||||||||||||||
Sbjct  8219385  GTTGTCAAGGCCAGACCCGAAGAAGAACATCACTACCCTCGTCAAAGCGTTTGGAGAGTG  8219326

Query  1315     CCGCCCACTCAGGGAACTTGCAAACCTTGTAAGAAACAGTTAATCTGAAGTATACTCGTA  1374
                ||||||||||||||||||||||||||||||||||||||||||||||||||||||||||||
Sbjct  8219325  CCGCCCACTCAGGGAACTTGCAAACCTTGTAAGAAACAGTTAATCTGAAGTATACTCGTA  8219266

Query  1375     AATTTCATCGTTGCAGATGTTTTGTAATTTGTATGGTCAAATAACTAGTGCTATCATGAT  1434
                ||||||||||||||||||||||||||||||||||||||||||||||||||||||||||||
Sbjct  8219265  AATTTCATCGTTGCAGATGTTTTGTAATTTGTATGGTCAAATAACTAGTGCTATCATGAT  8219206

Query  1435     CACAGTGCAGGAATATTTGTTCTTTTCTCTAACAGTCCTATATGAAAAATTCTGATTCTG  1494
                ||||||||||||||||||||||||||||||||||||||||||||||||||||||||||||
Sbjct  8219205  CACAGTGCAGGAATATTTGTTCTTTTCTCTAACAGTCCTATATGAAAAATTCTGATTCTG  8219146

Query  1495     AACATCATTACAGTAGCTGCATGTATTCCATGTAATGGAATTTTCCTCTGTTTCAGACTC  1554
                ||||||||||||||||||||||||||||||||||||||||||||||||||||||||||||
Sbjct  8219145  AACATCATTACAGTAGCTGCATGTATTCCATGTAATGGAATTTTCCTCTGTTTCAGACTC  8219086

Query  1555     TGATCATGGGGAACAGAGATGACATCGACGATATGTCTGCTGGGAATGCCAGTGTCCTCA  1614
                ||||||||||||||||||||||||||||||||||||||||||||||||||||||||||||
Sbjct  8219085  TGATCATGGGGAACAGAGATGACATCGACGATATGTCTGCTGGGAATGCCAGTGTCCTCA  8219026

Query  1615     CCACAGTTCTGAAGCTGATTGACAAGTATGATCTGTATGGAAGTGTGGCGTTCCCTAAGC  1674
                ||||||||||||||||||||||||||||||||||||||||||||||||||||||||||||
Sbjct  8219025  CCACAGTTCTGAAGCTGATTGACAAGTATGATCTGTATGGAAGTGTGGCGTTCCCTAAGC  8218966

Query  1675     ATCACAACCAGGCTGATGTCCCGGAGATCTACCGCCTCGCGGCCAAAATGAAGGTCCGCT  1734
                ||||||||||||||||||||||||||||||||||||||||||||||||||||||||||||
Sbjct  8218965  ATCACAACCAGGCTGATGTCCCGGAGATCTACCGCCTCGCGGCCAAAATGAAGGTCCGCT  8218906

Query  1735     GCTTACCACGACCCTTTATTGAGCTTTGACAACTCACACTCAACCATAACTGATTGCTCC  1794
                ||||||||||||||||||||||||||||||||||||||||||||||||||||||||||||
Sbjct  8218905  GCTTACCACGACCCTTTATTGAGCTTTGACAACTCACACTCAACCATAACTGATTGCTCC  8218846

Query  1795     CTTCAGGGCGTCTTCATCAACCCTGCTCTCGTTGAGCCGTTCGGTCTCACCCTTATCGAG  1854
                ||||||||||||||||||||||||||||||||||||||||||||||||||||||||||||
Sbjct  8218845  CTTCAGGGCGTCTTCATCAACCCTGCTCTCGTTGAGCCGTTCGGTCTCACCCTTATCGAG  8218786

Query  1855     GTCAGCTTCTTCTTCAGTTCTCTACCTATCAGCTATAGCCTTTTCAAAAATTACATTAAA  1914
                ||||||||||||||||||||||||||||||||||||||||||||||||||||||||||||
Sbjct  8218785  GTCAGCTTCTTCTTCAGTTCTCTACCTATCAGCTATAGCCTTTTCAAAAATTACATTAAA  8218726

Query  1915     TTTCACTATGAAAAATGTGTGGCTTTCAGGCTGCGGCACACGGACTTCCAATAGTCGCTA  1974
                ||||||||||||||||||||||||||||||||||||||||||||||||||||||||||||
Sbjct  8218725  TTTCACTATGAAAAATGTGTGGCTTTCAGGCTGCGGCACACGGACTTCCAATAGTCGCTA  8218666

Query  1975     CCAAGAATGGTGGTCCAGTCGACATTACAACTGTGAGAAACCATATTTTGAACATTCAAT  2034
                ||||||||||||||||||||||||||||||||||||||||||||||||||||||||||||
Sbjct  8218665  CCAAGAATGGTGGTCCAGTCGACATTACAACTGTGAGAAACCATATTTTGAACATTCAAT  8218606

Query  2035     GTGCGAGAAACCCACTGCAATTCACTTGTGAAAATAGTGGATAATTGTCTGCGTGCATCA  2094
                ||||||||||||||||||||||||||||||||||||||||||||||||||||||||||||
Sbjct  8218605  GTGCGAGAAACCCACTGCAATTCACTTGTGAAAATAGTGGATAATTGTCTGCGTGCATCA  8218546

Query  2095     TACTGGCAGGCACTGAACAATGGACTGCTCGTTGACCCACACGACCAGAACGCCATCGCT  2154
                ||||||||||||||||||||||||||||||||||||||||||||||||||||||||||||
Sbjct  8218545  TACTGGCAGGCACTGAACAATGGACTGCTCGTTGACCCACACGACCAGAACGCCATCGCT  8218486

Query  2155     GATGCACTGCTGAAGCTTGTAGCAGACAAGAACCTGTGGCAGGAATGCCGGAGAAACGGG  2214
                ||||||||||||||||||||||||||||||||||||||||||||||||||||||||||||
Sbjct  8218485  GATGCACTGCTGAAGCTTGTAGCAGACAAGAACCTGTGGCAGGAATGCCGGAGAAACGGG  8218426

Query  2215     TTGCG  2219
                |||||
Sbjct  8218425  TTGCG  8218421


 Score = 3812 bits (2064),  Expect = 0.0
 Identities = 2176/2225 (98%), Gaps = 27/2225 (1%)
 Strand=Plus/Minus

Query  1        GTGTGCATGGTCTTGTTCGTGGCGAAAACATGGAACTAGGTCGTGATTCTGACACCGGTG  60
                ||||||||||||||||||||||||||||||||||||||||||||||||||||||||||||
Sbjct  8236541  GTGTGCATGGTCTTGTTCGTGGCGAAAACATGGAACTAGGTCGTGATTCTGACACCGGTG  8236482

Query  61       GCCAGGTAAACGTCATTGGTCATTTATTAATTATTATCTGGGAGAAGTTCCTTATGCCGA  120
                ||||||||||||||||||||||||||||||||||||| ||||||||||||||||||||||
Sbjct  8236481  GCCAGGTAAACGTCATTGGTCATTTATTAATTATTATTTGGGAGAAGTTCCTTATGCCGA  8236422

Query  121      ATCAAGTTTTCATGGTTGAGTGCGACTGATCTTTGAATCTCACAGGTGAAATATGTCGTC  180
                ||||||||||||||||||||||||||| |||||||||||||||||||||||||||| |||
Sbjct  8236421  ATCAAGTTTTCATGGTTGAGTGCGACTAATCTTTGAATCTCACAGGTGAAATATGTTGTC  8236362

Query  181      GAACTTGCAAGAGCGATGTCAATGATGCCTGGAGTGTACAGGGTGGACCTCTTCACTCGT  240
                ||||||||||||||||||||||||||||||||||||||||||||||||||||||||||||
Sbjct  8236361  GAACTTGCAAGAGCGATGTCAATGATGCCTGGAGTGTACAGGGTGGACCTCTTCACTCGT  8236302

Query  241      CAAGTGTCATCTCCTGACGTGGACTGGAGTTATGGTGAGCCAACCGAGATGTTATGCTCC  300
                ||||||||||||||||||||||||||||||||||||||||||||||||||||||||||||
Sbjct  8236301  CAAGTGTCATCTCCTGACGTGGACTGGAGTTATGGTGAGCCAACCGAGATGTTATGCTCC  8236242

Query  301      GGTTCCAATGATGGAGAGGGAATGGGTGAGAGTGCTGGAGCCTACATTGTGCGCATACCG  360
                |||||||||||||||||||| |||||||||||||||||||||||||||||||||||||||
Sbjct  8236241  GGTTCCAATGATGGAGAGGGGATGGGTGAGAGTGCTGGAGCCTACATTGTGCGCATACCG  8236182

Query  361      TGTGGGCCACGGGATAAATACCTCAAGAAAGAAGCACTGTGGCCTTACCTCCAAGAATTT  420
                |||||||||||||||||||||||||||||||||||||||||||||||||||||||||| |
Sbjct  8236181  TGTGGGCCACGGGATAAATACCTCAAGAAAGAAGCACTGTGGCCTTACCTCCAAGAATAT  8236122

Query  421      GTCGATGGAGCTCTGGCGCATATCCTGAACATGTCCAAGGCTCTGGGAGAGCAGGTTGGA  480
                ||||||||||||||||||||||||||||||||||||||||||||||||||||||||||||
Sbjct  8236121  GTCGATGGAGCTCTGGCGCATATCCTGAACATGTCCAAGGCTCTGGGAGAGCAGGTTGGA  8236062

Query  481      AATGGGAGGCCAGTACTGCCTTATGTGATACATGGACACTATGCCGATGCTGGAGATGTT  540
                ||||||||||||||||||||||||||||||||||||||||||||||||||||||||||||
Sbjct  8236061  AATGGGAGGCCAGTACTGCCTTATGTGATACATGGACACTATGCCGATGCTGGAGATGTT  8236002

Query  541      GCTGCTCTCCTTTCTGGTGCGCTGAATGTTCCCATGGTGCTCACTGGTCACTCACTTGGG  600
                |||||||||||||| |||||||||||||| ||||||||||||||||||||||||||||||
Sbjct  8236001  GCTGCTCTCCTTTCCGGTGCGCTGAATGTGCCCATGGTGCTCACTGGTCACTCACTTGGG  8235942

Query  601      AGGAACAAGCTGGAGCAACTGCTGAAGCAAGGGCGCATGTCCAAGGAGGAGATAGATTCA  660
                ||||||||||||||||||||||||||||||||||||||||||||||||||||||||||||
Sbjct  8235941  AGGAACAAGCTGGAGCAACTGCTGAAGCAAGGGCGCATGTCCAAGGAGGAGATAGATTCA  8235882

Query  661      ACCTACAAGATCATGAGGCGTATCGAGGGTGAGGAGCTGGCCCTCGATGCGTCAGAGCTT  720
                |||||||||||||||||||||||||||||||||||||||||||| |||||||||||||||
Sbjct  8235881  ACCTACAAGATCATGAGGCGTATCGAGGGTGAGGAGCTGGCCCTGGATGCGTCAGAGCTT  8235822

Query  721      GTCATCACGAGCACAAGGCAGGAGATTGATGAACAGTGGGGACTGTACGATGGATTTGAC  780
                |||||||||||||||||||||||||||||||||||||||||| |||||||||||||||||
Sbjct  8235821  GTCATCACGAGCACAAGGCAGGAGATTGATGAACAGTGGGGATTGTACGATGGATTTGAC  8235762

Query  781      GTCAAGCTTGAGAAAGTGTTGAGGGCCCGGGCGAGGCGTGGAGTTAGCTGTCATGGTCGT  840
                ||||||||||||||||||||||||||||||||||||||||| ||||||||||||||||||
Sbjct  8235761  GTCAAGCTTGAGAAAGTGTTGAGGGCCCGGGCGAGGCGTGGGGTTAGCTGTCATGGTCGT  8235702

Query  841      TTCATGCCTAGGATGGTGGTAAGTATTCAAATCTCTGTTGTCGATACCAAGTAGTAAGTA  900
                ||||||||||||||||||||||||||||||||||||||||||||||||||||||||||||
Sbjct  8235701  TTCATGCCTAGGATGGTGGTAAGTATTCAAATCTCTGTTGTCGATACCAAGTAGTAAGTA  8235642

Query  901      CTGTTCAACATCTGAACCATGAAGCTAAAACAAATTGTCATCCATTTGATCT------GT  954
                |||||||||||||||| ||||||| |||||||||||||||||||||||||||      ||
Sbjct  8235641  CTGTTCAACATCTGAATCATGAAGTTAAAACAAATTGTCATCCATTTGATCTATATCTGT  8235582

Query  955      GTTCATAAGAGAACTTTGTTGGCAGGTGATTCCTCCAGGAATGGACTTCAGCAATGTTGT  1014
                ||| ||||||||||||||||||||||||||||||||||||||||||||||||||||||||
Sbjct  8235581  GTTGATAAGAGAACTTTGTTGGCAGGTGATTCCTCCAGGAATGGACTTCAGCAATGTTGT  8235522

Query  1015     GGTTCCTGAAGACATTGATGGGGATGGTGACAGCAAAGATGATATCGTTGGTTTGGAGGG  1074
                ||||||||||||||||||||||||||||||||||||||||||||||||||||||||||||
Sbjct  8235521  GGTTCCTGAAGACATTGATGGGGATGGTGACAGCAAAGATGATATCGTTGGTTTGGAGGG  8235462

Query  1075     TGCCTCACCCAAGTCAAGGCCCCCAATTTGGGCTGAGGTTGGTGCTTGATCCCAAATTCC  1134
                ||||||||||||||||||||||||||||||||||||||||||||||||||     |    
Sbjct  8235461  TGCCTCACCCAAGTCAAGGCCCCCAATTTGGGCTGAGGTTGGTGCTTGAT-----A----  8235411

Query  1135     TTTGCGGACGTACAATAACTGCCTTCACAGGTATCACAAGTCTTAAGGTCGCTGCATGGC  1194
                    |  |   ||   ||||||||||||||||||||||||||||||||||||||||||||
Sbjct  8235410  ----C--A---AC---AACTGCCTTCACAGGTATCACAAGTCTTAAGGTCGCTGCATGGC  8235363

Query  1195     AACTCTGTCGTCGCAGGTGATGCGGTTCCTAACCAATCCTCACAAGCCGATGATCCTCGC  1254
                |||| |||||||||||||||||||||||||||||||||||||||||||||||||||||||
Sbjct  8235362  AACTTTGTCGTCGCAGGTGATGCGGTTCCTAACCAATCCTCACAAGCCGATGATCCTCGC  8235303

Query  1255     GTTGTCAAGGCCAGACCCGAAGAAGAACATCACTACCCTCGTCAAAGCGTTTGGAGAGTG  1314
                ||||||||||||||||||||||||||||||||||||||||||||||||||||||||||||
Sbjct  8235302  GTTGTCAAGGCCAGACCCGAAGAAGAACATCACTACCCTCGTCAAAGCGTTTGGAGAGTG  8235243

Query  1315     CCGCCCACTCAGGGAACTTGCAAACCTTGTAAGAAACAGTTAATCTGAAGTATACTCGTA  1374
                ||||||||||||||||||||||||||||||||||||||||||||||||||||||||| ||
Sbjct  8235242  CCGCCCACTCAGGGAACTTGCAAACCTTGTAAGAAACAGTTAATCTGAAGTATACTCATA  8235183

Query  1375     AATTTCATCGTTGCAGATGTTTTGTAATTTGTATGGTCAAATAACTAGTGCTATCATGAT  1434
                ||||||||||||||||||||||||||||||||||||||||||||||||||||||||||||
Sbjct  8235182  AATTTCATCGTTGCAGATGTTTTGTAATTTGTATGGTCAAATAACTAGTGCTATCATGAT  8235123

Query  1435     CACAGTGCAGGAATATTTGTTCTTTTCTCTAACAGTCCTATATGAAAAATTCTGATTCTG  1494
                ||||||||||||||||||||||||||||||||||||||||||||||||||||||||||||
Sbjct  8235122  CACAGTGCAGGAATATTTGTTCTTTTCTCTAACAGTCCTATATGAAAAATTCTGATTCTG  8235063

Query  1495     AACATCATTACAGTAGCTGCATGTATTCCATGTAATGGAATTTTCCTCTGTTTCAGACTC  1554
                ||||||||||||||||||||||||||||||||||||||||||||||||||||||||||||
Sbjct  8235062  AACATCATTACAGTAGCTGCATGTATTCCATGTAATGGAATTTTCCTCTGTTTCAGACTC  8235003

Query  1555     TGATCATGGGGAACAGAGATGACATCGACGATATGTCTGCTGGGAATGCCAGTGTCCTCA  1614
                ||||||||||||||||||||||||||||||||||||||||||||||||||||||||||||
Sbjct  8235002  TGATCATGGGGAACAGAGATGACATCGACGATATGTCTGCTGGGAATGCCAGTGTCCTCA  8234943

Query  1615     CCACAGTTCTGAAGCTGATTGACAAGTATGATCTGTATGGAAGTGTGGCGTTCCCTAAGC  1674
                ||||||||||||||||||||||||||||||||||||||||||||||||||||||||||||
Sbjct  8234942  CCACAGTTCTGAAGCTGATTGACAAGTATGATCTGTATGGAAGTGTGGCGTTCCCTAAGC  8234883

Query  1675     ATCACAACCAGGCTGATGTCCCGGAGATCTACCGCCTCGCGGCCAAAATGAAGGTCCGCT  1734
                ||||||| ||||||||||||||||||||||||||||||||||||||||||||||||||||
Sbjct  8234882  ATCACAATCAGGCTGATGTCCCGGAGATCTACCGCCTCGCGGCCAAAATGAAGGTCCGCT  8234823

Query  1735     GCTTACCACGACCCTTTATTGAGCTTTGACAACTCACACTCAACCATAACTGATTGCTCC  1794
                ||||||||||||||||||||||||||||||||||||||||||||||||||||||||||||
Sbjct  8234822  GCTTACCACGACCCTTTATTGAGCTTTGACAACTCACACTCAACCATAACTGATTGCTCC  8234763

Query  1795     CTTCAGGGCGTCTTCATCAACCCTGCTCTCGTTGAGCCGTTCGGTCTCACCCTTATCGAG  1854
                ||||||||||||||||||||||||||||||||||||||||||||||||||||| ||||||
Sbjct  8234762  CTTCAGGGCGTCTTCATCAACCCTGCTCTCGTTGAGCCGTTCGGTCTCACCCTGATCGAG  8234703

Query  1855     GTCAGCTTCTTCTTCAGTTCTCTACCTATCAGCTATAGCCTTTTCAAAAATTACATTAAA  1914
                |||| |||||||||| ||||||||||||||||||||||||||||||||||||||||||||
Sbjct  8234702  GTCACCTTCTTCTTCGGTTCTCTACCTATCAGCTATAGCCTTTTCAAAAATTACATTAAA  8234643

Query  1915     TTTCACTATGAAAAATGTGTGGCTTTCAGGCTGCGGCACACGGACTTCCAATAGTCGCTA  1974
                ||||||||||||||||||||||||||||||||||||||||||||||||||||||||||||
Sbjct  8234642  TTTCACTATGAAAAATGTGTGGCTTTCAGGCTGCGGCACACGGACTTCCAATAGTCGCTA  8234583

Query  1975     CCAAGAATGGTGGTCCAGTCGACATTACAACTGTGAGAAACCATATTTTGAACATTCAAT  2034
                ||||||||||||||||||||||||||||||||||||||||||||||||||||||||||||
Sbjct  8234582  CCAAGAATGGTGGTCCAGTCGACATTACAACTGTGAGAAACCATATTTTGAACATTCAAT  8234523

Query  2035     GTGCGAGAAACCCACTGCAATTCACTTGTGAAAATAGTGGATAATTGTCTGCGTGCATCA  2094
                ||| |||||||||||||||||||||||||||||| |||||||||||||||||||||||||
Sbjct  8234522  GTGTGAGAAACCCACTGCAATTCACTTGTGAAAACAGTGGATAATTGTCTGCGTGCATCA  8234463

Query  2095     TACTGGCAGGCACTGAACAATGGACTGCTCGTTGACCCACACGACCAGAACGCCATCGCT  2154
                ||||||||||||||||||||||||||||||||||||||||||||||||||||||||||||
Sbjct  8234462  TACTGGCAGGCACTGAACAATGGACTGCTCGTTGACCCACACGACCAGAACGCCATCGCT  8234403

Query  2155     GATGCACTGCTGAAGCTTGTAGCAGACAAGAACCTGTGGCAGGAATGCCGGAGAAACGGG  2214
                ||||||||||||||||||||||||||||||||||||||||||||||||||||||||||| 
Sbjct  8234402  GATGCACTGCTGAAGCTTGTAGCAGACAAGAACCTGTGGCAGGAATGCCGGAGAAACGGA  8234343

Query  2215     TTGCG  2219
                |||||
Sbjct  8234342  TTGCG  8234338


Lambda      K        H
    1.33    0.621     1.12 

Gapped
Lambda      K        H
    1.28    0.460    0.850 

Effective search space used: 6870596694480


Query= HAP6

Length=2517
                                                                      Score     E
Sequences producing significant alignments:                          (Bits)  Value

  Chr3D                                                               3293    0.0   
  Chr3C                                                               3280    0.0   
  Chr3B                                                               3099    0.0   
  Chr7D                                                               542     5e-151
  Chr6A                                                               523     2e-145
  Chr1C                                                               520     2e-144
  Chr1A                                                               520     2e-144
  Chr4D                                                               518     8e-144
  Chr2D                                                               516     3e-143
  Chr7A                                                               514     1e-142
  Chr2B                                                               512     4e-142
  Chr8C                                                               510     1e-141
  Chr4C                                                               507     2e-140
  Chr7B                                                               505     6e-140
  Chr5B                                                               505     6e-140
  Chr2C                                                               505     6e-140
  Chr1B                                                               505     6e-140
  tig00065377                                                         503     2e-139
  Chr7C                                                               503     2e-139
  Chr5D                                                               499     3e-138
  Chr3A                                                               499     3e-138
  Chr2A                                                               499     3e-138
  Chr1D                                                               497     1e-137
  tig00002892                                                         496     4e-137
  Chr6C                                                               496     4e-137
  Chr8B                                                               494     1e-136
  Chr8A                                                               490     2e-135
  Chr4A                                                               490     2e-135
  Chr4B                                                               488     6e-135
  Chr5A                                                               486     2e-134
  Chr8D                                                               484     8e-134
  Chr6D                                                               484     8e-134
  tig00014600                                                         468     8e-129
  Chr6B                                                               462     4e-127
  Chr5C                                                               462     4e-127
  tig00071175                                                         460     1e-126
  tig00015034                                                         455     6e-125
  tig00035254                                                         412     4e-112
  tig00015438                                                         392     5e-106
  tig00084399                                                         340     2e-90 
  tig00061071                                                         333     3e-88 
  tig00035314                                                         333     3e-88 
  tig00083117                                                         324     2e-85 
  tig00034436                                                         305     7e-80 
  tig00093792                                                         281     1e-72 
  tig00012896                                                         274     2e-70 
  tig00081753                                                         250     3e-63 
  tig00012250                                                         213     4e-52 
  tig00094087                                                         187     3e-44 
  tig00087151                                                         183     3e-43 
  tig00014935                                                         161     2e-36 
  tig00066259                                                         161     2e-36 
  tig00063496                                                         161     2e-36 
  tig00080464                                                         161     2e-36 
  tig00058019                                                         150     3e-33 
  tig00005469                                                         130     4e-27 
  tig00054402                                                         121     3e-24 
  tig00076713                                                         121     3e-24 


> Chr3D
Length=61676436

 Score = 3293 bits (1783),  Expect = 0.0
 Identities = 1783/1783 (100%), Gaps = 0/1783 (0%)
 Strand=Plus/Plus

Query  1        GTGTGCATGGTCTTGTTCGTGGCGAAAACATGGAACTAGGTCGTGATTCTGACACCGGTG  60
                ||||||||||||||||||||||||||||||||||||||||||||||||||||||||||||
Sbjct  7387233  GTGTGCATGGTCTTGTTCGTGGCGAAAACATGGAACTAGGTCGTGATTCTGACACCGGTG  7387292

Query  61       GCCAGGTAAACGTCATTGGTCATTTATTAATTATTATTTGGGAGAAGTTCCTTATGCCGA  120
                ||||||||||||||||||||||||||||||||||||||||||||||||||||||||||||
Sbjct  7387293  GCCAGGTAAACGTCATTGGTCATTTATTAATTATTATTTGGGAGAAGTTCCTTATGCCGA  7387352

Query  121      ATCAAGTTTTCATGGTTGAGTGCGACTGATCTTTGAATCTCACAGGTGAAATATGTCGTC  180
                ||||||||||||||||||||||||||||||||||||||||||||||||||||||||||||
Sbjct  7387353  ATCAAGTTTTCATGGTTGAGTGCGACTGATCTTTGAATCTCACAGGTGAAATATGTCGTC  7387412

Query  181      GAACTTGCAAGAGCGATGTCAATGATGCCTGGAGTGTACAGGGTGGACCTCTTCACTCGT  240
                ||||||||||||||||||||||||||||||||||||||||||||||||||||||||||||
Sbjct  7387413  GAACTTGCAAGAGCGATGTCAATGATGCCTGGAGTGTACAGGGTGGACCTCTTCACTCGT  7387472

Query  241      CAAGTGTCATCTCCTGACGTGGACTGGAGTTATGGTGAGCCAACCGAGATGTTATGCTCC  300
                ||||||||||||||||||||||||||||||||||||||||||||||||||||||||||||
Sbjct  7387473  CAAGTGTCATCTCCTGACGTGGACTGGAGTTATGGTGAGCCAACCGAGATGTTATGCTCC  7387532

Query  301      GGTTCCAATGATGGAGAGGGGATGGGTGAGAGTGCTGGAGCCTACATTGTGCGCATACCG  360
                ||||||||||||||||||||||||||||||||||||||||||||||||||||||||||||
Sbjct  7387533  GGTTCCAATGATGGAGAGGGGATGGGTGAGAGTGCTGGAGCCTACATTGTGCGCATACCG  7387592

Query  361      TGTGGGCCACGGGATAAATACCTCAAGAAAGAAGCACTGTGGCCTTACCTCCAAGAATTT  420
                ||||||||||||||||||||||||||||||||||||||||||||||||||||||||||||
Sbjct  7387593  TGTGGGCCACGGGATAAATACCTCAAGAAAGAAGCACTGTGGCCTTACCTCCAAGAATTT  7387652

Query  421      GTCGATGGAGCTCTGGCGCATATCCTGAACATGTCCAAGGCTCTGGGAGAGCAGGTTGGA  480
                ||||||||||||||||||||||||||||||||||||||||||||||||||||||||||||
Sbjct  7387653  GTCGATGGAGCTCTGGCGCATATCCTGAACATGTCCAAGGCTCTGGGAGAGCAGGTTGGA  7387712

Query  481      AATGGGAGGCCAGTACTGCCTTATGTGATACATGGACACTATGCCGATGCTGGAGATGTT  540
                ||||||||||||||||||||||||||||||||||||||||||||||||||||||||||||
Sbjct  7387713  AATGGGAGGCCAGTACTGCCTTATGTGATACATGGACACTATGCCGATGCTGGAGATGTT  7387772

Query  541      GCTGCTCTCCTTTCTGGTGCGCTGAATGTTCCCATGGTGCTCACTGGTCACTCACTTGGG  600
                ||||||||||||||||||||||||||||||||||||||||||||||||||||||||||||
Sbjct  7387773  GCTGCTCTCCTTTCTGGTGCGCTGAATGTTCCCATGGTGCTCACTGGTCACTCACTTGGG  7387832

Query  601      AGGAACAAGCTGGAGCAACTGCTGAAGCAAGGGCGCATGTCCAAGGAGGAGATAGATTCA  660
                ||||||||||||||||||||||||||||||||||||||||||||||||||||||||||||
Sbjct  7387833  AGGAACAAGCTGGAGCAACTGCTGAAGCAAGGGCGCATGTCCAAGGAGGAGATAGATTCA  7387892

Query  661      ACCTACAAGATCATGAGGCGTATCGAGGGTGAGGAGCTGGCCCTCGATGCGTCAGAGCTT  720
                ||||||||||||||||||||||||||||||||||||||||||||||||||||||||||||
Sbjct  7387893  ACCTACAAGATCATGAGGCGTATCGAGGGTGAGGAGCTGGCCCTCGATGCGTCAGAGCTT  7387952

Query  721      GTCATCACGAGCACAAGGCAGGAGATTGATGAACAGTGGGGACTGTACGATGGATTTGAC  780
                ||||||||||||||||||||||||||||||||||||||||||||||||||||||||||||
Sbjct  7387953  GTCATCACGAGCACAAGGCAGGAGATTGATGAACAGTGGGGACTGTACGATGGATTTGAC  7388012

Query  781      GTCAAGCTTGAGAAAGTGTTGAGGGCCCGGGCGAGGCGTGGGGTTAGCTGTCATGGTCGT  840
                ||||||||||||||||||||||||||||||||||||||||||||||||||||||||||||
Sbjct  7388013  GTCAAGCTTGAGAAAGTGTTGAGGGCCCGGGCGAGGCGTGGGGTTAGCTGTCATGGTCGT  7388072

Query  841      TTCATGCCTAGGATGGTGGTAAGTATTCAAATCTCTGTTGTCGATACCAAGTAGTAAGTA  900
                ||||||||||||||||||||||||||||||||||||||||||||||||||||||||||||
Sbjct  7388073  TTCATGCCTAGGATGGTGGTAAGTATTCAAATCTCTGTTGTCGATACCAAGTAGTAAGTA  7388132

Query  901      CTGTTCAACATCTGAACCATGAAGCTAAAACAAATTGTCATCCATTTGATCTGTGTTCAT  960
                ||||||||||||||||||||||||||||||||||||||||||||||||||||||||||||
Sbjct  7388133  CTGTTCAACATCTGAACCATGAAGCTAAAACAAATTGTCATCCATTTGATCTGTGTTCAT  7388192

Query  961      AAGAGAACTTTGTTGGCAGGTGATTCCTCCAGGAATGGACTTCAGCAATGTTGTGGTTCC  1020
                ||||||||||||||||||||||||||||||||||||||||||||||||||||||||||||
Sbjct  7388193  AAGAGAACTTTGTTGGCAGGTGATTCCTCCAGGAATGGACTTCAGCAATGTTGTGGTTCC  7388252

Query  1021     TGAAGACATTGATGGGGATGGTGACAGCAAAGATGATATCGTTGGTTTGGAGGGTGCCTC  1080
                ||||||||||||||||||||||||||||||||||||||||||||||||||||||||||||
Sbjct  7388253  TGAAGACATTGATGGGGATGGTGACAGCAAAGATGATATCGTTGGTTTGGAGGGTGCCTC  7388312

Query  1081     ACCCAAGTCAAGGCCCCCAATTTGGGCTGAGGTTGGTGCTTGATCCCAAATTCCTTTGCG  1140
                ||||||||||||||||||||||||||||||||||||||||||||||||||||||||||||
Sbjct  7388313  ACCCAAGTCAAGGCCCCCAATTTGGGCTGAGGTTGGTGCTTGATCCCAAATTCCTTTGCG  7388372

Query  1141     GACCTACAATAACTGCCTTCACAGGTATCACAAGTCTTAAGGTCGCTGCATGGCAACTCT  1200
                ||||||||||||||||||||||||||||||||||||||||||||||||||||||||||||
Sbjct  7388373  GACCTACAATAACTGCCTTCACAGGTATCACAAGTCTTAAGGTCGCTGCATGGCAACTCT  7388432

Query  1201     GTCGTCGCAGGTGATGCGGTTCCTAACCAATCCTCACAAGCCGATGATCCTCGCGTTGTC  1260
                ||||||||||||||||||||||||||||||||||||||||||||||||||||||||||||
Sbjct  7388433  GTCGTCGCAGGTGATGCGGTTCCTAACCAATCCTCACAAGCCGATGATCCTCGCGTTGTC  7388492

Query  1261     AAGGCCAGACCCGAAGAAGAACATCACTACCCTCGTCAAAGCGTTTGGAGAGTGCCGCCC  1320
                ||||||||||||||||||||||||||||||||||||||||||||||||||||||||||||
Sbjct  7388493  AAGGCCAGACCCGAAGAAGAACATCACTACCCTCGTCAAAGCGTTTGGAGAGTGCCGCCC  7388552

Query  1321     ACTCAGGGAACTTGCAAACCTTGTAAGAAACAGTTAATCTGAAGTATACTCGTAAATTTC  1380
                ||||||||||||||||||||||||||||||||||||||||||||||||||||||||||||
Sbjct  7388553  ACTCAGGGAACTTGCAAACCTTGTAAGAAACAGTTAATCTGAAGTATACTCGTAAATTTC  7388612

Query  1381     ATCGTTGCAGATGTTTTGTAATTTGTATGGTCAAATAACTAGTGCTATCATGATCACAGT  1440
                ||||||||||||||||||||||||||||||||||||||||||||||||||||||||||||
Sbjct  7388613  ATCGTTGCAGATGTTTTGTAATTTGTATGGTCAAATAACTAGTGCTATCATGATCACAGT  7388672

Query  1441     GCAGGAATATTTGTTCTTTTCTCTAACAGTCCTATATGAAAAATTCTGATTCTGAACATC  1500
                ||||||||||||||||||||||||||||||||||||||||||||||||||||||||||||
Sbjct  7388673  GCAGGAATATTTGTTCTTTTCTCTAACAGTCCTATATGAAAAATTCTGATTCTGAACATC  7388732

Query  1501     ATTACAGTAGCTGCATGTATTCCATGTAATGGAATTTTCCTCTGTTTCAGACTCTGATCA  1560
                ||||||||||||||||||||||||||||||||||||||||||||||||||||||||||||
Sbjct  7388733  ATTACAGTAGCTGCATGTATTCCATGTAATGGAATTTTCCTCTGTTTCAGACTCTGATCA  7388792

Query  1561     TGGGGAACAGAGATGACATCGACGATATGTCTGCTGGGAATGCCAGTGTCCTCACCACAG  1620
                ||||||||||||||||||||||||||||||||||||||||||||||||||||||||||||
Sbjct  7388793  TGGGGAACAGAGATGACATCGACGATATGTCTGCTGGGAATGCCAGTGTCCTCACCACAG  7388852

Query  1621     TTCTGAAGCTGATTGACAAGTATGATCTGTATGGAAGTGTGGCGTTCCCTAAGCATCACA  1680
                ||||||||||||||||||||||||||||||||||||||||||||||||||||||||||||
Sbjct  7388853  TTCTGAAGCTGATTGACAAGTATGATCTGTATGGAAGTGTGGCGTTCCCTAAGCATCACA  7388912

Query  1681     ACCAGGCTGATGTCCCGGAGATCTACCGCCTCGCGGCCAAAATGAAGGTCCGCTGCTTAC  1740
                ||||||||||||||||||||||||||||||||||||||||||||||||||||||||||||
Sbjct  7388913  ACCAGGCTGATGTCCCGGAGATCTACCGCCTCGCGGCCAAAATGAAGGTCCGCTGCTTAC  7388972

Query  1741     CACGACCCTTTATTGAGCTTTGACAACTCACACTCAACCATAA  1783
                |||||||||||||||||||||||||||||||||||||||||||
Sbjct  7388973  CACGACCCTTTATTGAGCTTTGACAACTCACACTCAACCATAA  7389015


 Score = 806 bits (436),  Expect = 0.0
 Identities = 438/439 (99%), Gaps = 0/439 (0%)
 Strand=Plus/Plus

Query  2079     TAACTGATTGCTCCCTTCAGGGCGTCTTCATCAACCCTGCTCTCGTTGAGCCGTTCGGTC  2138
                ||||||||||||||||||||||||||||||||||||||||||||||||||||||||||||
Sbjct  7389013  TAACTGATTGCTCCCTTCAGGGCGTCTTCATCAACCCTGCTCTCGTTGAGCCGTTCGGTC  7389072

Query  2139     TCACCCTTATCGAGGTCAGCTTCTTCTTCAATTCTCTACCTATCAGCTATAGCCTTTTCA  2198
                |||||||||||||||||||||||||||||| |||||||||||||||||||||||||||||
Sbjct  7389073  TCACCCTTATCGAGGTCAGCTTCTTCTTCAGTTCTCTACCTATCAGCTATAGCCTTTTCA  7389132

Query  2199     AAAATTACATTAAATTTCACTATGAAAAATGTGTGGCTTTCAGGCTGCGGCACACGGACT  2258
                ||||||||||||||||||||||||||||||||||||||||||||||||||||||||||||
Sbjct  7389133  AAAATTACATTAAATTTCACTATGAAAAATGTGTGGCTTTCAGGCTGCGGCACACGGACT  7389192

Query  2259     TCCAATAGTCGCTACCAAGAATGGTGGTCCAGTCGACATTACAACTGTGAGAAACCATAT  2318
                ||||||||||||||||||||||||||||||||||||||||||||||||||||||||||||
Sbjct  7389193  TCCAATAGTCGCTACCAAGAATGGTGGTCCAGTCGACATTACAACTGTGAGAAACCATAT  7389252

Query  2319     TTTGAACATTCAATGTGCGAGAAACCCACTGCAATTCACTTGTGAAAATAGTGGATAATT  2378
                ||||||||||||||||||||||||||||||||||||||||||||||||||||||||||||
Sbjct  7389253  TTTGAACATTCAATGTGCGAGAAACCCACTGCAATTCACTTGTGAAAATAGTGGATAATT  7389312

Query  2379     GTCTGCGTGCATCATACTGGCAGGCACTGAACAATGGACTGCTCGTTGACCCACACGACC  2438
                ||||||||||||||||||||||||||||||||||||||||||||||||||||||||||||
Sbjct  7389313  GTCTGCGTGCATCATACTGGCAGGCACTGAACAATGGACTGCTCGTTGACCCACACGACC  7389372

Query  2439     AGAACGCCATCGCTGATGCACTGCTGAAGCTTGTAGCAGACAAGAACCTGTGGCAGGAAT  2498
                ||||||||||||||||||||||||||||||||||||||||||||||||||||||||||||
Sbjct  7389373  AGAACGCCATCGCTGATGCACTGCTGAAGCTTGTAGCAGACAAGAACCTGTGGCAGGAAT  7389432

Query  2499     GCCGGAGAAACGGGTTGCG  2517
                |||||||||||||||||||
Sbjct  7389433  GCCGGAGAAACGGGTTGCG  7389451


 Score = 459 bits (248),  Expect = 5e-126
 Identities = 284/302 (94%), Gaps = 0/302 (0%)
 Strand=Plus/Plus

Query  1781      TAAGGCCAGTCTCAGTGGGAGTTTCACGTGAGTTTCATTTGCATTAAATGATTTGCCACA  1840
                 |||||||||| |||||||||||||||||||||||||||||||||||||||  |||||| |
Sbjct  23406082  TAAGGCCAGTGTCAGTGGGAGTTTCACGTGAGTTTCATTTGCATTAAATGGATTGCCATA  23406141

Query  1841      TAGGCACTTTTGATGACATGGCAGTGTATTTAAGAAGAGAGAGAAGAAATGGGTTTCATC  1900
                 || ||||||||||||||||| |||||||||||||||||||||||||||||| ||||||||
Sbjct  23406142  TAAGCACTTTTGATGACATGTCAGTGTATTTAAGAAGAGAGAGAAGAAATGAGTTTCATC  23406201

Query  1901      TAGATGAAACTCTCTTGGCACGATTACCAACTCTCTATGAGTCTTGGAATTAAATGCCTA  1960
                 ||||||||||||| ||||||||||||||||||||||||||||||| |||||||||| |||
Sbjct  23406202  TAGATGAAACTCTTTTGGCACGATTACCAACTCTCTATGAGTCTTAGAATTAAATGTCTA  23406261

Query  1961      TGAAACCACAGAATGAAACTCTCCATTGAGAGTAGGTGTTTCATCCAAGTTTCATTTCAT  2020
                 ||||||||| ||||||||||||||||||||| ||||| |||||||||| |||||||||||
Sbjct  23406262  TGAAACCACGGAATGAAACTCTCCATTGAGAATAGGTATTTCATCCAAATTTCATTTCAT  23406321

Query  2021      TTCAAATGACATGGCAGTCTTGGAAATAACGTAATGAAACTCTCCATTGAGACTGGCCTA  2080
                 | |||||||||||| ||||||| ||| |||||||||||||||||||||||||||||||||
Sbjct  23406322  TCCAAATGACATGGTAGTCTTGAAAACAACGTAATGAAACTCTCCATTGAGACTGGCCTA  23406381

Query  2081      AC  2082
                 ||
Sbjct  23406382  AC  23406383


 Score = 435 bits (235),  Expect = 8e-119
 Identities = 279/301 (93%), Gaps = 0/301 (0%)
 Strand=Plus/Plus

Query  1781      TAAGGCCAGTCTCAGTGGGAGTTTCACGTGAGTTTCATTTGCATTAAATGATTTGCCACA  1840
                 |||||||| |||||||| |||||||| || ||||||||||||||||||||| ||||||||
Sbjct  16714649  TAAGGCCAATCTCAGTGAGAGTTTCATGTAAGTTTCATTTGCATTAAATGAGTTGCCACA  16714708

Query  1841      TAGGCACTTTTGATGACATGGCAGTGTATTTAAGAAGAGAGAGAAGAAATGGGTTTCATC  1900
                 ||| || |||||||||| || |||||||||||||||||||||||||||||  ||||||||
Sbjct  16714709  TAGACAGTTTTGATGACGTGACAGTGTATTTAAGAAGAGAGAGAAGAAATAAGTTTCATC  16714768

Query  1901      TAGATGAAACTCTCTTGGCACGATTACCAACTCTCTATGAGTCTTGGAATTAAATGCCTA  1960
                 |||||||||||||||||||||||||||||||||||||||||||||  |||||||||| ||
Sbjct  16714769  TAGATGAAACTCTCTTGGCACGATTACCAACTCTCTATGAGTCTTAAAATTAAATGCTTA  16714828

Query  1961      TGAAACCACAGAATGAAACTCTCCATTGAGAGTAGGTGTTTCATCCAAGTTTCATTTCAT  2020
                 |||||||||||||| ||| |||||||| ||||| |||||||||| ||||||| |||||||
Sbjct  16714829  TGAAACCACAGAATAAAATTCTCCATTAAGAGTGGGTGTTTCATTCAAGTTTTATTTCAT  16714888

Query  2021      TTCAAATGACATGGCAGTCTTGGAAATAACGTAATGAAACTCTCCATTGAGACTGGCCTA  2080
                 |||||||||||||||||||| ||||| |||||||||||||||||||||||||||||||||
Sbjct  16714889  TTCAAATGACATGGCAGTCTCGGAAACAACGTAATGAAACTCTCCATTGAGACTGGCCTA  16714948

Query  2081      A  2081
                 |
Sbjct  16714949  A  16714949


 Score = 425 bits (230),  Expect = 5e-116
 Identities = 276/298 (93%), Gaps = 3/298 (1%)
 Strand=Plus/Minus

Query  1783     AGGCCAGTCTCAGTGGGAGTTTCACGTGAGTTTCATTTGCATTAAATGAT-TTGCCACAT  1841
                |||||||||||||||||||||||| | |||||||||||||||||||| || || |||| |
Sbjct  7013260  AGGCCAGTCTCAGTGGGAGTTTCATGCGAGTTTCATTTGCATTAAAT-ATGTTACCACGT  7013202

Query  1842     AGGCACTTTTGATGACATGGCAGTGTATTTAAGAAGAGAGAGAAGAAATGGGTTTCATCT  1901
                || || ||| |||||||||||||||||||||||||||||||||||||||| |||| ||||
Sbjct  7013201  AGACATTTTGGATGACATGGCAGTGTATTTAAGAAGAGAGAGAAGAAATGTGTTTTATCT  7013142

Query  1902     AGATGAAACTCTCTTGGCACGATTACCAACTCTCTATGAGTCTTGGAATTAAATGCCTAT  1961
                |||||||||||||||| |||||||||||||||||||||||||||| |||||||| | |||
Sbjct  7013141  AGATGAAACTCTCTTGACACGATTACCAACTCTCTATGAGTCTTGAAATTAAATACTTAT  7013082

Query  1962     GAAACCACAGAATGAAACTCTCCATTGAGAGTAGGTGTTTCATCCAAGTTTCATTTCATT  2021
                |||||||  ||||||||||||||||||||||| |||||||||||||||||||||||||||
Sbjct  7013081  GAAACCATGGAATGAAACTCTCCATTGAGAGT-GGTGTTTCATCCAAGTTTCATTTCATT  7013023

Query  2022     TCAAATGACATGGCAGTCTTGGAAATAACGTAATGAAACTCTCCATTGAGACTGGCCT  2079
                ||| |||||||||||||||||||||  |||||||||||||| ||||||||||||||||
Sbjct  7013022  TCACATGACATGGCAGTCTTGGAAACGACGTAATGAAACTCCCCATTGAGACTGGCCT  7012965


 Score = 418 bits (226),  Expect = 8e-114
 Identities = 276/301 (92%), Gaps = 0/301 (0%)
 Strand=Plus/Plus

Query  1781      TAAGGCCAGTCTCAGTGGGAGTTTCACGTGAGTTTCATTTGCATTAAATGATTTGCCACA  1840
                 ||||||||||||||||||  |||| | |||||||||||||| ||||||||  |||||| |
Sbjct  23562570  TAAGGCCAGTCTCAGTGGAGGTTTTATGTGAGTTTCATTTGTATTAAATGGGTTGCCATA  23562629

Query  1841      TAGGCACTTTTGATGACATGGCAGTGTATTTAAGAAGAGAGAGAAGAAATGGGTTTCATC  1900
                 || |||||||||||||||||||||||||||||||||||||||||||||||  |||| |||
Sbjct  23562630  TAAGCACTTTTGATGACATGGCAGTGTATTTAAGAAGAGAGAGAAGAAATAAGTTTTATC  23562689

Query  1901      TAGATGAAACTCTCTTGGCACGATTACCAACTCTCTATGAGTCTTGGAATTAAATGCCTA  1960
                 |||||||||||||||||||||||||| |||||||||||||||||| ||||||||||||||
Sbjct  23562690  TAGATGAAACTCTCTTGGCACGATTATCAACTCTCTATGAGTCTTAGAATTAAATGCCTA  23562749

Query  1961      TGAAACCACAGAATGAAACTCTCCATTGAGAGTAGGTGTTTCATCCAAGTTTCATTTCAT  2020
                 |||||| || |||||||||||||||||||||||| || |||||||| ||||||| |||||
Sbjct  23562750  TGAAACTACGGAATGAAACTCTCCATTGAGAGTATGTATTTCATCCCAGTTTCAATTCAT  23562809

Query  2021      TTCAAATGACATGGCAGTCTTGGAAATAACGTAATGAAACTCTCCATTGAGACTGGCCTA  2080
                 |||||||||| ||||||||||||||| ||||||||||||||| || |||| |||||||||
Sbjct  23562810  TTCAAATGACGTGGCAGTCTTGGAAACAACGTAATGAAACTCCCCGTTGAAACTGGCCTA  23562869

Query  2081      A  2081
                 |
Sbjct  23562870  A  23562870


 Score = 388 bits (210),  Expect = 7e-105
 Identities = 271/300 (90%), Gaps = 5/300 (2%)
 Strand=Plus/Plus

Query  1780      ATAAGGCCAGTCTCAGTGGGAGTTTCACGTGAGTTTCATTTGCATTAAATGATTTGCCAC  1839
                 || |||||| | |||||||||||||||||||||||||||||||||||||||| |||||||
Sbjct  57144605  ATTAGGCCAATTTCAGTGGGAGTTTCACGTGAGTTTCATTTGCATTAAATGAGTTGCCAC  57144664

Query  1840      ATAGGCACTTTTGATGACATGGCAGTGTATTTAAGAAGAGAGAGAAGAAATGGGTTTCAT  1899
                 |||| || |||| ||||| || || ||||||||||||||||||||||||||| |||||||
Sbjct  57144665  ATAGACATTTTTTATGACGTGACACTGTATTTAAGAAGAGAGAGAAGAAATGAGTTTCAT  57144724

Query  1900      CTAGATGAAACTCTCTTGGCACGATTACCAACTCTCTATGAGTCTTGGAATTAAATGCCT  1959
                 |     |||||||||||| ||||||||||||||||||||||||||||||||||||||| |
Sbjct  57144725  C-----GAAACTCTCTTGACACGATTACCAACTCTCTATGAGTCTTGGAATTAAATGCTT  57144779

Query  1960      ATGAAACCACAGAATGAAACTCTCCATTGAGAGTAGGTGTTTCATCCAAGTTTCATTTCA  2019
                 |||||||||| |||||||| |||||||||||||  ||||||||||| |||||||||||||
Sbjct  57144780  ATGAAACCACGGAATGAAATTCTCCATTGAGAGGGGGTGTTTCATCTAAGTTTCATTTCA  57144839

Query  2020      TTTCAAATGACATGGCAGTCTTGGAAATAACGTAATGAAACTCTCCATTGAGACTGGCCT  2079
                 ||||||||||| ||| ||||||||||| ||||||||||||||| ||||| ||| ||||||
Sbjct  57144840  TTTCAAATGACGTGGTAGTCTTGGAAACAACGTAATGAAACTCCCCATTAAGATTGGCCT  57144899


 Score = 383 bits (207),  Expect = 3e-103
 Identities = 268/298 (90%), Gaps = 2/298 (1%)
 Strand=Plus/Minus

Query  1783     AGGCCAGTCTCAGTGGGAGTTTCACGTGAGTTTCATTTGCATTAAATGAT-TTGCCACAT  1841
                |||||||||||||| ||||||||| | |||||| ||||||||||||| || ||| ||| |
Sbjct  6936217  AGGCCAGTCTCAGTAGGAGTTTCATGCGAGTTTTATTTGCATTAAAT-ATGTTGTCACGT  6936159

Query  1842     AGGCACTTTTGATGACATGGCAGTGTATTTAAGAAGAGAGAGAAGAAATGGGTTTCATCT  1901
                || || ||| ||||||||| ||||||||||||||||||||||||||||   |||||||||
Sbjct  6936158  AGACATTTTGGATGACATGACAGTGTATTTAAGAAGAGAGAGAAGAAACATGTTTCATCT  6936099

Query  1902     AGATGAAACTCTCTTGGCACGATTACCAACTCTCTATGAGTCTTGGAATTAAATGCCTAT  1961
                |||||||| ||||||||||| |||||||||||||||||||||||| |||||||| || ||
Sbjct  6936098  AGATGAAATTCTCTTGGCACAATTACCAACTCTCTATGAGTCTTGAAATTAAATACCCAT  6936039

Query  1962     GAAACCACAGAATGAAACTCTCCATTGAGAGTAGGTGTTTCATCCAAGTTTCATTTCATT  2021
                |||||||  |||||||||||| |||||||||| |||||||||||||||||| ||||||||
Sbjct  6936038  GAAACCATGGAATGAAACTCTGCATTGAGAGTGGGTGTTTCATCCAAGTTTTATTTCATT  6935979

Query  2022     TCAAATGACATGGCAGTCTTGGAAATAACGTAATGAAACTCTCCATTGAGACTGGCCT  2079
                ||| |||||||| ||||||||||||  |||||||||||||||||||||||||| ||||
Sbjct  6935978  TCACATGACATGACAGTCTTGGAAACGACGTAATGAAACTCTCCATTGAGACTAGCCT  6935921


 Score = 351 bits (190),  Expect = 9e-94
 Identities = 256/289 (89%), Gaps = 0/289 (0%)
 Strand=Plus/Minus

Query  1785      GCCAGTCTCAGTGGGAGTTTCACGTGAGTTTCATTTGCATTAAATGATTTGCCACATAGG  1844
                 |||||| | |||| |||||| | |||||||||||||||||||||| | || ||| ||| |
Sbjct  47056045  GCCAGTGTTAGTGAGAGTTTTATGTGAGTTTCATTTGCATTAAATAAGTTACCATATAAG  47055986

Query  1845      CACTTTTGATGACATGGCAGTGTATTTAAGAAGAGAGAGAAGAAATGGGTTTCATCTAGA  1904
                 |||||||||||| ||| |||||||||||| || ||||||| ||||| ||||| || ||||
Sbjct  47055985  CACTTTTGATGATATGACAGTGTATTTAAAAAAAGAGAGATGAAATAGGTTTTATTTAGA  47055926

Query  1905      TGAAACTCTCTTGGCACGATTACCAACTCTCTATGAGTCTTGGAATTAAATGCCTATGAA  1964
                 |||||||||||||||||||||||||||||||||||| ||||| |||||||||||||||||
Sbjct  47055925  TGAAACTCTCTTGGCACGATTACCAACTCTCTATGAATCTTGAAATTAAATGCCTATGAA  47055866

Query  1965      ACCACAGAATGAAACTCTCCATTGAGAGTAGGTGTTTCATCCAAGTTTCATTTCATTTCA  2024
                 | ||   ||| ||| | |||||||||| | |||||||||||| |||||||||||||||||
Sbjct  47055865  ATCATGTAATAAAATTTTCCATTGAGAATGGGTGTTTCATCCCAGTTTCATTTCATTTCA  47055806

Query  2025      AATGACATGGCAGTCTTGGAAATAACGTAATGAAACTCTCCATTGAGAC  2073
                 |||||||||||||||||||||| ||||||||||||||| ||||| ||||
Sbjct  47055805  AATGACATGGCAGTCTTGGAAACAACGTAATGAAACTCCCCATTAAGAC  47055757


 Score = 322 bits (174),  Expect = 7e-85
 Identities = 258/299 (86%), Gaps = 4/299 (1%)
 Strand=Plus/Minus

Query  1783      AGGCCAGTCTCAGTGGGAGTTTCACGTGAGTTTCATTTGCATTAAATGATTTGCCACATA  1842
                 |||||||||||||||||||| ||||  |||||||||||| |||||||    |||||||||
Sbjct  56400047  AGGCCAGTCTCAGTGGGAGTGTCACAAGAGTTTCATTTGTATTAAATAGGCTGCCACATA  56399988

Query  1843      GGCACTTTTGATGACATGGCAGTGTATTTAAGAAGAGAGAGAAGAAATGGGTTTCATCTA  1902
                 ||||  |||||||| |||||| ||||||||||||||||||||||||||| |||| |||||
Sbjct  56399987  GGCATATTTGATGATATGGCAATGTATTTAAGAAGAGAGAGAAGAAATGAGTTTTATCTA  56399928

Query  1903      GATGAAACTCTCTTGGCACGATTACCAACTCTCTATGAGTCTTGGAATTAAATGCCTATG  1962
                 |||||||||||||||||||||||||||||||||| |||||| || |||||||||||||||
Sbjct  56399927  GATGAAACTCTCTTGGCACGATTACCAACTCTCTCTGAGTCATGAAATTAAATGCCTATG  56399868

Query  1963      AAACCACAGAATGAAACTCTCCATTGAG-A-GTAGGTGTTTCATCCAAGTTTCATTTCAT  2020
                 |||| | |||||||||||||| |||| | | ||  |||||||||   |||||||||||||
Sbjct  56399867  AAACTAGAGAATGAAACTCTCTATTGTGGACGT--GTGTTTCATATGAGTTTCATTTCAT  56399810

Query  2021      TTCAAATGACATGGCAGTCTTGGAAATAACGTAATGAAACTCTCCATTGAGACTGGCCT  2079
                 |||   |||  ||||||||||||||| ||||   ||||||||  || | ||||||||||
Sbjct  56399809  TTCGTGTGATGTGGCAGTCTTGGAAACAACGCCGTGAAACTCGTCACTAAGACTGGCCT  56399751


 Score = 320 bits (173),  Expect = 2e-84
 Identities = 241/275 (88%), Gaps = 0/275 (0%)
 Strand=Plus/Minus

Query  1780      ATAAGGCCAGTCTCAGTGGGAGTTTCACGTGAGTTTCATTTGCATTAAATGATTTGCCAC  1839
                 ||||||| ||| ||  | ||||||||| || ||||| |||||||||||||   ||| |||
Sbjct  59519097  ATAAGGCTAGTATCGATAGGAGTTTCATGTAAGTTTTATTTGCATTAAATAGGTTGTCAC  59519038

Query  1840      ATAGGCACTTTTGATGACATGGCAGTGTATTTAAGAAGAGAGAGAAGAAATGGGTTTCAT  1899
                 ||||||| ||| ||||||||||||||||||||||||||||||||||||||| ||||||||
Sbjct  59519037  ATAGGCATTTTGGATGACATGGCAGTGTATTTAAGAAGAGAGAGAAGAAATAGGTTTCAT  59518978

Query  1900      CTAGATGAAACTCTCTTGGCACGATTACCAACTCTCTATGAGTCTTGGAATTAAATGCCT  1959
                 |||||||||||||||||| |||||||||| ||||| |||| |||||| ||||||||||||
Sbjct  59518977  CTAGATGAAACTCTCTTGACACGATTACCGACTCTTTATGGGTCTTGAAATTAAATGCCT  59518918

Query  1960      ATGAAACCACAGAATGAAACTCTCCATTGAGAGTAGGTGTTTCATCCAAGTTTCATTTCA  2019
                 || ||||||  |||||||||||| |||||||| |  || |||||| ||||||||||||||
Sbjct  59518917  ATAAAACCATGGAATGAAACTCTTCATTGAGAATGAGTATTTCATTCAAGTTTCATTTCA  59518858

Query  2020      TTTCAAATGACATGGCAGTCTTGGAAATAACGTAA  2054
                 |||||  |||||| | ||| |||||||||||||||
Sbjct  59518857  TTTCACGTGACATAGTAGTGTTGGAAATAACGTAA  59518823


 Score = 320 bits (173),  Expect = 2e-84
 Identities = 241/275 (88%), Gaps = 0/275 (0%)
 Strand=Plus/Minus

Query  1780      ATAAGGCCAGTCTCAGTGGGAGTTTCACGTGAGTTTCATTTGCATTAAATGATTTGCCAC  1839
                 ||||||| ||| ||  | ||||||||| || ||||| |||||||||||||   ||| |||
Sbjct  59533980  ATAAGGCTAGTATCGATAGGAGTTTCATGTAAGTTTTATTTGCATTAAATAGGTTGTCAC  59533921

Query  1840      ATAGGCACTTTTGATGACATGGCAGTGTATTTAAGAAGAGAGAGAAGAAATGGGTTTCAT  1899
                 ||||||| ||| ||||||||||||||||||||||||||||||||||||||| ||||||||
Sbjct  59533920  ATAGGCATTTTGGATGACATGGCAGTGTATTTAAGAAGAGAGAGAAGAAATAGGTTTCAT  59533861

Query  1900      CTAGATGAAACTCTCTTGGCACGATTACCAACTCTCTATGAGTCTTGGAATTAAATGCCT  1959
                 |||||||||||||||||| |||||||||| ||||| |||| |||||| ||||||||||||
Sbjct  59533860  CTAGATGAAACTCTCTTGACACGATTACCGACTCTTTATGGGTCTTGAAATTAAATGCCT  59533801

Query  1960      ATGAAACCACAGAATGAAACTCTCCATTGAGAGTAGGTGTTTCATCCAAGTTTCATTTCA  2019
                 || ||||||  |||||||||||| |||||||| |  || |||||| ||||||||||||||
Sbjct  59533800  ATAAAACCATGGAATGAAACTCTTCATTGAGAATGAGTATTTCATTCAAGTTTCATTTCA  59533741

Query  2020      TTTCAAATGACATGGCAGTCTTGGAAATAACGTAA  2054
                 |||||  |||||| | ||| |||||||||||||||
Sbjct  59533740  TTTCACGTGACATAGTAGTGTTGGAAATAACGTAA  59533706


 Score = 320 bits (173),  Expect = 2e-84
 Identities = 241/275 (88%), Gaps = 0/275 (0%)
 Strand=Plus/Minus

Query  1780      ATAAGGCCAGTCTCAGTGGGAGTTTCACGTGAGTTTCATTTGCATTAAATGATTTGCCAC  1839
                 ||||||| ||| ||  | ||||||||| || ||||| |||||||||||||   ||| |||
Sbjct  59569602  ATAAGGCTAGTATCGATAGGAGTTTCATGTAAGTTTTATTTGCATTAAATAGGTTGTCAC  59569543

Query  1840      ATAGGCACTTTTGATGACATGGCAGTGTATTTAAGAAGAGAGAGAAGAAATGGGTTTCAT  1899
                 ||||||| ||| ||||||||||||||||||||||||||||||||||||||| ||||||||
Sbjct  59569542  ATAGGCATTTTGGATGACATGGCAGTGTATTTAAGAAGAGAGAGAAGAAATAGGTTTCAT  59569483

Query  1900      CTAGATGAAACTCTCTTGGCACGATTACCAACTCTCTATGAGTCTTGGAATTAAATGCCT  1959
                 |||||||||||||||||| |||||||||| ||||| |||| |||||| ||||||||||||
Sbjct  59569482  CTAGATGAAACTCTCTTGACACGATTACCGACTCTTTATGGGTCTTGAAATTAAATGCCT  59569423

Query  1960      ATGAAACCACAGAATGAAACTCTCCATTGAGAGTAGGTGTTTCATCCAAGTTTCATTTCA  2019
                 || ||||||  |||||||||||| |||||||| |  || |||||| ||||||||||||||
Sbjct  59569422  ATAAAACCATGGAATGAAACTCTTCATTGAGAATGAGTATTTCATTCAAGTTTCATTTCA  59569363

Query  2020      TTTCAAATGACATGGCAGTCTTGGAAATAACGTAA  2054
                 |||||  |||||| | ||| |||||||||||||||
Sbjct  59569362  TTTCACGTGACATAGTAGTGTTGGAAATAACGTAA  59569328


 Score = 320 bits (173),  Expect = 2e-84
 Identities = 241/275 (88%), Gaps = 0/275 (0%)
 Strand=Plus/Plus

Query  1780      ATAAGGCCAGTCTCAGTGGGAGTTTCACGTGAGTTTCATTTGCATTAAATGATTTGCCAC  1839
                 ||||||| ||| ||  | ||||||||| || ||||| |||||||||||||   ||| |||
Sbjct  59599909  ATAAGGCTAGTATCGATAGGAGTTTCATGTAAGTTTTATTTGCATTAAATAGGTTGTCAC  59599968

Query  1840      ATAGGCACTTTTGATGACATGGCAGTGTATTTAAGAAGAGAGAGAAGAAATGGGTTTCAT  1899
                 ||||||| ||| ||||||||||||||||||||||||||||||||||||||| ||||||||
Sbjct  59599969  ATAGGCATTTTGGATGACATGGCAGTGTATTTAAGAAGAGAGAGAAGAAATAGGTTTCAT  59600028

Query  1900      CTAGATGAAACTCTCTTGGCACGATTACCAACTCTCTATGAGTCTTGGAATTAAATGCCT  1959
                 |||||||||||||||||| |||||||||| ||||| |||| |||||| ||||||||||||
Sbjct  59600029  CTAGATGAAACTCTCTTGACACGATTACCGACTCTTTATGGGTCTTGAAATTAAATGCCT  59600088

Query  1960      ATGAAACCACAGAATGAAACTCTCCATTGAGAGTAGGTGTTTCATCCAAGTTTCATTTCA  2019
                 || ||||||  |||||||||||| |||||||| |  || |||||| ||||||||||||||
Sbjct  59600089  ATAAAACCATGGAATGAAACTCTTCATTGAGAATGAGTATTTCATTCAAGTTTCATTTCA  59600148

Query  2020      TTTCAAATGACATGGCAGTCTTGGAAATAACGTAA  2054
                 |||||  |||||| | ||| |||||||||||||||
Sbjct  59600149  TTTCACGTGACATAGTAGTGTTGGAAATAACGTAA  59600183


 Score = 313 bits (169),  Expect = 4e-82
 Identities = 258/299 (86%), Gaps = 14/299 (5%)
 Strand=Plus/Plus

Query  1783      AGGCCAGTCTCAGTGGGAGTTTCACGTGAGTTTCATTTGCATTAAATGATTTGCCACATA  1842
                 |||||||||||||||| | ||||| || ||||| ||||| |||||||   ||||||||||
Sbjct  19187543  AGGCCAGTCTCAGTGGAAATTTCATGTAAGTTTGATTTGTATTAAATAGGTTGCCACATA  19187602

Query  1843      GGCACTTTTGATGAC--ATGGCAGTGTATTTAAGAAGAGAGAGAAGAAATGGGTTTCATC  1900
                 |||||||||||||||  ||||||||||||||||||||| |||||||||||| |||| |||
Sbjct  19187603  GGCACTTTTGATGACATATGGCAGTGTATTTAAGAAGATAGAGAAGAAATGAGTTTTATC  19187662

Query  1901      TAGATGAAACTCTCTTGGCACGATTACCAACTCTCTATGAGTCTTGGAATTAAATGCCTA  1960
                 ||||||||||||||||||||||||||||||||||||||||||||||||||||||||| ||
Sbjct  19187663  TAGATGAAACTCTCTTGGCACGATTACCAACTCTCTATGAGTCTTGGAATTAAATGCTTA  19187722

Query  1961      TGAAACCACAGAATGAAACTCTCCATTGAGAGTAGGTGTTTCATCCAAGTTTCATTTCAT  2020
                 ||||||||  |||||||||||| ||||| ||||  ||||||  |         |||||||
Sbjct  19187723  TGAAACCATGGAATGAAACTCTTCATTGCGAGTGAGTGTTT--T---------ATTTCAT  19187771

Query  2021      TTCAAATGACATGGCAGTCTTGGAAATAACGTAATGAAACTCTCCATTGAGACTGGCCT  2079
                 ||||||||| ||| ||||||| |||| ||||||||||| ||   ||||| |||||||||
Sbjct  19187772  TTCAAATGATATGACAGTCTTAGAAACAACGTAATGAACCTAA-CATTGGGACTGGCCT  19187829


 Score = 311 bits (168),  Expect = 1e-81
 Identities = 255/297 (86%), Gaps = 5/297 (2%)
 Strand=Plus/Minus

Query  1785      GCCAGTCTCAGTGGGAGTTTCACGTGAGTTTCATTTGCATTAAATGATTTGCCACATAGG  1844
                 |||||||| ||||| ||| |||   |||||||||||  |||||||    |||||||||| 
Sbjct  51022347  GCCAGTCTTAGTGG-AGTGTCATAAGAGTTTCATTTATATTAAATAGGCTGCCACATAGA  51022289

Query  1845      CACTTTTGATGACATGGCAGTGTATTTAAGAAGAGAGAGAAGAAATGGGTTTCATCTAGA  1904
                 ||  ||||||||||||||| ||||||||||||||| ||||||||||| ||||||||||||
Sbjct  51022288  CATATTTGATGACATGGCAATGTATTTAAGAAGAGGGAGAAGAAATGAGTTTCATCTAGA  51022229

Query  1905      TGAAACTCTCTTGGCACGATTACCAACTCTCTATGAGTCTTGGAATTAAATGCCTATGAA  1964
                 |||||||||||||||||||||||||||||||| |||||| || |||||||||||||||||
Sbjct  51022228  TGAAACTCTCTTGGCACGATTACCAACTCTCTCTGAGTCATGAAATTAAATGCCTATGAA  51022169

Query  1965      ACCACAGAATGAAACTCTCCATTGAG-A-GTAGGTGTTTCATCCAAGTTTCATTTCATTT  2022
                 || | ||||||||||||||||||| | | ||  |||||||||   |||||||||||||||
Sbjct  51022168  ACTAGAGAATGAAACTCTCCATTGTGGACGT--GTGTTTCATATGAGTTTCATTTCATTT  51022111

Query  2023      CAAATGACATGGCAGTCTTGGAAATAACGTAATGAAACTCTCCATTGAGACTGGCCT  2079
                 |   |||  ||||||||||||||| ||||   |||||||| ||| ||||||||||||
Sbjct  51022110  CGTGTGATGTGGCAGTCTTGGAAACAACGCCGTGAAACTCGCCACTGAGACTGGCCT  51022054


 Score = 307 bits (166),  Expect = 2e-80
 Identities = 236/271 (87%), Gaps = 0/271 (0%)
 Strand=Plus/Minus

Query  1783      AGGCCAGTCTCAGTGGGAGTTTCACGTGAGTTTCATTTGCATTAAATGATTTGCCACATA  1842
                 |||||||| |||| |  | ||| |  | ||||| |||||| |||||| | ||| ||||||
Sbjct  13645579  AGGCCAGTTTCAGCGAAAATTTTATATAAGTTTTATTTGCGTTAAATAAGTTGTCACATA  13645520

Query  1843      GGCACTTTTGATGACATGGCAGTGTATTTAAGAAGAGAGAGAAGAAATGGGTTTCATCTA  1902
                  | | |||| ||| |||| ||||||||||||||||||||||| ||||| |||||||||||
Sbjct  13645519  AGTATTTTTTATGTCATGACAGTGTATTTAAGAAGAGAGAGATGAAATAGGTTTCATCTA  13645460

Query  1903      GATGAAACTCTCTTGGCACGATTACCAACTCTCTATGAGTCTTGGAATTAAATGCCTATG  1962
                 ||||||||||||||||||||||||||||||||||||||||||| |||||||||| | |||
Sbjct  13645459  GATGAAACTCTCTTGGCACGATTACCAACTCTCTATGAGTCTTAGAATTAAATGTCCATG  13645400

Query  1963      AAACCACAGAATGAAACTCTCCATTGAGAGTAGGTGTTTCATCCAAGTTTCATTTCATTT  2022
                 ||||||   |||||||||||| |||||||||  ||||||||||| |||||||||| ||||
Sbjct  13645399  AAACCATGTAATGAAACTCTCTATTGAGAGTGAGTGTTTCATCCGAGTTTCATTTTATTT  13645340

Query  2023      CAAATGACATGGCAGTCTTGGAAATAACGTA  2053
                 ||||||| |||||||||||||||| ||||||
Sbjct  13645339  CAAATGATATGGCAGTCTTGGAAACAACGTA  13645309


 Score = 300 bits (162),  Expect = 3e-78
 Identities = 257/304 (85%), Gaps = 2/304 (1%)
 Strand=Plus/Minus

Query  1778    CCATAAGGCCAGTCTCAGTGGGAGTTTCACGTGAGTTTCATTTGCATTAAATGATTTGCC  1837
               ||||||||||||||||||||||||||||||  |||||||||||||||| |||    | ||
Sbjct  600552  CCATAAGGCCAGTCTCAGTGGGAGTTTCACTAGAGTTTCATTTGCATTTAATAGCCTACC  600493

Query  1838    ACATAGGCACTTTTGATGACATGGCAGTGTATTTAAGAAGAGAGAGAAGAAATGGGTTTC  1897
               ||||| ||| ||||||||||||| ||  || |||||  | ||||||||||| || |||||
Sbjct  600492  ACATATGCATTTTTGATGACATGTCAACGT-TTTAATGA-AGAGAGAAGAATTGAGTTTC  600435

Query  1898    ATCTAGATGAAACTCTCTTGGCACGATTACCAACTCTCTATGAGTCTTGGAATTAAATGC  1957
               ||  ||||||||||||||||| ||  |||||||||||||||||||| | |||||||||| 
Sbjct  600434  ATAGAGATGAAACTCTCTTGGTACAGTTACCAACTCTCTATGAGTCATAGAATTAAATGT  600375

Query  1958    CTATGAAACCACAGAATGAAACTCTCCATTGAGAGTAGGTGTTTCATCCAAGTTTCATTT  2017
               ||||||||| |  || ||||||| | |||||||||| ||| |||||||| ||||||||||
Sbjct  600374  CTATGAAACTATGGAGTGAAACTTTTCATTGAGAGTGGGTATTTCATCCGAGTTTCATTT  600315

Query  2018    CATTTCAAATGACATGGCAGTCTTGGAAATAACGTAATGAAACTCTCCATTGAGACTGGC  2077
                |||| | ||||||||  ||||||||||| |||| ||| |||||||||| ||| ||||||
Sbjct  600314  TATTTTATATGACATGATAGTCTTGGAAACAACGAAATAAAACTCTCCACTGATACTGGC  600255

Query  2078    CTAA  2081
                |||
Sbjct  600254  ATAA  600251


 Score = 289 bits (156),  Expect = 7e-75
 Identities = 253/301 (84%), Gaps = 2/301 (1%)
 Strand=Plus/Minus

Query  1783      AGGCCAGTCTCAGTGGGAGTTTCACGTGAGTTTCATTTGCATTAAATGATTTGCCACATA  1842
                 |||||||| ||| ||| ||||| |  | ||||| |||||||||||||   ||||||||||
Sbjct  29249477  AGGCCAGTGTCACTGGAAGTTTTATCTTAGTTTTATTTGCATTAAATAGGTTGCCACATA  29249418

Query  1843      GGCACTTTTG-ATGACATGGCAGTGTATTTAAGAAGAGAGAGAAGAAATGGGTTTCATCT  1901
                  | | ||||| |||| ||||||||||||||||||||||||||||||||| ||||||||||
Sbjct  29249417  AGTA-TTTTGAATGATATGGCAGTGTATTTAAGAAGAGAGAGAAGAAATAGGTTTCATCT  29249359

Query  1902      AGATGAAACTCTCTTGGCACGATTACCAACTCTCTATGAGTCTTGGAATTAAATGCCTAT  1961
                 |||| |||||||||| ||||||||||||| ||||||||||||||| |||||||| |||||
Sbjct  29249358  AGATAAAACTCTCTTAGCACGATTACCAAGTCTCTATGAGTCTTGAAATTAAATACCTAT  29249299

Query  1962      GAAACCACAGAATGAAACTCTCCATTGAGAGTAGGTGTTTCATCCAAGTTTCATTTCATT  2021
                  |||  |  ||| ||||||||||||||| ||| ||| ||| ||| |||||| |||| |||
Sbjct  29249298  AAAATTATGGAACGAAACTCTCCATTGACAGTGGGTATTTTATCTAAGTTTTATTTTATT  29249239

Query  2022      TCAAATGACATGGCAGTCTTGGAAATAACGTAATGAAACTCTCCATTGAGACTGGCCTAA  2081
                 ||| |||| |||  |||||| ||||  | |||| ||||||| |  ||||| |||||||||
Sbjct  29249238  TCACATGATATGAAAGTCTTAGAAACGAGGTAACGAAACTCCCTGTTGAGCCTGGCCTAA  29249179

Query  2082      C  2082
                 |
Sbjct  29249178  C  29249178


 Score = 220 bits (119),  Expect = 3e-54
 Identities = 223/274 (81%), Gaps = 4/274 (1%)
 Strand=Plus/Plus

Query  1810      GAGTTTCATTTGCATTAAATGAT-TTGCCACATAGGCACTTTTGATGACATGGCAGTGTA  1868
                 |||||||||||||||| ||| || || ||| ||| | | |||| |||||||| ||   | 
Sbjct  13399958  GAGTTTCATTTGCATTTAAT-ATCTTACCAAATATGTATTTTTTATGACATGACAACCT-  13400015

Query  1869      TTTAAGAAGAGAGAGAAGAAATGGGTTTCATCTAGATGAAACTCTCTTGGCACGATTACC  1928
                 |||||  | ||||||||||| || |||||||   ||| ||||||||||||||||||||||
Sbjct  13400016  TTTAATGA-AGAGAGAAGAATTGAGTTTCATGGGGATAAAACTCTCTTGGCACGATTACC  13400074

Query  1929      AACTCTCTATGAGTCTTGGAATTAAATGCCTATGAAACCACAGAATGAAACTCTCCATTG  1988
                 |||||||||||||||   |||||||||| |||||||| || ||||||||||| | |||| 
Sbjct  13400075  AACTCTCTATGAGTCACAGAATTAAATGTCTATGAAATCATAGAATGAAACTTTGCATTA  13400134

Query  1989      AGAGTAGGTGTTTCATCCAAGTTTCATTTCATTTCAAATGACATGGCAGTCTTGGAAATA  2048
                 | |||   ||||| |||||| |||||||| |||  | ||||||||||||| ||  |||||
Sbjct  13400135  AAAGTGTATGTTTTATCCAACTTTCATTTTATTCTATATGACATGGCAGTTTTAAAAATA  13400194

Query  2049      ACGTAATGAAACTCTCCATTGAGACTGGCCTAAC  2082
                 | | ||||||||||| || ||||||| | |||||
Sbjct  13400195  ATGAAATGAAACTCTTCACTGAGACTAGGCTAAC  13400228


 Score = 189 bits (102),  Expect = 7e-45
 Identities = 231/295 (78%), Gaps = 2/295 (1%)
 Strand=Plus/Plus

Query  1783     AGGCCAGTCTCAGTGGGAGTTTCACGTGAGTTTCATTTGCATTAAATGATTTGCCACATA  1842
                || ||||| | || |||||||| |   |||||| ||||| ||| |||  | |  ||||||
Sbjct  6466053  AGTCCAGTGTTAGCGGGAGTTTTATAAGAGTTTTATTTGTATTTAATAGTCTATCACATA  6466112

Query  1843     GGCACTTTTGATGACATGGCAGTGTATTTAA-GAAGAGAGAGAAGAAATGGGTTTCATCT  1901
                   | |||| |||| ||   | | | ||||| || |||||||||||| || |||| ||  
Sbjct  6466113  TTTATTTTTTATGATATAATAATAT-TTTAATGATGAGAGAGAAGAAGTGAGTTTGATGG  6466171

Query  1902     AGATGAAACTCTCTTGGCACGATTACCAACTCTCTATGAGTCTTGGAATTAAATGCCTAT  1961
                  |||||| |||||||||||||||||||||||||||||| ||||  |||||||| | |||
Sbjct  6466172  GAATGAAATTCTCTTGGCACGATTACCAACTCTCTATGAATCTTAAAATTAAATACTTAT  6466231

Query  1962     GAAACCACAGAATGAAACTCTCCATTGAGAGTAGGTGTTTCATCCAAGTTTCATTTCATT  2021
                |||||   ||||||||||| | ||||||||||  |||| |||  ||||||||||||||||
Sbjct  6466232  GAAACTCTAGAATGAAACTTTACATTGAGAGTGAGTGTCTCAATCAAGTTTCATTTCATT  6466291

Query  2022     TCAAATGACATGGCAGTCTTGGAAATAACGTAATGAAACTCTCCATTGAGACTGG  2076
                  | ||||||||||||| ||  ||| | |  |||||||||||||| |||||||||
Sbjct  6466292  ATATATGACATGGCAGTTTTTTAAACAGCACAATGAAACTCTCCACTGAGACTGG  6466346


 Score = 113 bits (61),  Expect = 4e-22
 Identities = 149/190 (78%), Gaps = 12/190 (6%)
 Strand=Plus/Plus

Query  1799      GAGTTTCACGT-GAGTTTCATTTGCATTAAATGATTTGCCACATAGGCACTTTTGATGAC  1857
                 |||||||  || | |||| |||| ||||||||   ||||||||||  |   ||| || | 
Sbjct  17579007  GAGTTTCGTGTGGGGTTTTATTTACATTAAATAGGTTGCCACATA-ACTAGTTTAATAAT  17579065

Query  1858      ATGGCAGTGTATTTAAGAAGAGAGAGAAGAAATGGGTTTCATCTAGATGAAACTCTCTTG  1917
                 |||||| ||||||||| ||||||||||| | ||| | ||  ||   ||    ||| ||||
Sbjct  17579066  ATGGCAATGTATTTAATAAGAGAGAGAAAAGATGAG-TT--TC---AT----CTCACTTG  17579115

Query  1918      GCACGATTACCAACTCTCTATGAGTCTTGGAATTAAATGCCTATGAAACCACAGAATGAA  1977
                 |||||||||||||||||||||||||  || |||||||||||||| |||| | ||||||||
Sbjct  17579116  GCACGATTACCAACTCTCTATGAGTTATGAAATTAAATGCCTATAAAACTATAGAATGAA  17579175

Query  1978      ACTCTCCATT  1987
                 ||| | ||||
Sbjct  17579176  ACTTTACATT  17579185


> Chr3C
Length=95716096

 Score = 3280 bits (1776),  Expect = 0.0
 Identities = 1781/1783 (99%), Gaps = 2/1783 (0%)
 Strand=Plus/Minus

Query  1         GTGTGCATGGTCTTGTTCGTGGCGAAAACATGGAACTAGGTCGTGATTCTGACACCGGTG  60
                 ||||||||||||||||||||||||||||||||||||||||||||||||||||||||||||
Sbjct  12048894  GTGTGCATGGTCTTGTTCGTGGCGAAAACATGGAACTAGGTCGTGATTCTGACACCGGTG  12048835

Query  61        GCCAGGTAAACGTCATTGGTCATTTATTAATTATTATTTGGGAGAAGTTCCTTATGCCGA  120
                 ||||||||||||||||||||||||||||||||||||||||||||||||||||||||||||
Sbjct  12048834  GCCAGGTAAACGTCATTGGTCATTTATTAATTATTATTTGGGAGAAGTTCCTTATGCCGA  12048775

Query  121       ATCAAGTTTTCATGGTTGAGTGCGACTGATCTTTGAATCTCACAGGTGAAATATGTCGTC  180
                 ||||||||||||||||||||||||||||||||||||||||||||||||||||||||||||
Sbjct  12048774  ATCAAGTTTTCATGGTTGAGTGCGACTGATCTTTGAATCTCACAGGTGAAATATGTCGTC  12048715

Query  181       GAACTTGCAAGAGCGATGTCAATGATGCCTGGAGTGTACAGGGTGGACCTCTTCACTCGT  240
                 ||||||||||||||||||||||||||||||||||||||||||||||||||||||||||||
Sbjct  12048714  GAACTTGCAAGAGCGATGTCAATGATGCCTGGAGTGTACAGGGTGGACCTCTTCACTCGT  12048655

Query  241       CAAGTGTCATCTCCTGACGTGGACTGGAGTTATGGTGAGCCAACCGAGATGTTATGCTCC  300
                 ||||||||||||||||||||||||||||||||||||||||||||||||||||||||||||
Sbjct  12048654  CAAGTGTCATCTCCTGACGTGGACTGGAGTTATGGTGAGCCAACCGAGATGTTATGCTCC  12048595

Query  301       GGTTCCAATGATGGAGAGGGGATGGGTGAGAGTGCTGGAGCCTACATTGTGCGCATACCG  360
                 ||||||||||||||||||||||||||||||||||||||||||||||||||||||||||||
Sbjct  12048594  GGTTCCAATGATGGAGAGGGGATGGGTGAGAGTGCTGGAGCCTACATTGTGCGCATACCG  12048535

Query  361       TGTGGGCCACGGGATAAATACCTCAAGAAAGAAGCACTGTGGCCTTACCTCCAAGAATTT  420
                 ||||||||||||||||||||||||||||||||||||||||||||||||||||||||||||
Sbjct  12048534  TGTGGGCCACGGGATAAATACCTCAAGAAAGAAGCACTGTGGCCTTACCTCCAAGAATTT  12048475

Query  421       GTCGATGGAGCTCTGGCGCATATCCTGAACATGTCCAAGGCTCTGGGAGAGCAGGTTGGA  480
                 ||||||||||||||||||||||||||||||||||||||||||||||||||||||||||||
Sbjct  12048474  GTCGATGGAGCTCTGGCGCATATCCTGAACATGTCCAAGGCTCTGGGAGAGCAGGTTGGA  12048415

Query  481       AATGGGAGGCCAGTACTGCCTTATGTGATACATGGACACTATGCCGATGCTGGAGATGTT  540
                 ||||||||||||||||||||||||||||||||||||||||||||||||||||||||||||
Sbjct  12048414  AATGGGAGGCCAGTACTGCCTTATGTGATACATGGACACTATGCCGATGCTGGAGATGTT  12048355

Query  541       GCTGCTCTCCTTTCTGGTGCGCTGAATGTTCCCATGGTGCTCACTGGTCACTCACTTGGG  600
                 ||||||||||||||||||||||||||||||||||||||||||||||||||||||||||||
Sbjct  12048354  GCTGCTCTCCTTTCTGGTGCGCTGAATGTTCCCATGGTGCTCACTGGTCACTCACTTGGG  12048295

Query  601       AGGAACAAGCTGGAGCAACTGCTGAAGCAAGGGCGCATGTCCAAGGAGGAGATAGATTCA  660
                 ||||||||||||||||||||||||||||||||||||||||||||||||||||||||||||
Sbjct  12048294  AGGAACAAGCTGGAGCAACTGCTGAAGCAAGGGCGCATGTCCAAGGAGGAGATAGATTCA  12048235

Query  661       ACCTACAAGATCATGAGGCGTATCGAGGGTGAGGAGCTGGCCCTCGATGCGTCAGAGCTT  720
                 ||||||||||||||||||||||||||||||||||||||||||||||||||||||||||||
Sbjct  12048234  ACCTACAAGATCATGAGGCGTATCGAGGGTGAGGAGCTGGCCCTCGATGCGTCAGAGCTT  12048175

Query  721       GTCATCACGAGCACAAGGCAGGAGATTGATGAACAGTGGGGACTGTACGATGGATTTGAC  780
                 ||||||||||||||||||||||||||||||||||||||||||||||||||||||||||||
Sbjct  12048174  GTCATCACGAGCACAAGGCAGGAGATTGATGAACAGTGGGGACTGTACGATGGATTTGAC  12048115

Query  781       GTCAAGCTTGAGAAAGTGTTGAGGGCCCGGGCGAGGCGTGGGGTTAGCTGTCATGGTCGT  840
                 ||||||||||||||||||||||||||||||||||||||||||||||||||||||||||||
Sbjct  12048114  GTCAAGCTTGAGAAAGTGTTGAGGGCCCGGGCGAGGCGTGGGGTTAGCTGTCATGGTCGT  12048055

Query  841       TTCATGCCTAGGATGGTGGTAAGTATTCAAATCTCTGTTGTCGATACCAAGTAGTAAGTA  900
                 ||||||||||||||||||||||||||||||||||||||||||||||||||||||||||||
Sbjct  12048054  TTCATGCCTAGGATGGTGGTAAGTATTCAAATCTCTGTTGTCGATACCAAGTAGTAAGTA  12047995

Query  901       CTGTTCAACATCTGAACCATGAAGCTAAAACAAATTGTCATCCATTTGATCTGTGTTCAT  960
                 ||||||||||||||||||||||||||||||||||||||||||||||||||||||||||||
Sbjct  12047994  CTGTTCAACATCTGAACCATGAAGCTAAAACAAATTGTCATCCATTTGATCTGTGTTCAT  12047935

Query  961       AAGAGAACTTTGTTGGCAGGTGATTCCTCCAGGAATGGACTTCAGCAATGTTGTGGTTCC  1020
                 ||||||||||||||||||||||||||||||||||||||||||||||||||||||||||||
Sbjct  12047934  AAGAGAACTTTGTTGGCAGGTGATTCCTCCAGGAATGGACTTCAGCAATGTTGTGGTTCC  12047875

Query  1021      TGAAGACATTGATGGGGATGGTGACAGCAAAGATGATATCGTTGGTTTGGAGGGTGCCTC  1080
                 ||||||||||||||||||||||||||||||||||||||||||||||||||||||||||||
Sbjct  12047874  TGAAGACATTGATGGGGATGGTGACAGCAAAGATGATATCGTTGGTTTGGAGGGTGCCTC  12047815

Query  1081      ACCCAAGTCAAGGCCCCCAATTTGGGCTGAGGTTGGTGCTTGATCCCAAATTCCTTTGCG  1140
                 ||||||||||||||||||||||||||||||||||||||||||||||||||||||||||||
Sbjct  12047814  ACCCAAGTCAAGGCCCCCAATTTGGGCTGAGGTTGGTGCTTGATCCCAAATTCCTTTGCG  12047755

Query  1141      GACCTACAATAACTGCCTTCACAGGTATCACAAGTCTTAAGGTCGCTGCATGGCAACTCT  1200
                 ||| ||||||||||||||||||||||||||||||||||||||||||||||||||||||||
Sbjct  12047754  GAC-TACAATAACTGCCTTCACAGGTATCACAAGTCTTAAGGTCGCTGCATGGCAACTCT  12047696

Query  1201      GTCGTCGCAGGTGATGCGGTTCCTAACCAATCCTCACAAGCCGATGATCCTCGCGTTGTC  1260
                 ||||||||||||||||||||||||||||||||||||||||||||||||||||||||||||
Sbjct  12047695  GTCGTCGCAGGTGATGCGGTTCCTAACCAATCCTCACAAGCCGATGATCCTCGCGTTGTC  12047636

Query  1261      AAGGCCAGACCCGAAGAAGAACATCACTACCCTCGTCAAAGCGTTTGGAGAGTGCCGCCC  1320
                 ||||||||||||||||||||||||||||||||||||||||||||||||||||||||||||
Sbjct  12047635  AAGGCCAGACCCGAAGAAGAACATCACTACCCTCGTCAAAGCGTTTGGAGAGTGCCGCCC  12047576

Query  1321      ACTCAGGGAACTTGCAAACCTTGTAAGAAACAGTTAATCTGAAGTATACTCGTAAATTTC  1380
                 ||||||||||||||||||||||||||||||||||||||||||||||||||||||||||||
Sbjct  12047575  ACTCAGGGAACTTGCAAACCTTGTAAGAAACAGTTAATCTGAAGTATACTCGTAAATTTC  12047516

Query  1381      ATCGTTGCAGATGTTTTGTAATTTGTATGGTCAAATAACTAGTGCTATCATGATCACAGT  1440
                 |||||||||||| |||||||||||||||||||||||||||||||||||||||||||||||
Sbjct  12047515  ATCGTTGCAGAT-TTTTGTAATTTGTATGGTCAAATAACTAGTGCTATCATGATCACAGT  12047457

Query  1441      GCAGGAATATTTGTTCTTTTCTCTAACAGTCCTATATGAAAAATTCTGATTCTGAACATC  1500
                 ||||||||||||||||||||||||||||||||||||||||||||||||||||||||||||
Sbjct  12047456  GCAGGAATATTTGTTCTTTTCTCTAACAGTCCTATATGAAAAATTCTGATTCTGAACATC  12047397

Query  1501      ATTACAGTAGCTGCATGTATTCCATGTAATGGAATTTTCCTCTGTTTCAGACTCTGATCA  1560
                 ||||||||||||||||||||||||||||||||||||||||||||||||||||||||||||
Sbjct  12047396  ATTACAGTAGCTGCATGTATTCCATGTAATGGAATTTTCCTCTGTTTCAGACTCTGATCA  12047337

Query  1561      TGGGGAACAGAGATGACATCGACGATATGTCTGCTGGGAATGCCAGTGTCCTCACCACAG  1620
                 ||||||||||||||||||||||||||||||||||||||||||||||||||||||||||||
Sbjct  12047336  TGGGGAACAGAGATGACATCGACGATATGTCTGCTGGGAATGCCAGTGTCCTCACCACAG  12047277

Query  1621      TTCTGAAGCTGATTGACAAGTATGATCTGTATGGAAGTGTGGCGTTCCCTAAGCATCACA  1680
                 ||||||||||||||||||||||||||||||||||||||||||||||||||||||||||||
Sbjct  12047276  TTCTGAAGCTGATTGACAAGTATGATCTGTATGGAAGTGTGGCGTTCCCTAAGCATCACA  12047217

Query  1681      ACCAGGCTGATGTCCCGGAGATCTACCGCCTCGCGGCCAAAATGAAGGTCCGCTGCTTAC  1740
                 ||||||||||||||||||||||||||||||||||||||||||||||||||||||||||||
Sbjct  12047216  ACCAGGCTGATGTCCCGGAGATCTACCGCCTCGCGGCCAAAATGAAGGTCCGCTGCTTAC  12047157

Query  1741      CACGACCCTTTATTGAGCTTTGACAACTCACACTCAACCATAA  1783
                 |||||||||||||||||||||||||||||||||||||||||||
Sbjct  12047156  CACGACCCTTTATTGAGCTTTGACAACTCACACTCAACCATAA  12047114


 Score = 1487 bits (805),  Expect = 0.0
 Identities = 809/811 (99%), Gaps = 0/811 (0%)
 Strand=Plus/Plus

Query  973       TTGGCAGGTGATTCCTCCAGGAATGGACTTCAGCAATGTTGTGGTTCCTGAAGACATTGA  1032
                 ||||||||||||||||||||||||||||||||||||||||||||||||||||||||||||
Sbjct  11967094  TTGGCAGGTGATTCCTCCAGGAATGGACTTCAGCAATGTTGTGGTTCCTGAAGACATTGA  11967153

Query  1033      TGGGGATGGTGACAGCAAAGATGATATCGTTGGTTTGGAGGGTGCCTCACCCAAGTCAAG  1092
                 ||||||||||||||||||||||||||||||||||||||||||||||||||||||||||||
Sbjct  11967154  TGGGGATGGTGACAGCAAAGATGATATCGTTGGTTTGGAGGGTGCCTCACCCAAGTCAAG  11967213

Query  1093      GCCCCCAATTTGGGCTGAGGTTGGTGCTTGATCCCAAATTCCTTTGCGGACCTACAATAA  1152
                 ||||||||||||||||||||||||||||||||||||||||||||||||||||||||||||
Sbjct  11967214  GCCCCCAATTTGGGCTGAGGTTGGTGCTTGATCCCAAATTCCTTTGCGGACCTACAATAA  11967273

Query  1153      CTGCCTTCACAGGTATCACAAGTCTTAAGGTCGCTGCATGGCAACTCTGTCGTCGCAGGT  1212
                 ||||||||||||||||||||||||||||||||||||||||||||||||||||||||||||
Sbjct  11967274  CTGCCTTCACAGGTATCACAAGTCTTAAGGTCGCTGCATGGCAACTCTGTCGTCGCAGGT  11967333

Query  1213      GATGCGGTTCCTAACCAATCCTCACAAGCCGATGATCCTCGCGTTGTCAAGGCCAGACCC  1272
                 |||||||||||||||||||||||||||||||||| |||||||||||||||||||||||||
Sbjct  11967334  GATGCGGTTCCTAACCAATCCTCACAAGCCGATGTTCCTCGCGTTGTCAAGGCCAGACCC  11967393

Query  1273      GAAGAAGAACATCACTACCCTCGTCAAAGCGTTTGGAGAGTGCCGCCCACTCAGGGAACT  1332
                 ||||||||||||||||||||||||||||||||||||||||||||||||||||||||||||
Sbjct  11967394  GAAGAAGAACATCACTACCCTCGTCAAAGCGTTTGGAGAGTGCCGCCCACTCAGGGAACT  11967453

Query  1333      TGCAAACCTTGTAAGAAACAGTTAATCTGAAGTATACTCGTAAATTTCATCGTTGCAGAT  1392
                 ||||||||||||||||||||||||||||||||||||||||||||||||||||||||||||
Sbjct  11967454  TGCAAACCTTGTAAGAAACAGTTAATCTGAAGTATACTCGTAAATTTCATCGTTGCAGAT  11967513

Query  1393      GTTTTGTAATTTGTATGGTCAAATAACTAGTGCTATCATGATCACAGTGCAGGAATATTT  1452
                  |||||||||||||||||||||||||||||||||||||||||||||||||||||||||||
Sbjct  11967514  TTTTTGTAATTTGTATGGTCAAATAACTAGTGCTATCATGATCACAGTGCAGGAATATTT  11967573

Query  1453      GTTCTTTTCTCTAACAGTCCTATATGAAAAATTCTGATTCTGAACATCATTACAGTAGCT  1512
                 ||||||||||||||||||||||||||||||||||||||||||||||||||||||||||||
Sbjct  11967574  GTTCTTTTCTCTAACAGTCCTATATGAAAAATTCTGATTCTGAACATCATTACAGTAGCT  11967633

Query  1513      GCATGTATTCCATGTAATGGAATTTTCCTCTGTTTCAGACTCTGATCATGGGGAACAGAG  1572
                 ||||||||||||||||||||||||||||||||||||||||||||||||||||||||||||
Sbjct  11967634  GCATGTATTCCATGTAATGGAATTTTCCTCTGTTTCAGACTCTGATCATGGGGAACAGAG  11967693

Query  1573      ATGACATCGACGATATGTCTGCTGGGAATGCCAGTGTCCTCACCACAGTTCTGAAGCTGA  1632
                 ||||||||||||||||||||||||||||||||||||||||||||||||||||||||||||
Sbjct  11967694  ATGACATCGACGATATGTCTGCTGGGAATGCCAGTGTCCTCACCACAGTTCTGAAGCTGA  11967753

Query  1633      TTGACAAGTATGATCTGTATGGAAGTGTGGCGTTCCCTAAGCATCACAACCAGGCTGATG  1692
                 ||||||||||||||||||||||||||||||||||||||||||||||||||||||||||||
Sbjct  11967754  TTGACAAGTATGATCTGTATGGAAGTGTGGCGTTCCCTAAGCATCACAACCAGGCTGATG  11967813

Query  1693      TCCCGGAGATCTACCGCCTCGCGGCCAAAATGAAGGTCCGCTGCTTACCACGACCCTTTA  1752
                 ||||||||||||||||||||||||||||||||||||||||||||||||||||||||||||
Sbjct  11967814  TCCCGGAGATCTACCGCCTCGCGGCCAAAATGAAGGTCCGCTGCTTACCACGACCCTTTA  11967873

Query  1753      TTGAGCTTTGACAACTCACACTCAACCATAA  1783
                 |||||||||||||||||||||||||||||||
Sbjct  11967874  TTGAGCTTTGACAACTCACACTCAACCATAA  11967904


 Score = 798 bits (432),  Expect = 0.0
 Identities = 437/439 (99%), Gaps = 1/439 (0%)
 Strand=Plus/Minus

Query  2079      TAACTGATTGCTCCCTTCAGGGCGTCTTCATCAACCCTGCTCTCGTTGAGCCGTTCGGTC  2138
                 ||||||||||||||||||||||||||||||||||||||||||||||||||||||||||||
Sbjct  12047116  TAACTGATTGCTCCCTTCAGGGCGTCTTCATCAACCCTGCTCTCGTTGAGCCGTTCGGTC  12047057

Query  2139      TCACCCTTATCGAGGTCAGCTTCTTCTTCAATTCTCTACCTATCAGCTATAGCCTTTTCA  2198
                 |||||||||||||||||||||||||||||| |||||||||||||||||||||||||||||
Sbjct  12047056  TCACCCTTATCGAGGTCAGCTTCTTCTTCAGTTCTCTACCTATCAGCTATAGCCTTTTCA  12046997

Query  2199      AAAATTACATTAAATTTCACTATGAAAAATGTGTGGCTTTCAGGCTGCGGCACACGGACT  2258
                 ||||||||||||||||||||||||||||||||||||||||||||||||||||||||||||
Sbjct  12046996  AAAATTACATTAAATTTCACTATGAAAAATGTGTGGCTTTCAGGCTGCGGCACACGGACT  12046937

Query  2259      TCCAATAGTCGCTACCAAGAATGGTGGTCCAGTCGACATTACAACTGTGAGAAACCATAT  2318
                 ||||||||||||||||||||||||||||||||||||||||||||||||||||||||||||
Sbjct  12046936  TCCAATAGTCGCTACCAAGAATGGTGGTCCAGTCGACATTACAACTGTGAGAAACCATAT  12046877

Query  2319      TTTGAACATTCAATGTGCGAGAAACCCACTGCAATTCACTTGTGAAAATAGTGGATAATT  2378
                 ||||||||||||||||||||||||||||||||||||||||||||||||||||||||||||
Sbjct  12046876  TTTGAACATTCAATGTGCGAGAAACCCACTGCAATTCACTTGTGAAAATAGTGGATAATT  12046817

Query  2379      GTCTGCGTGCATCATACTGGCAGGCACTGAACAATGGACTGCTCGTTGACCCACACGACC  2438
                 ||||||||||||||||||||||||||||||||||||||||||||||||||| ||||||||
Sbjct  12046816  GTCTGCGTGCATCATACTGGCAGGCACTGAACAATGGACTGCTCGTTGACC-ACACGACC  12046758

Query  2439      AGAACGCCATCGCTGATGCACTGCTGAAGCTTGTAGCAGACAAGAACCTGTGGCAGGAAT  2498
                 ||||||||||||||||||||||||||||||||||||||||||||||||||||||||||||
Sbjct  12046757  AGAACGCCATCGCTGATGCACTGCTGAAGCTTGTAGCAGACAAGAACCTGTGGCAGGAAT  12046698

Query  2499      GCCGGAGAAACGGGTTGCG  2517
                 |||||||||||||||||||
Sbjct  12046697  GCCGGAGAAACGGGTTGCG  12046679


 Score = 787 bits (426),  Expect = 0.0
 Identities = 435/439 (99%), Gaps = 1/439 (0%)
 Strand=Plus/Plus

Query  2079      TAACTGATTGCTCCCTTCAGGGCGTCTTCATCAACCCTGCTCTCGTTGAGCCGTTCGGTC  2138
                 ||||||||||||||||||||||||||||||||||||||||||||||||||||||||||||
Sbjct  11967902  TAACTGATTGCTCCCTTCAGGGCGTCTTCATCAACCCTGCTCTCGTTGAGCCGTTCGGTC  11967961

Query  2139      TCACCCTTATCGAGGTCAGCTTCTTCTTCAATTCTCTACCTATCAGCTATAGCCTTTTCA  2198
                 |||||||||||||||||||||||||||||| |||||||||||||||||||||||||||||
Sbjct  11967962  TCACCCTTATCGAGGTCAGCTTCTTCTTCAGTTCTCTACCTATCAGCTATAGCCTTTTCA  11968021

Query  2199      AAAATTACATTAAATTTCACTATGAAAAATGTGTGGCTTTCAGGCTGCGGCACACGGACT  2258
                 ||||||||||||||||||||||||||||||||||||||||||||||||||||||||||||
Sbjct  11968022  AAAATTACATTAAATTTCACTATGAAAAATGTGTGGCTTTCAGGCTGCGGCACACGGACT  11968081

Query  2259      TCCAATAGTCGCTACCAAGAATGGTGGTCCAGTCGACATTACAACTGTGAGAAACCATAT  2318
                 ||||||||||||||||||||||||||||||||||||||||||||||||||||||||||||
Sbjct  11968082  TCCAATAGTCGCTACCAAGAATGGTGGTCCAGTCGACATTACAACTGTGAGAAACCATAT  11968141

Query  2319      TTTGAACATTCAATGTGCGAGAAACCCACTGCAATTCACTTGTGAAAATAGTGGATAATT  2378
                 ||||||||||||||||||||| ||||||||||||||||||||||||||||||||||||||
Sbjct  11968142  TTTGAACATTCAATGTGCGAG-AACCCACTGCAATTCACTTGTGAAAATAGTGGATAATT  11968200

Query  2379      GTCTGCGTGCATCATACTGGCAGGCACTGAACAATGGACTGCTCGTTGACCCACACGACC  2438
                 ||||||||||||||||||||||||||||||||||||| ||||||||||| ||||||||||
Sbjct  11968201  GTCTGCGTGCATCATACTGGCAGGCACTGAACAATGGGCTGCTCGTTGATCCACACGACC  11968260

Query  2439      AGAACGCCATCGCTGATGCACTGCTGAAGCTTGTAGCAGACAAGAACCTGTGGCAGGAAT  2498
                 ||||||||||||||||||||||||||||||||||||||||||||||||||||||||||||
Sbjct  11968261  AGAACGCCATCGCTGATGCACTGCTGAAGCTTGTAGCAGACAAGAACCTGTGGCAGGAAT  11968320

Query  2499      GCCGGAGAAACGGGTTGCG  2517
                 |||||||||||||||||||
Sbjct  11968321  GCCGGAGAAACGGGTTGCG  11968339


 Score = 520 bits (281),  Expect = 2e-144
 Identities = 297/305 (97%), Gaps = 0/305 (0%)
 Strand=Plus/Plus

Query  1775      CAACCATAAGGCCAGTCTCAGTGGGAGTTTCACGTGAGTTTCATTTGCATTAAATGATTT  1834
                 ||| ||| ||||||||||||||||||||||||||||||||||||||||||||||||  ||
Sbjct  93794402  CAATCATTAGGCCAGTCTCAGTGGGAGTTTCACGTGAGTTTCATTTGCATTAAATGGGTT  93794461

Query  1835      GCCACATAGGCACTTTTGATGACATGGCAGTGTATTTAAGAAGAGAGAGAAGAAATGGGT  1894
                 ||||||||||||||||||||||||||||||||||||||||||||||||||||||||| ||
Sbjct  93794462  GCCACATAGGCACTTTTGATGACATGGCAGTGTATTTAAGAAGAGAGAGAAGAAATGAGT  93794521

Query  1895      TTCATCTAGATGAAACTCTCTTGGCACGATTACCAACTCTCTATGAGTCTTGGAATTAAA  1954
                 ||||||||||||||||||||||||||||||||||||||||||||||||||||||||||||
Sbjct  93794522  TTCATCTAGATGAAACTCTCTTGGCACGATTACCAACTCTCTATGAGTCTTGGAATTAAA  93794581

Query  1955      TGCCTATGAAACCACAGAATGAAACTCTCCATTGAGAGTAGGTGTTTCATCCAAGTTTCA  2014
                 ||||||||||||||| ||||||||||||||||||||||||||||||||||| ||||||||
Sbjct  93794582  TGCCTATGAAACCACGGAATGAAACTCTCCATTGAGAGTAGGTGTTTCATCTAAGTTTCA  93794641

Query  2015      TTTCATTTCAAATGACATGGCAGTCTTGGAAATAACGTAATGAAACTCTCCATTGAGACT  2074
                 |||||||||||||||||||||||||||||||| |||||||||||||||||||||||||||
Sbjct  93794642  TTTCATTTCAAATGACATGGCAGTCTTGGAAACAACGTAATGAAACTCTCCATTGAGACT  93794701

Query  2075      GGCCT  2079
                 |||||
Sbjct  93794702  GGCCT  93794706


 Score = 494 bits (267),  Expect = 1e-136
 Identities = 287/297 (97%), Gaps = 0/297 (0%)
 Strand=Plus/Minus

Query  1783      AGGCCAGTCTCAGTGGGAGTTTCACGTGAGTTTCATTTGCATTAAATGATTTGCCACATA  1842
                 |||||||||||| ||||||||||||||||||||||||| |||||||||  |||||| |||
Sbjct  76994994  AGGCCAGTCTCAATGGGAGTTTCACGTGAGTTTCATTTACATTAAATGGATTGCCATATA  76994935

Query  1843      GGCACTTTTGATGACATGGCAGTGTATTTAAGAAGAGAGAGAAGAAATGGGTTTCATCTA  1902
                 |||||||||||| |||||||||||||||||||||||||||||||||||||||||||||||
Sbjct  76994934  GGCACTTTTGATAACATGGCAGTGTATTTAAGAAGAGAGAGAAGAAATGGGTTTCATCTA  76994875

Query  1903      GATGAAACTCTCTTGGCACGATTACCAACTCTCTATGAGTCTTGGAATTAAATGCCTATG  1962
                 ||||||||||||||||||||||||||||||||||||||||||||||||||||||||||||
Sbjct  76994874  GATGAAACTCTCTTGGCACGATTACCAACTCTCTATGAGTCTTGGAATTAAATGCCTATG  76994815

Query  1963      AAACCACAGAATGAAACTCTCCATTGAGAGTAGGTGTTTCATCCAAGTTTCATTTCATTT  2022
                 |||||||||||||||||||| ||||||||||||||||||||| |||||||||||||||||
Sbjct  76994814  AAACCACAGAATGAAACTCTACATTGAGAGTAGGTGTTTCATTCAAGTTTCATTTCATTT  76994755

Query  2023      CAAATGACATGGCAGTCTTGGAAATAACGTAATGAAACTCTCCATTGAGACTGGCCT  2079
                 ||||||||||| |||||||||||| ||||||||||||||||||||||||||||||||
Sbjct  76994754  CAAATGACATGTCAGTCTTGGAAACAACGTAATGAAACTCTCCATTGAGACTGGCCT  76994698


 Score = 488 bits (264),  Expect = 6e-135
 Identities = 286/297 (96%), Gaps = 0/297 (0%)
 Strand=Plus/Minus

Query  1783      AGGCCAGTCTCAGTGGGAGTTTCACGTGAGTTTCATTTGCATTAAATGATTTGCCACATA  1842
                 |||||||||| ||||| |||||||||||||||||||||||||||||||  ||||||||||
Sbjct  14089996  AGGCCAGTCTTAGTGGAAGTTTCACGTGAGTTTCATTTGCATTAAATGGGTTGCCACATA  14089937

Query  1843      GGCACTTTTGATGACATGGCAGTGTATTTAAGAAGAGAGAGAAGAAATGGGTTTCATCTA  1902
                 || | |||||||||||||||||||||||||||||||||||||||||||| ||||||||||
Sbjct  14089936  GGTATTTTTGATGACATGGCAGTGTATTTAAGAAGAGAGAGAAGAAATGAGTTTCATCTA  14089877

Query  1903      GATGAAACTCTCTTGGCACGATTACCAACTCTCTATGAGTCTTGGAATTAAATGCCTATG  1962
                 ||||||||||||||||||||||||||||||||||||||||||||||||||||||||||||
Sbjct  14089876  GATGAAACTCTCTTGGCACGATTACCAACTCTCTATGAGTCTTGGAATTAAATGCCTATG  14089817

Query  1963      AAACCACAGAATGAAACTCTCCATTGAGAGTAGGTGTTTCATCCAAGTTTCATTTCATTT  2022
                 ||||||| |||||||||||||||||||||||| |||||||||| ||||||||||||||||
Sbjct  14089816  AAACCACGGAATGAAACTCTCCATTGAGAGTAAGTGTTTCATCTAAGTTTCATTTCATTT  14089757

Query  2023      CAAATGACATGGCAGTCTTGGAAATAACGTAATGAAACTCTCCATTGAGACTGGCCT  2079
                 |||||||||||||||||||||||| ||||||||||||||||||||||||||||||||
Sbjct  14089756  CAAATGACATGGCAGTCTTGGAAACAACGTAATGAAACTCTCCATTGAGACTGGCCT  14089700


 Score = 460 bits (249),  Expect = 1e-126
 Identities = 281/297 (95%), Gaps = 0/297 (0%)
 Strand=Plus/Minus

Query  1783     AGGCCAGTCTCAGTGGGAGTTTCACGTGAGTTTCATTTGCATTAAATGATTTGCCACATA  1842
                ||| |||||| | |||||||||||||||||||||||||||||||||||  ||||||||||
Sbjct  5969738  AGGTCAGTCTTAATGGGAGTTTCACGTGAGTTTCATTTGCATTAAATGGATTGCCACATA  5969679

Query  1843     GGCACTTTTGATGACATGGCAGTGTATTTAAGAAGAGAGAGAAGAAATGGGTTTCATCTA  1902
                ||||||||||||||||||  ||||||||||||||||||| ||||||||||||||||||||
Sbjct  5969678  GGCACTTTTGATGACATGTTAGTGTATTTAAGAAGAGAGGGAAGAAATGGGTTTCATCTA  5969619

Query  1903     GATGAAACTCTCTTGGCACGATTACCAACTCTCTATGAGTCTTGGAATTAAATGCCTATG  1962
                ||||||||||||||||||||||||||||||||||||||||||| |||||||||| |||||
Sbjct  5969618  GATGAAACTCTCTTGGCACGATTACCAACTCTCTATGAGTCTTAGAATTAAATGTCTATG  5969559

Query  1963     AAACCACAGAATGAAACTCTCCATTGAGAGTAGGTGTTTCATCCAAGTTTCATTTCATTT  2022
                ||||||| ||||||||||||||||||||||||||| |||||||||| |||||||||||||
Sbjct  5969558  AAACCACGGAATGAAACTCTCCATTGAGAGTAGGTATTTCATCCAAATTTCATTTCATTT  5969499

Query  2023     CAAATGACATGGCAGTCTTGGAAATAACGTAATGAAACTCTCCATTGAGACTGGCCT  2079
                |||||||| ||||||||||||||| ||||||||||||||| ||||||||||||||||
Sbjct  5969498  CAAATGACGTGGCAGTCTTGGAAACAACGTAATGAAACTCCCCATTGAGACTGGCCT  5969442


 Score = 460 bits (249),  Expect = 1e-126
 Identities = 285/303 (94%), Gaps = 0/303 (0%)
 Strand=Plus/Minus

Query  1783      AGGCCAGTCTCAGTGGGAGTTTCACGTGAGTTTCATTTGCATTAAATGATTTGCCACATA  1842
                 |||||||||||||| ||||||||| ||||||||||||||||||||||   ||||||||||
Sbjct  86382975  AGGCCAGTCTCAGTAGGAGTTTCATGTGAGTTTCATTTGCATTAAATAGGTTGCCACATA  86382916

Query  1843      GGCACTTTTGATGACATGGCAGTGTATTTAAGAAGAGAGAGAAGAAATGGGTTTCATCTA  1902
                 ||||||||||||||||||||||||||||||||||||||||||||||||||||||||||||
Sbjct  86382915  GGCACTTTTGATGACATGGCAGTGTATTTAAGAAGAGAGAGAAGAAATGGGTTTCATCTA  86382856

Query  1903      GATGAAACTCTCTTGGCACGATTACCAACTCTCTATGAGTCTTGGAATTAAATGCCTATG  1962
                 ||||||||||||||| |||||||||||||||||||||||||||||||||||||| |||||
Sbjct  86382855  GATGAAACTCTCTTGACACGATTACCAACTCTCTATGAGTCTTGGAATTAAATGGCTATG  86382796

Query  1963      AAACCACAGAATGAAACTCTCCATTGAGAGTAGGTGTTTCATCCAAGTTTCATTTCATTT  2022
                 |||||| |||||||||||||||||| ||||| |||||||||||| |||||||||| ||||
Sbjct  86382795  AAACCATAGAATGAAACTCTCCATTAAGAGTGGGTGTTTCATCCTAGTTTCATTTTATTT  86382736

Query  2023      CAAATGACATGGCAGTCTTGGAAATAACGTAATGAAACTCTCCATTGAGACTGGCCTAAC  2082
                 ||||||||||| |||| ||||||| ||||||||||||||| |||||||||||||||| | 
Sbjct  86382735  CAAATGACATGACAGTTTTGGAAACAACGTAATGAAACTCCCCATTGAGACTGGCCTTAT  86382676

Query  2083      TGA  2085
                 |||
Sbjct  86382675  TGA  86382673


 Score = 453 bits (245),  Expect = 2e-124
 Identities = 283/302 (94%), Gaps = 0/302 (0%)
 Strand=Plus/Plus

Query  1781      TAAGGCCAGTCTCAGTGGGAGTTTCACGTGAGTTTCATTTGCATTAAATGATTTGCCACA  1840
                 |||||||||| |||||||||||||||||||||||||||||||||||||||  |||||| |
Sbjct  33705549  TAAGGCCAGTGTCAGTGGGAGTTTCACGTGAGTTTCATTTGCATTAAATGGATTGCCATA  33705608

Query  1841      TAGGCACTTTTGATGACATGGCAGTGTATTTAAGAAGAGAGAGAAGAAATGGGTTTCATC  1900
                 |||||||||||||||||||| |||||||||||| ||||||||||||||||| ||||||||
Sbjct  33705609  TAGGCACTTTTGATGACATGTCAGTGTATTTAAAAAGAGAGAGAAGAAATGAGTTTCATC  33705668

Query  1901      TAGATGAAACTCTCTTGGCACGATTACCAACTCTCTATGAGTCTTGGAATTAAATGCCTA  1960
                 ||||||||||||| ||||||||||||||||||||||||||||||| |||||||||| |||
Sbjct  33705669  TAGATGAAACTCTTTTGGCACGATTACCAACTCTCTATGAGTCTTAGAATTAAATGTCTA  33705728

Query  1961      TGAAACCACAGAATGAAACTCTCCATTGAGAGTAGGTGTTTCATCCAAGTTTCATTTCAT  2020
                 ||||||||| ||||||||||||||||||| | ||||| |||||||||| |||||||||||
Sbjct  33705729  TGAAACCACGGAATGAAACTCTCCATTGAAAATAGGTATTTCATCCAAATTTCATTTCAT  33705788

Query  2021      TTCAAATGACATGGCAGTCTTGGAAATAACGTAATGAAACTCTCCATTGAGACTGGCCTA  2080
                 | |||||||||||| ||||||| ||| |||||||||||||||||||||||||||||||||
Sbjct  33705789  TCCAAATGACATGGTAGTCTTGAAAACAACGTAATGAAACTCTCCATTGAGACTGGCCTA  33705848

Query  2081      AC  2082
                 ||
Sbjct  33705849  AC  33705850


 Score = 444 bits (240),  Expect = 1e-121
 Identities = 278/297 (94%), Gaps = 0/297 (0%)
 Strand=Plus/Plus

Query  1783      AGGCCAGTCTCAGTGGGAGTTTCACGTGAGTTTCATTTGCATTAAATGATTTGCCACATA  1842
                 |||||||||||||||| |||||||||||||||| ||||||||||||||  || |||||||
Sbjct  49992095  AGGCCAGTCTCAGTGGAAGTTTCACGTGAGTTTTATTTGCATTAAATGGATTACCACATA  49992154

Query  1843      GGCACTTTTGATGACATGGCAGTGTATTTAAGAAGAGAGAGAAGAAATGGGTTTCATCTA  1902
                 || ||||||||| | |||||||||||||||||||||||||||||||||||||||||||||
Sbjct  49992155  GGTACTTTTGATAATATGGCAGTGTATTTAAGAAGAGAGAGAAGAAATGGGTTTCATCTA  49992214

Query  1903      GATGAAACTCTCTTGGCACGATTACCAACTCTCTATGAGTCTTGGAATTAAATGCCTATG  1962
                 |||||||||||| |||||||||||||||||||||||||||||| |||||||||| |||||
Sbjct  49992215  GATGAAACTCTCATGGCACGATTACCAACTCTCTATGAGTCTTAGAATTAAATGTCTATG  49992274

Query  1963      AAACCACAGAATGAAACTCTCCATTGAGAGTAGGTGTTTCATCCAAGTTTCATTTCATTT  2022
                 |||| || ||||||||||||||||||||||||||| ||||||||||||||||||||||||
Sbjct  49992275  AAACTACGGAATGAAACTCTCCATTGAGAGTAGGTATTTCATCCAAGTTTCATTTCATTT  49992334

Query  2023      CAAATGACATGGCAGTCTTGGAAATAACGTAATGAAACTCTCCATTGAGACTGGCCT  2079
                 |||||||| ||||||||||| ||| ||||||||||||||| ||||| ||||||||||
Sbjct  49992335  CAAATGACGTGGCAGTCTTGAAAACAACGTAATGAAACTCCCCATTAAGACTGGCCT  49992391


 Score = 420 bits (227),  Expect = 2e-114
 Identities = 270/291 (93%), Gaps = 2/291 (1%)
 Strand=Plus/Minus

Query  1781     TAAGGCCAGTCTCAGTGGGAGTTTCACGTGAGTTTCATTTGCATTAAATGATTTGCCACA  1840
                |||||||||||||||||||||||||| |||||||| |||||||||||||   ||||||||
Sbjct  5506378  TAAGGCCAGTCTCAGTGGGAGTTTCATGTGAGTTTTATTTGCATTAAATAGGTTGCCACA  5506319

Query  1841     TAGGCACTTTTGATGACATGGCAGTGTATTTAAGAAGAGAGAGAAGAAATGGGTTTCATC  1900
                |||||| |||||||||||||||||||||||||||||||||||  ||||||||||||||||
Sbjct  5506318  TAGGCATTTTTGATGACATGGCAGTGTATTTAAGAAGAGAGA--AGAAATGGGTTTCATC  5506261

Query  1901     TAGATGAAACTCTCTTGGCACGATTACCAACTCTCTATGAGTCTTGGAATTAAATGCCTA  1960
                ||||||||||||| ||| ||||||||||||||||||||||||||||||||||||||||||
Sbjct  5506260  TAGATGAAACTCTTTTGACACGATTACCAACTCTCTATGAGTCTTGGAATTAAATGCCTA  5506201

Query  1961     TGAAACCACAGAATGAAACTCTCCATTGAGAGTAGGTGTTTCATCCAAGTTTCATTTCAT  2020
                ||||||||  ||||||||||||||||| | ||| ||||||||||||||||||||||||||
Sbjct  5506200  TGAAACCATGGAATGAAACTCTCCATTAAAAGTGGGTGTTTCATCCAAGTTTCATTTCAT  5506141

Query  2021     TTCAAATGACATGGCAGTCTTGGAAATAACGTAATGAAACTCTCCATTGAG  2071
                ||||||||||||| |||| ||| ||| | ||||||||||||| ||||||||
Sbjct  5506140  TTCAAATGACATGACAGTTTTGTAAACATCGTAATGAAACTCCCCATTGAG  5506090


 Score = 383 bits (207),  Expect = 3e-103
 Identities = 268/298 (90%), Gaps = 1/298 (0%)
 Strand=Plus/Plus

Query  1783      AGGCCAGTCTCAGTGGGAGTTTCACGTGAGTTTCATTTGCATTAAATGATTTGCCACATA  1842
                 |||||||||||||||||||||| | |||||||||||||||||||||||  ||||||||||
Sbjct  70467434  AGGCCAGTCTCAGTGGGAGTTTTATGTGAGTTTCATTTGCATTAAATGGGTTGCCACATA  70467493

Query  1843      GGCACTTTTGATGACATGGCAGTGTATTTAAGAAGAGAGAGAAGAAATGGGTTTCATCTA  1902
                 |  | ||||||||||||| |||||||||||||||||||||||||||||| |||||| |||
Sbjct  70467494  GATATTTTTGATGACATGACAGTGTATTTAAGAAGAGAGAGAAGAAATGAGTTTCACCTA  70467553

Query  1903      GATGAAACTCTCTTGGCACGATTACCAACTCTCTATGAGTCTTGGAATTAAATGCCTATG  1962
                 |||||||||||  |||| |||||||||||||||||||||||||| ||||||||  |||||
Sbjct  70467554  GATGAAACTCTTATGGCGCGATTACCAACTCTCTATGAGTCTTGAAATTAAATATCTATG  70467613

Query  1963      AAACCACAGAATGAAACTCTCCATTGAGAGTAGGTGTTTCATCCAAGTTTCA-TTTCATT  2021
                 ||||||  |||||||||||||||||||||||   |||||||| ||||||| | |||||||
Sbjct  70467614  AAACCATGGAATGAAACTCTCCATTGAGAGTGACTGTTTCATTCAAGTTTTATTTTCATT  70467673

Query  2022      TCAAATGACATGGCAGTCTTGGAAATAACGTAATGAAACTCTCCATTGAGACTGGCCT  2079
                 ||| |||| |||||||||||||||| ||||||||||||||| | | ||||||||||||
Sbjct  70467674  TCACATGATATGGCAGTCTTGGAAACAACGTAATGAAACTCCCTACTGAGACTGGCCT  70467731


 Score = 375 bits (203),  Expect = 5e-101
 Identities = 263/292 (90%), Gaps = 4/292 (1%)
 Strand=Plus/Plus

Query  1783      AGGCCAGTCTCAGTGGGAGTTTCACGTGAGTTTCATTTGCATTAAAT-GATTTGCCACAT  1841
                 |||||||||||||||| |||||||||||||||||||||||||||||| || ||| |||||
Sbjct  41003813  AGGCCAGTCTCAGTGGAAGTTTCACGTGAGTTTCATTTGCATTAAATAGA-TTGTCACAT  41003871

Query  1842      AGGCACTTTTGATGACATGGCAGTGTATTTAAGAAGAGAGAGAAGAAATGGGTTTCATCT  1901
                 ||||||||||||||||||| ||||||||||||||  |||||||||||||| |||||||||
Sbjct  41003872  AGGCACTTTTGATGACATGTCAGTGTATTTAAGA--AGAGAGAAGAAATGTGTTTCATCT  41003929

Query  1902      AGATGAAACTCTCTTGGCACGATTACCAACTCTCTATGAGTCTTGGAATTAAATGCCTAT  1961
                 ||||||||||||||||| |||||||| |||||||||| |||||| ||||||||||  |||
Sbjct  41003930  AGATGAAACTCTCTTGGTACGATTACTAACTCTCTATAAGTCTTAGAATTAAATGTTTAT  41003989

Query  1962      GAAACCACAGAATGAAACTCTCCATTGAGAGTAGGTGTTTCATCCAAGTTTCATTTCATT  2021
                 ||||| || |||||||||||| |||| ||||||||| ||||||| || ||| ||||||||
Sbjct  41003990  GAAACTACGGAATGAAACTCTTCATTAAGAGTAGGTATTTCATCTAAATTTTATTTCATT  41004049

Query  2022      TCAAATGACATGGCAGTCTTGGAAATAACGTAATGAAACTCTCCATTGAGAC  2073
                 | |||||| ||| |||||||  ||| ||||||||||||||||| ||||||||
Sbjct  41004050  TTAAATGATATGACAGTCTTAAAAACAACGTAATGAAACTCTCTATTGAGAC  41004101


 Score = 355 bits (192),  Expect = 7e-95
 Identities = 260/294 (88%), Gaps = 0/294 (0%)
 Strand=Plus/Plus

Query  1783      AGGCCAGTCTCAGTGGGAGTTTCACGTGAGTTTCATTTGCATTAAATGATTTGCCACATA  1842
                 |||||||| ||||||||||||||| |||||||||||||||||||||||| ||||||||||
Sbjct  26381848  AGGCCAGTATCAGTGGGAGTTTCATGTGAGTTTCATTTGCATTAAATGAGTTGCCACATA  26381907

Query  1843      GGCACTTTTGATGACATGGCAGTGTATTTAAGAAGAGAGAGAAGAAATGGGTTTCATCTA  1902
                   || ||||||||||||| ||||| |||||||||||||||||||||||| |||||| |||
Sbjct  26381908  AACATTTTTGATGACATGACAGTGCATTTAAGAAGAGAGAGAAGAAATGAGTTTCACCTA  26381967

Query  1903      GATGAAACTCTCTTGGCACGATTACCAACTCTCTATGAGTCTTGGAATTAAATGCCTATG  1962
                  || |||||||  ||||||||||||||||||||||||||||||| ||||||||  || ||
Sbjct  26381968  AATAAAACTCTTATGGCACGATTACCAACTCTCTATGAGTCTTGAAATTAAATATCTGTG  26382027

Query  1963      AAACCACAGAATGAAACTCTCCATTGAGAGTAGGTGTTTCATCCAAGTTTCATTTCATTT  2022
                 ||||||  |||| |||||||||||||||||| | |||||||| ||||||| |||||||||
Sbjct  26382028  AAACCATGGAATAAAACTCTCCATTGAGAGTGGTTGTTTCATTCAAGTTTTATTTCATTT  26382087

Query  2023      CAAATGACATGGCAGTCTTGGAAATAACGTAATGAAACTCTCCATTGAGACTGG  2076
                  | |||| ||| |||||||| ||| ||| ||||||||||| ||| |||||||||
Sbjct  26382088  TATATGATATGACAGTCTTGAAAACAACATAATGAAACTCCCCACTGAGACTGG  26382141


 Score = 355 bits (192),  Expect = 7e-95
 Identities = 265/301 (88%), Gaps = 1/301 (0%)
 Strand=Plus/Minus

Query  1781      TAAGGCCAGTCTCAGTGGGAGTTTCACGTGAGTTTCATTTGCATTAAATGATTTGCCACA  1840
                 |||||||| || || || |||||||||||||||||||||||||||||||   ||||||| 
Sbjct  36173364  TAAGGCCAATCCCAATGAGAGTTTCACGTGAGTTTCATTTGCATTAAATAGGTTGCCACG  36173305

Query  1841      TAGGCACTTTTGATGACATGGCAGTGTATTTAAGAAGAGAGAGAAGAAATGGGTTTCATC  1900
                 |||||||||||||||||||| || ||||||||||||||| ||||| || |  |||| |||
Sbjct  36173304  TAGGCACTTTTGATGACATGACAATGTATTTAAGAAGAGGGAGAAAAAGTAAGTTTTATC  36173245

Query  1901      TAGATGAAACTCTCTTGGCACGATTACCAACTCTCTATGAGTCTTGGAATTAAATGCCTA  1960
                 ||||||||||  |||||||||||||||||| |||||||||||||||||||||||||  ||
Sbjct  36173244  TAGATGAAACG-TCTTGGCACGATTACCAATTCTCTATGAGTCTTGGAATTAAATGATTA  36173186

Query  1961      TGAAACCACAGAATGAAACTCTCCATTGAGAGTAGGTGTTTCATCCAAGTTTCATTTCAT  2020
                 ||||||||  ||||||||||||||||||||||||||||||||||  ||||||||||||||
Sbjct  36173185  TGAAACCATGGAATGAAACTCTCCATTGAGAGTAGGTGTTTCATATAAGTTTCATTTCAT  36173126

Query  2021      TTCAAATGACATGGCAGTCTTGGAAATAACGTAATGAAACTCTCCATTGAGACTGGCCTA  2080
                 || |||||||| | || || |  ||| ||||||||||||||  ||||||||||||| |||
Sbjct  36173125  TTTAAATGACACGACAATCATAAAAACAACGTAATGAAACTTCCCATTGAGACTGGTCTA  36173066

Query  2081      A  2081
                 |
Sbjct  36173065  A  36173065


 Score = 355 bits (192),  Expect = 7e-95
 Identities = 267/303 (88%), Gaps = 6/303 (2%)
 Strand=Plus/Plus

Query  1780      ATAAGGCCAGTCTCAGTGGGAGTTTCACGTGAGTTTCATTTGCATTAAAT-GATTTGCCA  1838
                 || |||||||||||||||||||| ||| | |||||||||||| ||||||| ||  |||||
Sbjct  74235702  ATTAGGCCAGTCTCAGTGGGAGTGTCATGAGAGTTTCATTTGTATTAAATAGA-CTGCCA  74235760

Query  1839      CATAGGCACTTTTGATGACATGGCAGTGTATTTAAGAAGAGAGAGAAGAAATGGGTTTCA  1898
                 ||||||||  ||||||||||||||| ||||||||||||||||||||||||||| ||||||
Sbjct  74235761  CATAGGCATATTTGATGACATGGCAATGTATTTAAGAAGAGAGAGAAGAAATGAGTTTCA  74235820

Query  1899      TCTAGATGAAACTCTCTTGGCACGATTACCAACTCTCTATGAGTCTTGGAATTAAATGCC  1958
                 |||||||||||||||||||||||||||||||||||||| |||||| || |||||||||||
Sbjct  74235821  TCTAGATGAAACTCTCTTGGCACGATTACCAACTCTCTCTGAGTCATGAAATTAAATGCC  74235880

Query  1959      TATGAAACCACAGAATGAAACTCTCCATTGAG-A-GTAGGTGTTTCATCCAAGTTTCATT  2016
                 |||||||| | ||||||||||||||||||| | | ||  |||||||||   |||||||||
Sbjct  74235881  TATGAAACTAGAGAATGAAACTCTCCATTGTGGACGT--GTGTTTCATATGAGTTTCATT  74235938

Query  2017      TCATTTCAAATGACATGGCAGTCTTGGAAATAACGTAATGAAACTCTCCATTGAGACTGG  2076
                 |||||||   |||  ||||||||||||||| ||||   |||||||| ||| |||||||||
Sbjct  74235939  TCATTTCGTGTGATGTGGCAGTCTTGGAAACAACGCCGTGAAACTCGCCACTGAGACTGG  74235998

Query  2077      CCT  2079
                 |||
Sbjct  74235999  CCT  74236001


 Score = 342 bits (185),  Expect = 5e-91
 Identities = 264/303 (87%), Gaps = 2/303 (1%)
 Strand=Plus/Plus

Query  1780      ATAAGGCCAGTCTCAGTGGGAGTTTCACGTGAGTTTCATTTGCATTAAATGATTTGCCAC  1839
                 ||||||||||||||||||||||||||||  |||||||||||||||| |||    ||||||
Sbjct  14161888  ATAAGGCCAGTCTCAGTGGGAGTTTCACTAGAGTTTCATTTGCATTTAATAGCCTGCCAC  14161947

Query  1840      ATAGGCACTTTTGATGACATGGCAGTGTATTTAA-GAAGAGAGAGAAGAAATGGGTTTCA  1898
                 ||| | | ||||||||||||  ||  || ||||| ||||||||||||||| |||||||||
Sbjct  14161948  ATATGTATTTTTGATGACATATCAACGT-TTTAATGAAGAGAGAGAAGAATTGGGTTTCA  14162006

Query  1899      TCTAGATGAAACTCTCTTGGCACGATTACCAACTCTCTATGAGTCTTGGAATTAAATGCC  1958
                 |   |||||||||||||||||||  ||||||| |||||||||||| | |||||||||| |
Sbjct  14162007  TGGGGATGAAACTCTCTTGGCACAGTTACCAATTCTCTATGAGTCATAGAATTAAATGTC  14162066

Query  1959      TATGAAACCACAGAATGAAACTCTCCATTGAGAGTAGGTGTTTCATCCAAGTTTCATTTC  2018
                 |||||||| |  |||||||||| |||||||||||| |||||||||||| |||||||||||
Sbjct  14162067  TATGAAACTATGGAATGAAACTTTCCATTGAGAGTGGGTGTTTCATCCGAGTTTCATTTC  14162126

Query  2019      ATTTCAAATGACATGGCAGTCTTGGAAATAACGTAATGAAACTCTCCATTGAGACTGGCC  2078
                 |||  | ||||||||||||||||||||| |||  |||||||||||||| |||||||||||
Sbjct  14162127  ATTCTATATGACATGGCAGTCTTGGAAACAACAAAATGAAACTCTCCACTGAGACTGGCC  14162186

Query  2079      TAA  2081
                 |||
Sbjct  14162187  TAA  14162189


 Score = 327 bits (177),  Expect = 1e-86
 Identities = 262/304 (86%), Gaps = 2/304 (1%)
 Strand=Plus/Minus

Query  1779      CATAAGGCCAGTCTCAGTGGGAGTTTCACGTGAGTTTCATTTGCATTAAAT-GATTTGCC  1837
                 |||||||||||||||| ||| ||| ||| | |||||||||||| ||||||| ||  ||||
Sbjct  26022821  CATAAGGCCAGTCTCAATGGAAGTGTCATGAGAGTTTCATTTGTATTAAATAGA-CTGCC  26022763

Query  1838      ACATAGGCACTTTTGATGACATGGCAGTGTATTTAAGAAGAGAGAGAAGAAATGGGTTTC  1897
                 | ||| |||  ||||||||||||||| ||||||||||||||||||||||||||| |||||
Sbjct  26022762  ATATAAGCATATTTGATGACATGGCAATGTATTTAAGAAGAGAGAGAAGAAATGAGTTTC  26022703

Query  1898      ATCTAGATGAAACTCTCTTGGCACGATTACCAACTCTCTATGAGTCTTGGAATTAAATGC  1957
                 ||||||||||||||||||||||| ||||||||||||||| |||||| || ||||||||||
Sbjct  26022702  ATCTAGATGAAACTCTCTTGGCATGATTACCAACTCTCTCTGAGTCATGAAATTAAATGC  26022643

Query  1958      CTATGAAACCACAGAATGAAACTCTCCATTGAGAGTAGGTGTTTCATCCAAGTTTCATTT  2017
                 ||||||||| | | ||||||||||||||||| |   | |||||||||   ||||||||||
Sbjct  26022642  CTATGAAACTAGAAAATGAAACTCTCCATTGTGGACATGTGTTTCATATGAGTTTCATTT  26022583

Query  2018      CATTTCAAATGACATGGCAGTCTTGGAAATAACGTAATGAAACTCTCCATTGAGACTGGC  2077
                 ||||||   |||  ||||||||||||||| ||||   | |||||| ||| ||||||||||
Sbjct  26022582  CATTTCGTGTGATGTGGCAGTCTTGGAAACAACGCCGTAAAACTCGCCACTGAGACTGGC  26022523

Query  2078      CTAA  2081
                 ||||
Sbjct  26022522  CTAA  26022519


 Score = 324 bits (175),  Expect = 2e-85
 Identities = 261/303 (86%), Gaps = 3/303 (1%)
 Strand=Plus/Minus

Query  1780      ATAAGGCCAGTCTCAGTGGGAGTTTCACGTGAGTTTCATTTGCATTAAATGATTTGCCAC  1839
                 ||||||||||||||||||||||||||||  |||||||||||||||| |||  | ||||||
Sbjct  84293257  ATAAGGCCAGTCTCAGTGGGAGTTTCACTAGAGTTTCATTTGCATTTAATAGTCTGCCAC  84293198

Query  1840      ATAGGCACTTTTGATGACATGGCAGTGTATTTAA-GAAGAGAGAGAAGAAATGGGTTTCA  1898
                 ||| ||| ||||||||||||| ||  || ||||| ||||| ||||||||| || ||||||
Sbjct  84293197  ATATGCATTTTTGATGACATGTCAACGT-TTTAATGAAGAAAGAGAAGAATTGAGTTTCA  84293139

Query  1899      TCTAGATGAAACTCTCTTGGCACGATTACCAACTCTCTATGAGTCTTGGAATTAAATGCC  1958
                 |   |||||||||||||||||||  ||||||||||| |||||||| | |||||||||| |
Sbjct  84293138  TGG-GATGAAACTCTCTTGGCACAGTTACCAACTCTTTATGAGTCATAGAATTAAATGTC  84293080

Query  1959      TATGAAACCACAGAATGAAACTCTCCATTGAGAGTAGGTGTTTCATCCAAGTTTCATTTC  2018
                 |||||||| | ||| ||||| | | |||||||||| ||| |||||||| |||||||||||
Sbjct  84293079  TATGAAACTATAGAGTGAAATTTTTCATTGAGAGTGGGTATTTCATCCGAGTTTCATTTC  84293020

Query  2019      ATTTCAAATGACATGGCAGTCTTGGAAATAACGTAATGAAACTCTCCATTGAGACTGGCC  2078
                 |||  | |||||||| |||||||||||| |||| |||||||| ||||| |||||||||||
Sbjct  84293019  ATTCTATATGACATGACAGTCTTGGAAACAACGAAATGAAACCCTCCACTGAGACTGGCC  84292960

Query  2079      TAA  2081
                 |||
Sbjct  84292959  TAA  84292957


 Score = 316 bits (171),  Expect = 3e-83
 Identities = 257/300 (86%), Gaps = 0/300 (0%)
 Strand=Plus/Plus

Query  1783      AGGCCAGTCTCAGTGGGAGTTTCACGTGAGTTTCATTTGCATTAAATGATTTGCCACATA  1842
                 |||||||| ||| ||| ||||| |  | |||||||||||||||||||   ||| ||||||
Sbjct  30576307  AGGCCAGTGTCACTGGAAGTTTTATCTCAGTTTCATTTGCATTAAATAGGTTGTCACATA  30576366

Query  1843      GGCACTTTTGATGACATGGCAGTGTATTTAAGAAGAGAGAGAAGAAATGGGTTTCATCTA  1902
                  | | ||| ||||| |||||||||||||||||||||||||||| |||| |||||||||||
Sbjct  30576367  AGTATTTTGGATGATATGGCAGTGTATTTAAGAAGAGAGAGAAAAAATAGGTTTCATCTA  30576426

Query  1903      GATGAAACTCTCTTGGCACGATTACCAACTCTCTATGAGTCTTGGAATTAAATGCCTATG  1962
                 ||||||||| |||||||||||||||||| ||||||||||||||| |||||||| ||||||
Sbjct  30576427  GATGAAACTTTCTTGGCACGATTACCAAGTCTCTATGAGTCTTGAAATTAAATACCTATG  30576486

Query  1963      AAACCACAGAATGAAACTCTCCATTGAGAGTAGGTGTTTCATCCAAGTTTCATTTCATTT  2022
                 ||| ||  ||| ||||||||||||||| |||   | ||| || ||||||| |||| ||||
Sbjct  30576487  AAATCATGGAACGAAACTCTCCATTGATAGTGTATATTTTATTCAAGTTTTATTTTATTT  30576546

Query  2023      CAAATGACATGGCAGTCTTGGAAATAACGTAATGAAACTCTCCATTGAGACTGGCCTAAC  2082
                 || |||||||||||||||| ||||  | |||| ||||||| | |||||||||||||||||
Sbjct  30576547  CACATGACATGGCAGTCTTAGAAACGAGGTAACGAAACTCCCTATTGAGACTGGCCTAAC  30576606


 Score = 309 bits (167),  Expect = 5e-81
 Identities = 250/290 (86%), Gaps = 6/290 (2%)
 Strand=Plus/Minus

Query  1786      CCAGTCTCAGTGGGAGTTTCACGTGAGTTTCATTTGCATTAAATGATTTGCCACATAGGC  1845
                 ||||||||| | ||||||| | ||||||||    ||||||||||   ||| || |||| |
Sbjct  86686235  CCAGTCTCAATAGGAGTTTTATGTGAGTTT----TGCATTAAATAGGTTGTCATATAGAC  86686180

Query  1846      ACTTTTGATGACATGGCAGTGTATTTAAGAAGAGAGAGAAGAAATGGGTTTCATCTAGAT  1905
                 ||||||||||||||| |||| ||||||||||||||||  |||||||||||||||||||||
Sbjct  86686179  ACTTTTGATGACATGCCAGTATATTTAAGAAGAGAGA--AGAAATGGGTTTCATCTAGAT  86686122

Query  1906      GAAACTCTCTTGGCACGATTACCAACTCTCTATGAGTCTTGGAATTAAATGCCTATGAAA  1965
                  || |||||| |||||||||| ||||||  ||||||||||||||||||||| |||| |||
Sbjct  86686121  AAACCTCTCTGGGCACGATTATCAACTCCTTATGAGTCTTGGAATTAAATGTCTATAAAA  86686062

Query  1966      CCACAGAATGAAACTCTCCATTGAGAGTAGGTGTTTCATCCAAGTTTCATTTCATTTCAA  2025
                 | |  ||||||||||||| ||||||||| | |||||||||||| ||||||||||||||||
Sbjct  86686061  CTATGGAATGAAACTCTCAATTGAGAGTGGATGTTTCATCCAAATTTCATTTCATTTCAA  86686002

Query  2026      ATGACATGGCAGTCTTGGAAATAACGTAATGAAACTCTCCATTGAGACTG  2075
                 || ||||| |||||||  |||||||||||| |||||| ||||||| ||||
Sbjct  86686001  ATAACATGACAGTCTTAAAAATAACGTAATAAAACTCACCATTGATACTG  86685952


 Score = 307 bits (166),  Expect = 2e-80
 Identities = 257/299 (86%), Gaps = 14/299 (5%)
 Strand=Plus/Plus

Query  1783      AGGCCAGTCTCAGTGGGAGTTTCACGTGAGTTTCATTTGCATTAAATGATTTGCCACATA  1842
                 |||||||||||||||| | ||||| || ||||| ||||| |||||||   ||||||||||
Sbjct  30733679  AGGCCAGTCTCAGTGGAAATTTCATGTAAGTTTGATTTGTATTAAATAGGTTGCCACATA  30733738

Query  1843      GGCACTTTTGATGAC--ATGGCAGTGTATTTAAGAAGAGAGAGAAGAAATGGGTTTCATC  1900
                 |||||||||||||||  ||||||||||||||||||||||||| |||||||| |||| |||
Sbjct  30733739  GGCACTTTTGATGACATATGGCAGTGTATTTAAGAAGAGAGAAAAGAAATGAGTTTTATC  30733798

Query  1901      TAGATGAAACTCTCTTGGCACGATTACCAACTCTCTATGAGTCTTGGAATTAAATGCCTA  1960
                 ||||||||||||||||||||||||||||||||||||||||||||||||||||||||| ||
Sbjct  30733799  TAGATGAAACTCTCTTGGCACGATTACCAACTCTCTATGAGTCTTGGAATTAAATGCTTA  30733858

Query  1961      TGAAACCACAGAATGAAACTCTCCATTGAGAGTAGGTGTTTCATCCAAGTTTCATTTCAT  2020
                 ||||||||  ||||||||||||| |||| ||||  ||||||  |         |||||||
Sbjct  30733859  TGAAACCATGGAATGAAACTCTCTATTGCGAGTGAGTGTTT--T---------ATTTCAT  30733907

Query  2021      TTCAAATGACATGGCAGTCTTGGAAATAACGTAATGAAACTCTCCATTGAGACTGGCCT  2079
                 ||||||||| ||| |||||||||||| ||||||||||  ||   ||||| |||| ||||
Sbjct  30733908  TTCAAATGATATGACAGTCTTGGAAACAACGTAATGAGCCTAA-CATTGGGACTAGCCT  30733965


 Score = 300 bits (162),  Expect = 3e-78
 Identities = 256/301 (85%), Gaps = 7/301 (2%)
 Strand=Plus/Minus

Query  1783      AGGCCAGTCTCAGTGG---GAGTTTCACGTGAGTTTCATTTGCATTAAATGAT-TTGCCA  1838
                 ||||||||||||||||   ||||||||  ||||||| ||||| ||||||| || ||||||
Sbjct  75769795  AGGCCAGTCTCAGTGGAAGGAGTTTCATATGAGTTTTATTTGGATTAAAT-ATGTTGCCA  75769737

Query  1839      CATAGGCACTTTTGATGACATGGCAGTGTATTTAAGAAGAGAGAGAAGAAATGGGTTTCA  1898
                 ||||| || ||| ||||| ||| ||| |||||||||||||||||  ||||||| ||||||
Sbjct  75769736  CATAGACATTTTGGATGATATGACAGCGTATTTAAGAAGAGAGA--AGAAATGAGTTTCA  75769679

Query  1899      TCTAGATGAAACTCTCTTGGCACGATTACCAACTCTCTATGAGTCTTGGAATTAAATGCC  1958
                 |||||||||||||||||||||||||||||||| ||||||||||||||  ||||||||| |
Sbjct  75769678  TCTAGATGAAACTCTCTTGGCACGATTACCAAGTCTCTATGAGTCTTAAAATTAAATGTC  75769619

Query  1959      TATGAAACCACAGAATGAAACTCTCCATTGAGAGTAGGTGTTTCATCCAAGTTTCATTTC  2018
                 |||   ||||  || |||||||||||||| ||||| ||| |||||| ||| |||| | ||
Sbjct  75769618  TATTTTACCATGGAGTGAAACTCTCCATTAAGAGTGGGTATTTCATACAAATTTCGTCTC  75769559

Query  2019      ATTTCAAATGACATGGCAGTCTTGGAAATAACGTAATGAAACTCTCCATTGAGACTGGCC  2078
                 |||||| |||||||||||| |||| ||| || ||||||||||||  | ||| |||| |||
Sbjct  75769558  ATTTCACATGACATGGCAGCCTTGAAAACAATGTAATGAAACTCCTCGTTGGGACTAGCC  75769499

Query  2079      T  2079
                 |
Sbjct  75769498  T  75769498


 Score = 292 bits (158),  Expect = 5e-76
 Identities = 256/301 (85%), Gaps = 16/301 (5%)
 Strand=Plus/Minus

Query  1781      TAAGGCCAGTCTCAGTGGGAGTTTCACGTGAGTTTCATTTGCATTAAATGATTTGCCACA  1840
                 |||||||||||||||||||||||| || | ||||| |||||||||||||   ||| || |
Sbjct  84207291  TAAGGCCAGTCTCAGTGGGAGTTTTACATAAGTTTTATTTGCATTAAATAGGTTGTCATA  84207232

Query  1841      TAGGCACTTTTGATGACATGGCAGTGTATTTAAGAAGAGAGAGAAGAAATGGGTTTCATC  1900
                 |||||||||||||| |||||||||||||||||||||||||||  ||||| | ||||||||
Sbjct  84207231  TAGGCACTTTTGATAACATGGCAGTGTATTTAAGAAGAGAGA--AGAAAGGAGTTTCATC  84207174

Query  1901      TAGATGAAACTCTCTTGGCACGATTACCAACTCTCTATGAGTCTTGGAATTAAATGCCTA  1960
                 |   ||  |         |||||||||||||||||||||||||||| |||||||||||||
Sbjct  84207173  T---TG--A---------CACGATTACCAACTCTCTATGAGTCTTGAAATTAAATGCCTA  84207128

Query  1961      TGAAACCACAGAATGAAACTCTCCATTGAGAGTAGGTGTTTCATCCAAGTTTCATTTCAT  2020
                 ||||||||   || ||||||||||||||||| || || |||||||||||||| | |||||
Sbjct  84207127  TGAAACCATGAAACGAAACTCTCCATTGAGAATATGTATTTCATCCAAGTTTTAATTCAT  84207068

Query  2021      TTCAAATGACATGGCAGTCTTGGAAATAACGTAATGAAACTCTCCATTGAGACTGGCCTA  2080
                 ||||||||||||||||| |||||||| |||||||||||| |  ||| ||||||| |||||
Sbjct  84207067  TTCAAATGACATGGCAGACTTGGAAACAACGTAATGAAATTTCCCACTGAGACTCGCCTA  84207008

Query  2081      A  2081
                 |
Sbjct  84207007  A  84207007


 Score = 292 bits (158),  Expect = 5e-76
 Identities = 256/301 (85%), Gaps = 16/301 (5%)
 Strand=Plus/Minus

Query  1781      TAAGGCCAGTCTCAGTGGGAGTTTCACGTGAGTTTCATTTGCATTAAATGATTTGCCACA  1840
                 |||||||||||||||||||||||| || | ||||| |||||||||||||   ||| || |
Sbjct  84208573  TAAGGCCAGTCTCAGTGGGAGTTTTACATAAGTTTTATTTGCATTAAATAGGTTGTCATA  84208514

Query  1841      TAGGCACTTTTGATGACATGGCAGTGTATTTAAGAAGAGAGAGAAGAAATGGGTTTCATC  1900
                 |||||||||||||| |||||||||||||||||||||||||||  ||||| | ||||||||
Sbjct  84208513  TAGGCACTTTTGATAACATGGCAGTGTATTTAAGAAGAGAGA--AGAAAGGAGTTTCATC  84208456

Query  1901      TAGATGAAACTCTCTTGGCACGATTACCAACTCTCTATGAGTCTTGGAATTAAATGCCTA  1960
                 |   ||  |         |||||||||||||||||||||||||||| |||||||||||||
Sbjct  84208455  T---TG--A---------CACGATTACCAACTCTCTATGAGTCTTGAAATTAAATGCCTA  84208410

Query  1961      TGAAACCACAGAATGAAACTCTCCATTGAGAGTAGGTGTTTCATCCAAGTTTCATTTCAT  2020
                 ||||||||   || ||||||||||||||||| || || |||||||||||||| | |||||
Sbjct  84208409  TGAAACCATGAAACGAAACTCTCCATTGAGAATATGTATTTCATCCAAGTTTTAATTCAT  84208350

Query  2021      TTCAAATGACATGGCAGTCTTGGAAATAACGTAATGAAACTCTCCATTGAGACTGGCCTA  2080
                 ||||||||||||||||| |||||||| |||||||||||| |  ||| ||||||| |||||
Sbjct  84208349  TTCAAATGACATGGCAGACTTGGAAACAACGTAATGAAATTTCCCACTGAGACTCGCCTA  84208290

Query  2081      A  2081
                 |
Sbjct  84208289  A  84208289


 Score = 291 bits (157),  Expect = 2e-75
 Identities = 254/302 (84%), Gaps = 2/302 (1%)
 Strand=Plus/Plus

Query  1781     TAAGGCCAGTCTCAGTGGGAGTTTCACGTGAGTTTCATTTGCATTAAATGATTTGCCACA  1840
                |||||||||||| ||||| |||||||   |||||| ||||| ||| |||    |||||||
Sbjct  6740079  TAAGGCCAGTCTTAGTGGAAGTTTCATAAGAGTTTTATTTGTATTTAATAGCCTGCCACA  6740138

Query  1841     TAGGCACTTTTGATGACATGGCAGTGTATTTAA-GAAGAGAGAGAAGAAATGGGTTTCAT  1899
                || ||| |||||||||||||||| ||| || || |||||||||||||||| |  ||||||
Sbjct  6740139  TATGCATTTTTGATGACATGGCAATGT-TTAAATGAAGAGAGAGAAGAAACGAATTTCAT  6740197

Query  1900     CTAGATGAAACTCTCTTGGCACGATTACCAACTCTCTATGAGTCTTGGAATTAAATGCCT  1959
                   ||| |||||||||||||||||||||||||||| |||||| ||| ||||||||||| |
Sbjct  6740198  GGGGATAAAACTCTCTTGGCACGATTACCAACTCTTTATGAGCCTTAGAATTAAATGCAT  6740257

Query  1960     ATGAAACCACAGAATGAAACTCTCCATTGAGAGTAGGTGTTTCATCCAAGTTTCATTTCA  2019
                |||||||   |||| |||||| | |||||||||| | |||||||||||||||||||||||
Sbjct  6740258  ATGAAACTCTAGAACGAAACTTTACATTGAGAGTGGATGTTTCATCCAAGTTTCATTTCA  6740317

Query  2020     TTTCAAATGACATGGCAGTCTTGGAAATAACGTAATGAAACTCTCCATTGAGACTGGCCT  2079
                ||| | ||||||||||||||||| | | | |  |||||||||||| |  |||||||||||
Sbjct  6740318  TTTTATATGACATGGCAGTCTTGAACACAGCACAATGAAACTCTCTACCGAGACTGGCCT  6740377

Query  2080     AA  2081
                ||
Sbjct  6740378  AA  6740379


 Score = 291 bits (157),  Expect = 2e-75
 Identities = 252/298 (85%), Gaps = 5/298 (2%)
 Strand=Plus/Minus

Query  1783      AGGCCAGTCTCAGTGGGAGTTTCACGTGAGTTTCATTTGCATTAAATGATTTGCCACATA  1842
                 ||| |||||||||||||||||||||  |||||| ||||  ||| |||  | |||||||||
Sbjct  75871515  AGGTCAGTCTCAGTGGGAGTTTCACTAGAGTTTTATTTATATTTAATAGTCTGCCACATA  75871456

Query  1843      GGCACTTTTGATGACATGGCAGTGTATTTAA-GAAGAGAGAGAAGAAATGGGTTTCATCT  1901
                  ||||||||||||| ||| ||  || ||||| |||||||| |||||| || |||||||  
Sbjct  75871455  TGCACTTTTGATGAAATGACAACGT-TTTAATGAAGAGAGTGAAGAATTGAGTTTCATGA  75871397

Query  1902      AGATGAAACTCTCTTGGCACGATTACCAACTCTCTATGAGTCTTGGAATTAAATGCCTAT  1961
                  |||||||||||||||||||  |||||||||| |  |||||| | |||||||||| ||||
Sbjct  75871396  GGATGAAACTCTCTTGGCACAGTTACCAACTC-C-CTGAGTCATAGAATTAAATGTCTAT  75871339

Query  1962      GAAACCACAGAATGAAACTCTCCATTGAGAGTAGGTGTTTCATCCAAGTTTCATTTCATT  2021
                 ||||| |  |||||||||| ||||||||||||||||||||||||||||||||||||||||
Sbjct  75871338  GAAACTATGGAATGAAACTTTCCATTGAGAGTAGGTGTTTCATCCAAGTTTCATTTCATT  75871279

Query  2022      TCAAATGACATGGCAGTCTTGGAAATAACGTAATGAAACTCTCCATTGAGACTGGCCT  2079
                   | ||||||||||||||||  |||||| | |||||| ||||||  | ||||||||||
Sbjct  75871278  CTATATGACATGGCAGTCTTA-AAATAATGAAATGAAGCTCTCCGCTAAGACTGGCCT  75871222


 Score = 263 bits (142),  Expect = 4e-67
 Identities = 220/258 (85%), Gaps = 3/258 (1%)
 Strand=Plus/Minus

Query  1822      CATTAAATGATTTGCCACATAGGCACTTTTGATGACATGGCAGTGTATTTAAGAAGAGAG  1881
                 ||||||||   |||||||||| ||| |||| |||||||| ||   |||||||||||| ||
Sbjct  52287098  CATTAAATAGGTTGCCACATATGCA-TTTTTATGACATGACAACATATTTAAGAAGATAG  52287040

Query  1882      AGAAGAAATGGGTTTCATCTAGATGAAACTCTCTTGGCACGATTACCAACTCTCTATGAG  1941
                 |||| ||||| |||| |||||||| |||||||||||||||||||||||||||||||||||
Sbjct  52287039  AGAAAAAATGAGTTTTATCTAGATAAAACTCTCTTGGCACGATTACCAACTCTCTATGAG  52286980

Query  1942      TCTTGGAATTAAATGCCTATGAAACCACAGAATGAAACTCTCCATTGAGAGTAGGTGTTT  2001
                 || || |||||| |||| ||||||||| |||||||||||| | ||| ||| |  ||||||
Sbjct  52286979  TCATGAAATTAA-TGCCAATGAAACCATAGAATGAAACTCACTATTAAGAATGAGTGTTT  52286921

Query  2002      CATCCAAGTTTCATTTCATTTCAAATGACATGGCAGTCTTGGAAATAACGTAATGAAACT  2061
                 ||||||| ||| |||||||||| | ||||||| |||||||||||| || |  ||||||||
Sbjct  52286920  CATCCAAATTTTATTTCATTTCTA-TGACATGACAGTCTTGGAAACAAGGCCATGAAACT  52286862

Query  2062      CTCCATTGAGACTGGCCT  2079
                 ||||| |||||| | |||
Sbjct  52286861  CTCCACTGAGACCGCCCT  52286844


 Score = 255 bits (138),  Expect = 7e-65
 Identities = 202/234 (86%), Gaps = 0/234 (0%)
 Strand=Plus/Minus

Query  1783      AGGCCAGTCTCAGTGGGAGTTTCACGTGAGTTTCATTTGCATTAAATGATTTGCCACATA  1842
                 |||||||| | ||||| ||||| | |||||||| |||||||||||||   || ||| |||
Sbjct  70368951  AGGCCAGTTTTAGTGGAAGTTTTATGTGAGTTTTATTTGCATTAAATAGGTTACCATATA  70368892

Query  1843      GGCACTTTTGATGACATGGCAGTGTATTTAAGAAGAGAGAGAAGAAATGGGTTTCATCTA  1902
                  | | |||| ||||||||||||||||||||||||||||||||| ||||  ||||||||||
Sbjct  70368891  AGTATTTTTTATGACATGGCAGTGTATTTAAGAAGAGAGAGAATAAATAAGTTTCATCTA  70368832

Query  1903      GATGAAACTCTCTTGGCACGATTACCAACTCTCTATGAGTCTTGGAATTAAATGCCTATG  1962
                 ||| || ||||||||||||||||||||||| ||||| |||| || ||||||||| |||||
Sbjct  70368831  GATAAATCTCTCTTGGCACGATTACCAACTATCTATAAGTCATGAAATTAAATGTCTATG  70368772

Query  1963      AAACCACAGAATGAAACTCTCCATTGAGAGTAGGTGTTTCATCCAAGTTTCATT  2016
                 |||| | ||||||||| | | |||||||||| ||||||||||| ||||||||||
Sbjct  70368771  AAACTATAGAATGAAATTTTGCATTGAGAGTGGGTGTTTCATCTAAGTTTCATT  70368718


 Score = 250 bits (135),  Expect = 3e-63
 Identities = 227/272 (83%), Gaps = 4/272 (1%)
 Strand=Plus/Plus

Query  1811     AGTTTCATTTGCATTAAATGATTTGCCACATAGGCACTTTTGATGACATGGCAGTGTATT  1870
                ||||||||||||||| |||    ||||| ||| ||| |||| ||||||||||| ||| ||
Sbjct  6533297  AGTTTCATTTGCATTTAATAGCCTGCCATATATGCATTTTTTATGACATGGCAATGT-TT  6533355

Query  1871     TAA-GAAGAGAGAGAAGAAATGGGTTTCATCTAGATGAAACTCTCTTGGCACGATTACCA  1929
                 || ||||||||||||||||   |||| ||  |||| ||||| |||||||||||||||||
Sbjct  6533356  AAATGAAGAGAGAGAAGAAACAAGTTTTATGGAGATAAAACTTTCTTGGCACGATTACCA  6533415

Query  1930     ACTCTCTATGAGTCTTGGAATTAAATGCCTATGAAACCACAGAATGAAACTCTCCATTGA  1989
                ||||||||||||  || ||||||||||| ||||||||  | |||||||||| | ||||||
Sbjct  6533416  ACTCTCTATGAGCTTTAGAATTAAATGCATATGAAACT-C-GAATGAAACTTTGCATTGA  6533473

Query  1990     GAGTAGGTGTTTCATCCAAGTTTCATTTCATTTCAAATGACATGGCAGTCTTGGAAATAA  2049
                ||||   |||||||||||||||||||||||||  | ||||||||||||||||| | | | 
Sbjct  6533474  GAGTGTATGTTTCATCCAAGTTTCATTTCATTCTATATGACATGGCAGTCTTGAACACAG  6533533

Query  2050     CGTAATGAAACTCTCCATTGAGACTGGCCTAA  2081
                || |||||||||||| | ||||| || |||||
Sbjct  6533534  CGGAATGAAACTCTCTACTGAGAATGACCTAA  6533565


 Score = 215 bits (116),  Expect = 1e-52
 Identities = 223/275 (81%), Gaps = 6/275 (2%)
 Strand=Plus/Plus

Query  1810      GAGTTTCATTTGCATTAAATGAT-TTGCCACATAGGCACTTTTGATGACATGGCAGTGTA  1868
                 |||||||||||| ||| ||| ||  | ||  ||| | | ||||||||||||| ||   | 
Sbjct  20910196  GAGTTTCATTTGTATTTAAT-ATCCTACCGAATATGTATTTTTGATGACATGACAACCTT  20910254

Query  1869      TTTAA-GAAGAGAGAGAAGAAATGGGTTTCATCTAGATGAAACTCTCTTGGCACGATTAC  1927
                 ||||| ||||||||||||||| || |||||||   ||| |||   |||||||||||||||
Sbjct  20910255  TTTAATGAAGAGAGAGAAGAATTGAGTTTCATGGGGAT-AAA--ATCTTGGCACGATTAC  20910311

Query  1928      CAACTCTCTATGAGTCTTGGAATTAAATGCCTATGAAACCACAGAATGAAACTCTCCATT  1987
                 ||||||||||||||||   |||||||||  ||||||||||| ||||||||||| | ||||
Sbjct  20910312  CAACTCTCTATGAGTCACAGAATTAAATATCTATGAAACCATAGAATGAAACTTTGCATT  20910371

Query  1988      GAGAGTAGGTGTTTCATCCAAGTTTCATTTCATTTCAAATGACATGGCAGTCTTGGAAAT  2047
                 ||||||   ||||| |||||| |||||||| |||  | |||||||| |||| ||  ||| 
Sbjct  20910372  GAGAGTGTATGTTTTATCCAACTTTCATTTTATTCTATATGACATGACAGTTTTATAAAC  20910431

Query  2048      AACGTAATGAAACTCTCCATTGAGACTGGCCTAAC  2082
                 || | |||||||||||||| |||||||| ||||||
Sbjct  20910432  AATGAAATGAAACTCTCCACTGAGACTGACCTAAC  20910466


 Score = 202 bits (109),  Expect = 9e-49
 Identities = 169/199 (85%), Gaps = 0/199 (0%)
 Strand=Plus/Plus

Query  1881      GAGAAGAAATGGGTTTCATCTAGATGAAACTCTCTTGGCACGATTACCAACTCTCTATGA  1940
                 |||||||| |  ||||| |   ||||||||||| |||||||  ||||||||||| ||| |
Sbjct  10319767  GAGAAGAATTATGTTTCGTGGGGATGAAACTCTTTTGGCACAGTTACCAACTCTATATAA  10319826

Query  1941      GTCTTGGAATTAAATGCCTATGAAACCACAGAATGAAACTCTCCATTGAGAGTAGGTGTT  2000
                 ||| |  ||||||||| |||| |||| | ||||||||||| |||||||| ||||||||||
Sbjct  10319827  GTCATATAATTAAATGTCTATAAAACTATAGAATGAAACTTTCCATTGAAAGTAGGTGTT  10319886

Query  2001      TCATCCAAGTTTCATTTCATTTCAAATGACATGGCAGTCTTGGAAATAACGTAATGAAAC  2060
                 |||||||||||||||||||||  | ||||||||||||||||  ||| |||| ||||||||
Sbjct  10319887  TCATCCAAGTTTCATTTCATTCTATATGACATGGCAGTCTTATAAACAACGAAATGAAAC  10319946

Query  2061      TCTCCATTGAGACTGGCCT  2079
                 |||| |||||||||| |||
Sbjct  10319947  TCTCAATTGAGACTGACCT  10319965


 Score = 193 bits (104),  Expect = 6e-46
 Identities = 153/177 (86%), Gaps = 1/177 (1%)
 Strand=Plus/Minus

Query  1903      GATGAAACTCTCTTGGCACGATTACCAACTCTCTATGAGTCTTGGAATTAAATGCCTATG  1962
                 ||||||||||| |||||||  ||||||||||| ||| |||| |  ||||||||| |||| 
Sbjct  10123912  GATGAAACTCTTTTGGCACAGTTACCAACTCTATATAAGTCATATAATTAAATGTCTATA  10123853

Query  1963      AAACCACAGAATGAAACTCTCCATTGAGAGTAGGTGTTTCATCCAAGTTTCATTTCATTT  2022
                 |||| | ||||||||||| | |||||| ||||||||||||||||||||||||||||||| 
Sbjct  10123852  AAACTATAGAATGAAACT-TTCATTGAAAGTAGGTGTTTCATCCAAGTTTCATTTCATTC  10123794

Query  2023      CAAATGACATGGCAGTCTTGGAAATAACGTAATGAAACTCTCCATTGAGACTGGCCT  2079
                  | ||||||||||||||||  ||| |||| |||||||||||| |||||||||| |||
Sbjct  10123793  TATATGACATGGCAGTCTTATAAACAACGAAATGAAACTCTCAATTGAGACTGACCT  10123737


 Score = 176 bits (95),  Expect = 6e-41
 Identities = 178/216 (82%), Gaps = 14/216 (6%)
 Strand=Plus/Plus

Query  1790      TCTCAGTGGGAGTTTCACGTGAGTTTCATTTGCATTAAATGATTTGCCACATAGGCACTT  1849
                 ||||||||||||||||||||||||||||||||||||||||   |||||||||||||| ||
Sbjct  32838697  TCTCAGTGGGAGTTTCACGTGAGTTTCATTTGCATTAAATAGGTTGCCACATAGGCATTT  32838756

Query  1850      TTG-ATGACATGGCAGTGTATTTAAGAAGAGAGAGAAGAAATGGGTTTCATCTAGATGAA  1908
                 ||  |||||||| || |||| ||||||||||| ||| |||||            ||||||
Sbjct  32838757  TTTTATGACATGACAATGTA-TTAAGAAGAGATAGACGAAAT------------GATGAA  32838803

Query  1909      ACTCTCTTGGCACGATTACCAACTCTCTATGAGTCTTGGAATTAAATGCCTATGAAACCA  1968
                 ||||| || |||| |||| ||||| || ||||||| || |||||||||||||| |||  |
Sbjct  32838804  ACTCTTTTAGCACAATTAGCAACTATCAATGAGTCATGAAATTAAATGCCTATAAAATTA  32838863

Query  1969      CAGAATGAAACTCTCCATTGAGAGTAGGTGTTTCAT  2004
                  ||||||||||| | |||||||||| ||||||||||
Sbjct  32838864  TAGAATGAAACTTTGCATTGAGAGTGGGTGTTTCAT  32838899


 Score = 172 bits (93),  Expect = 7e-40
 Identities = 208/260 (80%), Gaps = 22/260 (8%)
 Strand=Plus/Minus

Query  1787    CAGTCTCAGTGGGAGTTTCACGTGAGTTTCATTTGCATTAAATGATTTGCCACATAGGCA  1846
               ||||||||||||||||| ||  |||||||||||||||||||||   |||  || |||| |
Sbjct  959013  CAGTCTCAGTGGGAGTTCCATATGAGTTTCATTTGCATTAAATAGGTTGTTACGTAGGTA  958954

Query  1847    CTTTTGATGACATGGCAGTGTATTTAAGAAGAGAGAGAAGAAATGGGTTTCATCTAGATG  1906
                ||||||||||| | |||||||||||||||||||||||||||| |  | || | | | | 
Sbjct  958953  -TTTTGATGACACGACAGTGTATTTAAGAAGAGAGAGAAGAAA-G--TCTC-T-TGG-T-  958902

Query  1907    AAACTCTCTTGGCACGATTACCAACTCTCTATGAGTCTTGGAATTAAATGCCTATGAAAC  1966
               |   |          ||||| |||||||||||||||  || || ||||||||||| ||||
Sbjct  958901  A---T----------GATTATCAACTCTCTATGAGTTATGAAACTAAATGCCTATAAAAC  958855

Query  1967    CACAGAATGAAACTCTCCATTGAGAGTAGGTGTTTCATCCAAGTTTCATTTCATTTCAAA  2026
               || ||||||||||||||| ||||||||  || ||||||||||||||  |||| ||||  |
Sbjct  958854  CATAGAATGAAACTCTCCCTTGAGAGTGAGTATTTCATCCAAGTTTTGTTTCTTTTCTTA  958795

Query  2027    TGACATGGCAGTCTTGGAAA  2046
               |||||||||||||||| |||
Sbjct  958794  TGACATGGCAGTCTTG-AAA  958776


 Score = 169 bits (91),  Expect = 9e-39
 Identities = 177/216 (82%), Gaps = 15/216 (7%)
 Strand=Plus/Minus

Query  1790      TCTCAGTGGGAGTTTCACGTGAGTTTCATTTGCATTAAATGATTTGCCACATAGGCACTT  1849
                 ||||||||||||||||||||||||||||||||||||||||   |||||||||||||| ||
Sbjct  32870983  TCTCAGTGGGAGTTTCACGTGAGTTTCATTTGCATTAAATAGGTTGCCACATAGGCATTT  32870924

Query  1850      TTG-ATGACATGGCAGTGTATTTAAGAAGAGAGAGAAGAAATGGGTTTCATCTAGATGAA  1908
                 ||  |||||||| || |||||| ||||||||| ||| ||||||            |||||
Sbjct  32870923  TTTTATGACATGACAATGTATT-AAGAAGAGATAGACGAAATG------------ATGAA  32870877

Query  1909      ACTCTCTTGGCACGATTACCAACTCTCTATGAGTCTTGGAATTAAATGCCTATGAAACCA  1968
                 ||||| || |||| |||| ||||| || ||||||| || |||||||||||||| |||  |
Sbjct  32870876  ACTCTTTTAGCACAATTAGCAACTATCAATGAGTCATGAAATTAAATGCCTATAAAATTA  32870817

Query  1969      CAGAATGAAACTCTCCATTGAGAGTAGGTGTTTCAT  2004
                  ||||||||||| | ||| |||||| ||||||||||
Sbjct  32870816  TAGAATGAAACTTTGCAT-GAGAGTGGGTGTTTCAT  32870782


 Score = 159 bits (86),  Expect = 6e-36
 Identities = 154/184 (84%), Gaps = 16/184 (9%)
 Strand=Plus/Minus

Query  1911      TCTCTTGGCACGATTACCAACTCTCTATGAGTCTTGGAATTAAATGCCTATGAAACCACA  1970
                 ||||||| |||||||||||||||||||||||||||| |||||||||||||| ||||||  
Sbjct  84408757  TCTCTTGACACGATTACCAACTCTCTATGAGTCTTGAAATTAAATGCCTATAAAACCATG  84408698

Query  1971      GAATGAAACTCTCCATTGAGAGTAGGTGTTTCATCCAAGTTTCATTTCATTTCA----A-  2025
                 ||||||||||||| ||||| ||| |||||||||| ||| |||||||||||||||    | 
Sbjct  84408697  GAATGAAACTCTCTATTGATAGTGGGTGTTTCATGCAAATTTCATTTCATTTCATTTCAT  84408638

Query  2026      ----------ATGACATGGCAGTCTTGGAAATAACGTAATGAAACTCTCCATTGAGACTG  2075
                           |||||||||| || ||||||| |||||||| |||||||||||||||||||
Sbjct  84408637  TTCATTTCACATGACATGGCGGTGTTGGAAACAACGTAAT-AAACTCTCCATTGAGACTG  84408579

Query  2076      GCCT  2079
                  |||
Sbjct  84408578  ACCT  84408575


 Score = 150 bits (81),  Expect = 3e-33
 Identities = 160/196 (82%), Gaps = 13/196 (7%)
 Strand=Plus/Minus

Query  1799      GAGTTTCACGTGAGTTTCATTTGCATTAAATGATTTGCCACATAGGCACTTTTGATGACA  1858
                 |||||||  ||| ||||||||||||||||||   |||||||||| ||  ||||||||| |
Sbjct  29003346  GAGTTTCGTGTGGGTTTCATTTGCATTAAATAGGTTGCCACATA-GCTATTTTGATGATA  29003288

Query  1859      TGGCAGTGTATTTAAGAAGAGAGAGAAGAAATGGGTTTCATCTAGATGAAACTCTCTTGG  1918
                 ||||  ||||||||||||||||||||| | ||| | ||  ||   ||    ||| |||||
Sbjct  29003287  TGGCCATGTATTTAAGAAGAGAGAGAAAAGATGAG-TT--TC---AT----CTCACTTGG  29003238

Query  1919      CACGATTACCAACTCTCTATGAGTCTTGGAATTAAATGCCTATGAAACCACAGAATGAAA  1978
                 ||||||||||||||||||||||||| || ||||||||| |||| |||| | |||||||||
Sbjct  29003237  CACGATTACCAACTCTCTATGAGTCATGAAATTAAATGTCTATAAAACTATAGAATGAAA  29003178

Query  1979      CTCTCCATT-GAGAGT  1993
                 || | |||| || |||
Sbjct  29003177  CTTTGCATTCGA-AGT  29003163


 Score = 121 bits (65),  Expect = 3e-24
 Identities = 94/108 (87%), Gaps = 2/108 (2%)
 Strand=Plus/Plus

Query  1780     ATAAGGCCAGTCTCAGTGGGAGTTTCACGTGAGTTTCATTTGCATTAAATGATTTGCCAC  1839
                ||||||||||||||||||||||||||||  |||||||||||||||| |||    ||||||
Sbjct  3055227  ATAAGGCCAGTCTCAGTGGGAGTTTCACTAGAGTTTCATTTGCATTTAATAGCCTGCCAC  3055286

Query  1840     ATAGGCACTTTTGATGACATGGCAGTGTATTTAA-GAAGAGAGAGAAG  1886
                ||| ||| ||||||||||||| ||  || ||||| |||||||||||||
Sbjct  3055287  ATATGCATTTTTGATGACATGTCAACGT-TTTAATGAAGAGAGAGAAG  3055333


 Score = 99.0 bits (53),  Expect = 1e-17
 Identities = 59/62 (95%), Gaps = 0/62 (0%)
 Strand=Plus/Plus

Query  1783      AGGCCAGTCTCAGTGGGAGTTTCACGTGAGTTTCATTTGCATTAAATGATTTGCCACATA  1842
                 ||| |||||||||||| |||||||||||||||||||||||||||||||| ||||||||||
Sbjct  25354597  AGGTCAGTCTCAGTGGAAGTTTCACGTGAGTTTCATTTGCATTAAATGAGTTGCCACATA  25354656

Query  1843      GG  1844
                 ||
Sbjct  25354657  GG  25354658


> Chr3B
Length=100835780

 Score = 3099 bits (1678),  Expect = 0.0
 Identities = 1757/1789 (98%), Gaps = 29/1789 (2%)
 Strand=Plus/Minus

Query  1        GTGTGCATGGTCTTGTTCGTGGCGAAAACATGGAACTAGGTCGTGATTCTGACACCGGTG  60
                ||||||||||||||||||||||||||||||||||||||||||||||||||||||||||||
Sbjct  8220622  GTGTGCATGGTCTTGTTCGTGGCGAAAACATGGAACTAGGTCGTGATTCTGACACCGGTG  8220563

Query  61       GCCAGGTAAACGTCATTGGTCATTTATTAATTATTATTTGGGAGAAGTTCCTTATGCCGA  120
                ||||||||||||||||||||||||||||||||||||||||||||||||||||||||||||
Sbjct  8220562  GCCAGGTAAACGTCATTGGTCATTTATTAATTATTATTTGGGAGAAGTTCCTTATGCCGA  8220503

Query  121      ATCAAGTTTTCATGGTTGAGTGCGACTGATCTTTGAATCTCACAGGTGAAATATGTCGTC  180
                ||||||||||||||||||||||||||| |||||||||||||||||||||||||||| |||
Sbjct  8220502  ATCAAGTTTTCATGGTTGAGTGCGACTAATCTTTGAATCTCACAGGTGAAATATGTTGTC  8220443

Query  181      GAACTTGCAAGAGCGATGTCAATGATGCCTGGAGTGTACAGGGTGGACCTCTTCACTCGT  240
                ||||||||||||||||||||||||||||||||||||||||||||||||||||||||||||
Sbjct  8220442  GAACTTGCAAGAGCGATGTCAATGATGCCTGGAGTGTACAGGGTGGACCTCTTCACTCGT  8220383

Query  241      CAAGTGTCATCTCCTGACGTGGACTGGAGTTATGGTGAGCCAACCGAGATGTTATGCTCC  300
                ||||||||||||||||||||||||||||||||||||||||||||||||||||||||||||
Sbjct  8220382  CAAGTGTCATCTCCTGACGTGGACTGGAGTTATGGTGAGCCAACCGAGATGTTATGCTCC  8220323

Query  301      GGTTCCAATGATGGAGAGGGGATGGGTGAGAGTGCTGGAGCCTACATTGTGCGCATACCG  360
                ||||||||||||||||||||||||||||||||||||||||||||||||||||||||||||
Sbjct  8220322  GGTTCCAATGATGGAGAGGGGATGGGTGAGAGTGCTGGAGCCTACATTGTGCGCATACCG  8220263

Query  361      TGTGGGCCACGGGATAAATACCTCAAGAAAGAAGCACTGTGGCCTTACCTCCAAGAATTT  420
                ||||||||||||||||||||||||||||||||||||||||||||||||||||||||||| 
Sbjct  8220262  TGTGGGCCACGGGATAAATACCTCAAGAAAGAAGCACTGTGGCCTTACCTCCAAGAATT-  8220204

Query  421      GTCGATGGAGCTCTGGCGCATATCCTGAACATGTCCAAGGCTCTGGGAGAGCAGGTTGGA  480
                ||||||||||||||||||||||||||||||||||||||||||||||||||||||||||||
Sbjct  8220203  GTCGATGGAGCTCTGGCGCATATCCTGAACATGTCCAAGGCTCTGGGAGAGCAGGTTGGA  8220144

Query  481      AATGGGAGGCCAGTACTGCCTTATGTGATACATGGACACTATGCCGATGCTGGAGATGTT  540
                ||||||||||||||||||||||||||||||||||||||||||||||||||||||||||||
Sbjct  8220143  AATGGGAGGCCAGTACTGCCTTATGTGATACATGGACACTATGCCGATGCTGGAGATGTT  8220084

Query  541      GCTGCTCTCCTTTCTGGTGCGCTGAATGTTCCCATGGTGCTCACTGGTCACTCACTTGGG  600
                ||||||||||||||||||||||||||||||||||||||||||||||||||||||||||||
Sbjct  8220083  GCTGCTCTCCTTTCTGGTGCGCTGAATGTTCCCATGGTGCTCACTGGTCACTCACTTGGG  8220024

Query  601      AGGAACAAGCTGGAGCAACTGCTGAAGCAAGGGCGCATGTCCAAGGAGGAGATAGATTCA  660
                ||||||||||||||||||||||||||||||||||||||||||||||||||||||||||||
Sbjct  8220023  AGGAACAAGCTGGAGCAACTGCTGAAGCAAGGGCGCATGTCCAAGGAGGAGATAGATTCA  8219964

Query  661      ACCTACAAGATCATGAGGCGTATCGAGGGTGAGGAGCTGGCCCTCGATGCGTCAGAGCTT  720
                ||||||||||||||||||||||||||||||||||||||||||||||||||||||||||||
Sbjct  8219963  ACCTACAAGATCATGAGGCGTATCGAGGGTGAGGAGCTGGCCCTCGATGCGTCAGAGCTT  8219904

Query  721      GTCATCACGAGCACAAGGCAGGAGATTGATGAACAGTGGGGACTGTACGATGGATTTGAC  780
                ||||||||||||||||||||||||||||||||||||||||||||||||||||||||||||
Sbjct  8219903  GTCATCACGAGCACAAGGCAGGAGATTGATGAACAGTGGGGACTGTACGATGGATTTGAC  8219844

Query  781      GTCAAGCTTGAGAAAGTGTTGAGGGCCCGGGCGAGGCGTGGGGTTAGCTGTCATGGTCGT  840
                ||||||||||||||||||||||||||||||||||||||||||||||||||||||||||||
Sbjct  8219843  GTCAAGCTTGAGAAAGTGTTGAGGGCCCGGGCGAGGCGTGGGGTTAGCTGTCATGGTCGT  8219784

Query  841      TTCATGCCTAGGATGGTGGTAAGTATTCAAATCTCTGTTGTCGATACCAAGTAGTAAGTA  900
                ||||||||||||||||||||||||||||||||||||||||||||||||||||||||||||
Sbjct  8219783  TTCATGCCTAGGATGGTGGTAAGTATTCAAATCTCTGTTGTCGATACCAAGTAGTAAGTA  8219724

Query  901      CTGTTCAACATCTGAACCATGAAGCTAAAACAAATTGTCATCCATTTGATCT------GT  954
                |||||||||||||||| |||||||||||||||||||||||||||||||||||      ||
Sbjct  8219723  CTGTTCAACATCTGAATCATGAAGCTAAAACAAATTGTCATCCATTTGATCTATATCTGT  8219664

Query  955      GTTCATAAGAGAACTTTGTTGGCAGGTGATTCCTCCAGGAATGGACTTCAGCAATGTTGT  1014
                ||||||||||||||||||||||||||||||||||||||||||||||||||||||||||||
Sbjct  8219663  GTTCATAAGAGAACTTTGTTGGCAGGTGATTCCTCCAGGAATGGACTTCAGCAATGTTGT  8219604

Query  1015     GGTTCCTGAAGACATTGATGGGGATGGTGACAGCAAAGATGATATCGTTGGTTTGGAGGG  1074
                ||||||||||||||||||||||||||||||||||||||||||||||||||||||||||||
Sbjct  8219603  GGTTCCTGAAGACATTGATGGGGATGGTGACAGCAAAGATGATATCGTTGGTTTGGAGGG  8219544

Query  1075     TGCCTCACCCAAGTCAAGGCCCCCAATTTGGGCTGAGGTTGGTGCTTGATCCCAAATTCC  1134
                ||||||||||||||||||||||||||||||||||||||||||||||||||   |    | 
Sbjct  8219543  TGCCTCACCCAAGTCAAGGCCCCCAATTTGGGCTGAGGTTGGTGCTTGAT---A----C-  8219492

Query  1135     TTTGCGGACCTACAATAACTGCCTTCACAGGTATCACAAGTCTTAAGGTCGCTGCATGGC  1194
                       |   ||   ||||||||||||||||||||||||||||||||||||||||||||
Sbjct  8219491  -------A---AC---AACTGCCTTCACAGGTATCACAAGTCTTAAGGTCGCTGCATGGC  8219445

Query  1195     AACTCTGTCGTCGCAGGTGATGCGGTTCCTAACCAATCCTCACAAGCCGATGATCCTCGC  1254
                |||| |||||||||||||||||||||||||||||||||||||||||||||||||||||||
Sbjct  8219444  AACT-TGTCGTCGCAGGTGATGCGGTTCCTAACCAATCCTCACAAGCCGATGATCCTCGC  8219386

Query  1255     GTTGTCAAGGCCAGACCCGAAGAAGAACATCACTACCCTCGTCAAAGCGTTTGGAGAGTG  1314
                ||||||||||||||||||||||||||||||||||||||||||||||||||||||||||||
Sbjct  8219385  GTTGTCAAGGCCAGACCCGAAGAAGAACATCACTACCCTCGTCAAAGCGTTTGGAGAGTG  8219326

Query  1315     CCGCCCACTCAGGGAACTTGCAAACCTTGTAAGAAACAGTTAATCTGAAGTATACTCGTA  1374
                ||||||||||||||||||||||||||||||||||||||||||||||||||||||||||||
Sbjct  8219325  CCGCCCACTCAGGGAACTTGCAAACCTTGTAAGAAACAGTTAATCTGAAGTATACTCGTA  8219266

Query  1375     AATTTCATCGTTGCAGATGTTTTGTAATTTGTATGGTCAAATAACTAGTGCTATCATGAT  1434
                ||||||||||||||||||||||||||||||||||||||||||||||||||||||||||||
Sbjct  8219265  AATTTCATCGTTGCAGATGTTTTGTAATTTGTATGGTCAAATAACTAGTGCTATCATGAT  8219206

Query  1435     CACAGTGCAGGAATATTTGTTCTTTTCTCTAACAGTCCTATATGAAAAATTCTGATTCTG  1494
                ||||||||||||||||||||||||||||||||||||||||||||||||||||||||||||
Sbjct  8219205  CACAGTGCAGGAATATTTGTTCTTTTCTCTAACAGTCCTATATGAAAAATTCTGATTCTG  8219146

Query  1495     AACATCATTACAGTAGCTGCATGTATTCCATGTAATGGAATTTTCCTCTGTTTCAGACTC  1554
                ||||||||||||||||||||||||||||||||||||||||||||||||||||||||||||
Sbjct  8219145  AACATCATTACAGTAGCTGCATGTATTCCATGTAATGGAATTTTCCTCTGTTTCAGACTC  8219086

Query  1555     TGATCATGGGGAACAGAGATGACATCGACGATATGTCTGCTGGGAATGCCAGTGTCCTCA  1614
                ||||||||||||||||||||||||||||||||||||||||||||||||||||||||||||
Sbjct  8219085  TGATCATGGGGAACAGAGATGACATCGACGATATGTCTGCTGGGAATGCCAGTGTCCTCA  8219026

Query  1615     CCACAGTTCTGAAGCTGATTGACAAGTATGATCTGTATGGAAGTGTGGCGTTCCCTAAGC  1674
                ||||||||||||||||||||||||||||||||||||||||||||||||||||||||||||
Sbjct  8219025  CCACAGTTCTGAAGCTGATTGACAAGTATGATCTGTATGGAAGTGTGGCGTTCCCTAAGC  8218966

Query  1675     ATCACAACCAGGCTGATGTCCCGGAGATCTACCGCCTCGCGGCCAAAATGAAGGTCCGCT  1734
                ||||||||||||||||||||||||||||||||||||||||||||||||||||||||||||
Sbjct  8218965  ATCACAACCAGGCTGATGTCCCGGAGATCTACCGCCTCGCGGCCAAAATGAAGGTCCGCT  8218906

Query  1735     GCTTACCACGACCCTTTATTGAGCTTTGACAACTCACACTCAACCATAA  1783
                |||||||||||||||||||||||||||||||||||||||||||||||||
Sbjct  8218905  GCTTACCACGACCCTTTATTGAGCTTTGACAACTCACACTCAACCATAA  8218857


 Score = 3057 bits (1655),  Expect = 0.0
 Identities = 1749/1789 (98%), Gaps = 27/1789 (2%)
 Strand=Plus/Minus

Query  1        GTGTGCATGGTCTTGTTCGTGGCGAAAACATGGAACTAGGTCGTGATTCTGACACCGGTG  60
                ||||||||||||||||||||||||||||||||||||||||||||||||||||||||||||
Sbjct  8236541  GTGTGCATGGTCTTGTTCGTGGCGAAAACATGGAACTAGGTCGTGATTCTGACACCGGTG  8236482

Query  61       GCCAGGTAAACGTCATTGGTCATTTATTAATTATTATTTGGGAGAAGTTCCTTATGCCGA  120
                ||||||||||||||||||||||||||||||||||||||||||||||||||||||||||||
Sbjct  8236481  GCCAGGTAAACGTCATTGGTCATTTATTAATTATTATTTGGGAGAAGTTCCTTATGCCGA  8236422

Query  121      ATCAAGTTTTCATGGTTGAGTGCGACTGATCTTTGAATCTCACAGGTGAAATATGTCGTC  180
                ||||||||||||||||||||||||||| |||||||||||||||||||||||||||| |||
Sbjct  8236421  ATCAAGTTTTCATGGTTGAGTGCGACTAATCTTTGAATCTCACAGGTGAAATATGTTGTC  8236362

Query  181      GAACTTGCAAGAGCGATGTCAATGATGCCTGGAGTGTACAGGGTGGACCTCTTCACTCGT  240
                ||||||||||||||||||||||||||||||||||||||||||||||||||||||||||||
Sbjct  8236361  GAACTTGCAAGAGCGATGTCAATGATGCCTGGAGTGTACAGGGTGGACCTCTTCACTCGT  8236302

Query  241      CAAGTGTCATCTCCTGACGTGGACTGGAGTTATGGTGAGCCAACCGAGATGTTATGCTCC  300
                ||||||||||||||||||||||||||||||||||||||||||||||||||||||||||||
Sbjct  8236301  CAAGTGTCATCTCCTGACGTGGACTGGAGTTATGGTGAGCCAACCGAGATGTTATGCTCC  8236242

Query  301      GGTTCCAATGATGGAGAGGGGATGGGTGAGAGTGCTGGAGCCTACATTGTGCGCATACCG  360
                ||||||||||||||||||||||||||||||||||||||||||||||||||||||||||||
Sbjct  8236241  GGTTCCAATGATGGAGAGGGGATGGGTGAGAGTGCTGGAGCCTACATTGTGCGCATACCG  8236182

Query  361      TGTGGGCCACGGGATAAATACCTCAAGAAAGAAGCACTGTGGCCTTACCTCCAAGAATTT  420
                |||||||||||||||||||||||||||||||||||||||||||||||||||||||||| |
Sbjct  8236181  TGTGGGCCACGGGATAAATACCTCAAGAAAGAAGCACTGTGGCCTTACCTCCAAGAATAT  8236122

Query  421      GTCGATGGAGCTCTGGCGCATATCCTGAACATGTCCAAGGCTCTGGGAGAGCAGGTTGGA  480
                ||||||||||||||||||||||||||||||||||||||||||||||||||||||||||||
Sbjct  8236121  GTCGATGGAGCTCTGGCGCATATCCTGAACATGTCCAAGGCTCTGGGAGAGCAGGTTGGA  8236062

Query  481      AATGGGAGGCCAGTACTGCCTTATGTGATACATGGACACTATGCCGATGCTGGAGATGTT  540
                ||||||||||||||||||||||||||||||||||||||||||||||||||||||||||||
Sbjct  8236061  AATGGGAGGCCAGTACTGCCTTATGTGATACATGGACACTATGCCGATGCTGGAGATGTT  8236002

Query  541      GCTGCTCTCCTTTCTGGTGCGCTGAATGTTCCCATGGTGCTCACTGGTCACTCACTTGGG  600
                |||||||||||||| |||||||||||||| ||||||||||||||||||||||||||||||
Sbjct  8236001  GCTGCTCTCCTTTCCGGTGCGCTGAATGTGCCCATGGTGCTCACTGGTCACTCACTTGGG  8235942

Query  601      AGGAACAAGCTGGAGCAACTGCTGAAGCAAGGGCGCATGTCCAAGGAGGAGATAGATTCA  660
                ||||||||||||||||||||||||||||||||||||||||||||||||||||||||||||
Sbjct  8235941  AGGAACAAGCTGGAGCAACTGCTGAAGCAAGGGCGCATGTCCAAGGAGGAGATAGATTCA  8235882

Query  661      ACCTACAAGATCATGAGGCGTATCGAGGGTGAGGAGCTGGCCCTCGATGCGTCAGAGCTT  720
                |||||||||||||||||||||||||||||||||||||||||||| |||||||||||||||
Sbjct  8235881  ACCTACAAGATCATGAGGCGTATCGAGGGTGAGGAGCTGGCCCTGGATGCGTCAGAGCTT  8235822

Query  721      GTCATCACGAGCACAAGGCAGGAGATTGATGAACAGTGGGGACTGTACGATGGATTTGAC  780
                |||||||||||||||||||||||||||||||||||||||||| |||||||||||||||||
Sbjct  8235821  GTCATCACGAGCACAAGGCAGGAGATTGATGAACAGTGGGGATTGTACGATGGATTTGAC  8235762

Query  781      GTCAAGCTTGAGAAAGTGTTGAGGGCCCGGGCGAGGCGTGGGGTTAGCTGTCATGGTCGT  840
                ||||||||||||||||||||||||||||||||||||||||||||||||||||||||||||
Sbjct  8235761  GTCAAGCTTGAGAAAGTGTTGAGGGCCCGGGCGAGGCGTGGGGTTAGCTGTCATGGTCGT  8235702

Query  841      TTCATGCCTAGGATGGTGGTAAGTATTCAAATCTCTGTTGTCGATACCAAGTAGTAAGTA  900
                ||||||||||||||||||||||||||||||||||||||||||||||||||||||||||||
Sbjct  8235701  TTCATGCCTAGGATGGTGGTAAGTATTCAAATCTCTGTTGTCGATACCAAGTAGTAAGTA  8235642

Query  901      CTGTTCAACATCTGAACCATGAAGCTAAAACAAATTGTCATCCATTTGATCT------GT  954
                |||||||||||||||| ||||||| |||||||||||||||||||||||||||      ||
Sbjct  8235641  CTGTTCAACATCTGAATCATGAAGTTAAAACAAATTGTCATCCATTTGATCTATATCTGT  8235582

Query  955      GTTCATAAGAGAACTTTGTTGGCAGGTGATTCCTCCAGGAATGGACTTCAGCAATGTTGT  1014
                ||| ||||||||||||||||||||||||||||||||||||||||||||||||||||||||
Sbjct  8235581  GTTGATAAGAGAACTTTGTTGGCAGGTGATTCCTCCAGGAATGGACTTCAGCAATGTTGT  8235522

Query  1015     GGTTCCTGAAGACATTGATGGGGATGGTGACAGCAAAGATGATATCGTTGGTTTGGAGGG  1074
                ||||||||||||||||||||||||||||||||||||||||||||||||||||||||||||
Sbjct  8235521  GGTTCCTGAAGACATTGATGGGGATGGTGACAGCAAAGATGATATCGTTGGTTTGGAGGG  8235462

Query  1075     TGCCTCACCCAAGTCAAGGCCCCCAATTTGGGCTGAGGTTGGTGCTTGATCCCAAATTCC  1134
                ||||||||||||||||||||||||||||||||||||||||||||||||||   |    | 
Sbjct  8235461  TGCCTCACCCAAGTCAAGGCCCCCAATTTGGGCTGAGGTTGGTGCTTGAT---A----C-  8235410

Query  1135     TTTGCGGACCTACAATAACTGCCTTCACAGGTATCACAAGTCTTAAGGTCGCTGCATGGC  1194
                       |   ||   ||||||||||||||||||||||||||||||||||||||||||||
Sbjct  8235409  -------A---AC---AACTGCCTTCACAGGTATCACAAGTCTTAAGGTCGCTGCATGGC  8235363

Query  1195     AACTCTGTCGTCGCAGGTGATGCGGTTCCTAACCAATCCTCACAAGCCGATGATCCTCGC  1254
                |||| |||||||||||||||||||||||||||||||||||||||||||||||||||||||
Sbjct  8235362  AACTTTGTCGTCGCAGGTGATGCGGTTCCTAACCAATCCTCACAAGCCGATGATCCTCGC  8235303

Query  1255     GTTGTCAAGGCCAGACCCGAAGAAGAACATCACTACCCTCGTCAAAGCGTTTGGAGAGTG  1314
                ||||||||||||||||||||||||||||||||||||||||||||||||||||||||||||
Sbjct  8235302  GTTGTCAAGGCCAGACCCGAAGAAGAACATCACTACCCTCGTCAAAGCGTTTGGAGAGTG  8235243

Query  1315     CCGCCCACTCAGGGAACTTGCAAACCTTGTAAGAAACAGTTAATCTGAAGTATACTCGTA  1374
                ||||||||||||||||||||||||||||||||||||||||||||||||||||||||| ||
Sbjct  8235242  CCGCCCACTCAGGGAACTTGCAAACCTTGTAAGAAACAGTTAATCTGAAGTATACTCATA  8235183

Query  1375     AATTTCATCGTTGCAGATGTTTTGTAATTTGTATGGTCAAATAACTAGTGCTATCATGAT  1434
                ||||||||||||||||||||||||||||||||||||||||||||||||||||||||||||
Sbjct  8235182  AATTTCATCGTTGCAGATGTTTTGTAATTTGTATGGTCAAATAACTAGTGCTATCATGAT  8235123

Query  1435     CACAGTGCAGGAATATTTGTTCTTTTCTCTAACAGTCCTATATGAAAAATTCTGATTCTG  1494
                ||||||||||||||||||||||||||||||||||||||||||||||||||||||||||||
Sbjct  8235122  CACAGTGCAGGAATATTTGTTCTTTTCTCTAACAGTCCTATATGAAAAATTCTGATTCTG  8235063

Query  1495     AACATCATTACAGTAGCTGCATGTATTCCATGTAATGGAATTTTCCTCTGTTTCAGACTC  1554
                ||||||||||||||||||||||||||||||||||||||||||||||||||||||||||||
Sbjct  8235062  AACATCATTACAGTAGCTGCATGTATTCCATGTAATGGAATTTTCCTCTGTTTCAGACTC  8235003

Query  1555     TGATCATGGGGAACAGAGATGACATCGACGATATGTCTGCTGGGAATGCCAGTGTCCTCA  1614
                ||||||||||||||||||||||||||||||||||||||||||||||||||||||||||||
Sbjct  8235002  TGATCATGGGGAACAGAGATGACATCGACGATATGTCTGCTGGGAATGCCAGTGTCCTCA  8234943

Query  1615     CCACAGTTCTGAAGCTGATTGACAAGTATGATCTGTATGGAAGTGTGGCGTTCCCTAAGC  1674
                ||||||||||||||||||||||||||||||||||||||||||||||||||||||||||||
Sbjct  8234942  CCACAGTTCTGAAGCTGATTGACAAGTATGATCTGTATGGAAGTGTGGCGTTCCCTAAGC  8234883

Query  1675     ATCACAACCAGGCTGATGTCCCGGAGATCTACCGCCTCGCGGCCAAAATGAAGGTCCGCT  1734
                ||||||| ||||||||||||||||||||||||||||||||||||||||||||||||||||
Sbjct  8234882  ATCACAATCAGGCTGATGTCCCGGAGATCTACCGCCTCGCGGCCAAAATGAAGGTCCGCT  8234823

Query  1735     GCTTACCACGACCCTTTATTGAGCTTTGACAACTCACACTCAACCATAA  1783
                |||||||||||||||||||||||||||||||||||||||||||||||||
Sbjct  8234822  GCTTACCACGACCCTTTATTGAGCTTTGACAACTCACACTCAACCATAA  8234774


 Score = 806 bits (436),  Expect = 0.0
 Identities = 438/439 (99%), Gaps = 0/439 (0%)
 Strand=Plus/Minus

Query  2079     TAACTGATTGCTCCCTTCAGGGCGTCTTCATCAACCCTGCTCTCGTTGAGCCGTTCGGTC  2138
                ||||||||||||||||||||||||||||||||||||||||||||||||||||||||||||
Sbjct  8218859  TAACTGATTGCTCCCTTCAGGGCGTCTTCATCAACCCTGCTCTCGTTGAGCCGTTCGGTC  8218800

Query  2139     TCACCCTTATCGAGGTCAGCTTCTTCTTCAATTCTCTACCTATCAGCTATAGCCTTTTCA  2198
                |||||||||||||||||||||||||||||| |||||||||||||||||||||||||||||
Sbjct  8218799  TCACCCTTATCGAGGTCAGCTTCTTCTTCAGTTCTCTACCTATCAGCTATAGCCTTTTCA  8218740

Query  2199     AAAATTACATTAAATTTCACTATGAAAAATGTGTGGCTTTCAGGCTGCGGCACACGGACT  2258
                ||||||||||||||||||||||||||||||||||||||||||||||||||||||||||||
Sbjct  8218739  AAAATTACATTAAATTTCACTATGAAAAATGTGTGGCTTTCAGGCTGCGGCACACGGACT  8218680

Query  2259     TCCAATAGTCGCTACCAAGAATGGTGGTCCAGTCGACATTACAACTGTGAGAAACCATAT  2318
                ||||||||||||||||||||||||||||||||||||||||||||||||||||||||||||
Sbjct  8218679  TCCAATAGTCGCTACCAAGAATGGTGGTCCAGTCGACATTACAACTGTGAGAAACCATAT  8218620

Query  2319     TTTGAACATTCAATGTGCGAGAAACCCACTGCAATTCACTTGTGAAAATAGTGGATAATT  2378
                ||||||||||||||||||||||||||||||||||||||||||||||||||||||||||||
Sbjct  8218619  TTTGAACATTCAATGTGCGAGAAACCCACTGCAATTCACTTGTGAAAATAGTGGATAATT  8218560

Query  2379     GTCTGCGTGCATCATACTGGCAGGCACTGAACAATGGACTGCTCGTTGACCCACACGACC  2438
                ||||||||||||||||||||||||||||||||||||||||||||||||||||||||||||
Sbjct  8218559  GTCTGCGTGCATCATACTGGCAGGCACTGAACAATGGACTGCTCGTTGACCCACACGACC  8218500

Query  2439     AGAACGCCATCGCTGATGCACTGCTGAAGCTTGTAGCAGACAAGAACCTGTGGCAGGAAT  2498
                ||||||||||||||||||||||||||||||||||||||||||||||||||||||||||||
Sbjct  8218499  AGAACGCCATCGCTGATGCACTGCTGAAGCTTGTAGCAGACAAGAACCTGTGGCAGGAAT  8218440

Query  2499     GCCGGAGAAACGGGTTGCG  2517
                |||||||||||||||||||
Sbjct  8218439  GCCGGAGAAACGGGTTGCG  8218421


 Score = 773 bits (418),  Expect = 0.0
 Identities = 432/439 (98%), Gaps = 0/439 (0%)
 Strand=Plus/Minus

Query  2079     TAACTGATTGCTCCCTTCAGGGCGTCTTCATCAACCCTGCTCTCGTTGAGCCGTTCGGTC  2138
                ||||||||||||||||||||||||||||||||||||||||||||||||||||||||||||
Sbjct  8234776  TAACTGATTGCTCCCTTCAGGGCGTCTTCATCAACCCTGCTCTCGTTGAGCCGTTCGGTC  8234717

Query  2139     TCACCCTTATCGAGGTCAGCTTCTTCTTCAATTCTCTACCTATCAGCTATAGCCTTTTCA  2198
                ||||||| |||||||||| ||||||||||  |||||||||||||||||||||||||||||
Sbjct  8234716  TCACCCTGATCGAGGTCACCTTCTTCTTCGGTTCTCTACCTATCAGCTATAGCCTTTTCA  8234657

Query  2199     AAAATTACATTAAATTTCACTATGAAAAATGTGTGGCTTTCAGGCTGCGGCACACGGACT  2258
                ||||||||||||||||||||||||||||||||||||||||||||||||||||||||||||
Sbjct  8234656  AAAATTACATTAAATTTCACTATGAAAAATGTGTGGCTTTCAGGCTGCGGCACACGGACT  8234597

Query  2259     TCCAATAGTCGCTACCAAGAATGGTGGTCCAGTCGACATTACAACTGTGAGAAACCATAT  2318
                ||||||||||||||||||||||||||||||||||||||||||||||||||||||||||||
Sbjct  8234596  TCCAATAGTCGCTACCAAGAATGGTGGTCCAGTCGACATTACAACTGTGAGAAACCATAT  8234537

Query  2319     TTTGAACATTCAATGTGCGAGAAACCCACTGCAATTCACTTGTGAAAATAGTGGATAATT  2378
                ||||||||||||||||| |||||||||||||||||||||||||||||| |||||||||||
Sbjct  8234536  TTTGAACATTCAATGTGTGAGAAACCCACTGCAATTCACTTGTGAAAACAGTGGATAATT  8234477

Query  2379     GTCTGCGTGCATCATACTGGCAGGCACTGAACAATGGACTGCTCGTTGACCCACACGACC  2438
                ||||||||||||||||||||||||||||||||||||||||||||||||||||||||||||
Sbjct  8234476  GTCTGCGTGCATCATACTGGCAGGCACTGAACAATGGACTGCTCGTTGACCCACACGACC  8234417

Query  2439     AGAACGCCATCGCTGATGCACTGCTGAAGCTTGTAGCAGACAAGAACCTGTGGCAGGAAT  2498
                ||||||||||||||||||||||||||||||||||||||||||||||||||||||||||||
Sbjct  8234416  AGAACGCCATCGCTGATGCACTGCTGAAGCTTGTAGCAGACAAGAACCTGTGGCAGGAAT  8234357

Query  2499     GCCGGAGAAACGGGTTGCG  2517
                ||||||||||||| |||||
Sbjct  8234356  GCCGGAGAAACGGATTGCG  8234338


 Score = 512 bits (277),  Expect = 4e-142
 Identities = 295/304 (97%), Gaps = 0/304 (0%)
 Strand=Plus/Minus

Query  1781      TAAGGCCAGTCTCAGTGGGAGTTTCACGTGAGTTTCATTTGCATTAAATGATTTGCCACA  1840
                 ||||||||||||||||||||||||||||||||||||||||||||||||||| ||||||||
Sbjct  18498901  TAAGGCCAGTCTCAGTGGGAGTTTCACGTGAGTTTCATTTGCATTAAATGAGTTGCCACA  18498842

Query  1841      TAGGCACTTTTGATGACATGGCAGTGTATTTAAGAAGAGAGAGAAGAAATGGGTTTCATC  1900
                 |||||||||||||||||||| |||||||||||||||||||||||||||||||||||||| 
Sbjct  18498841  TAGGCACTTTTGATGACATGACAGTGTATTTAAGAAGAGAGAGAAGAAATGGGTTTCATT  18498782

Query  1901      TAGATGAAACTCTCTTGGCACGATTACCAACTCTCTATGAGTCTTGGAATTAAATGCCTA  1960
                 ||||||||||||||||||||||||||||||||||||||||||||||||||||||||||||
Sbjct  18498781  TAGATGAAACTCTCTTGGCACGATTACCAACTCTCTATGAGTCTTGGAATTAAATGCCTA  18498722

Query  1961      TGAAACCACAGAATGAAACTCTCCATTGAGAGTAGGTGTTTCATCCAAGTTTCATTTCAT  2020
                 ||||||||| ||||||||||||||||||||||||||||||||||||||||||||||||||
Sbjct  18498721  TGAAACCACGGAATGAAACTCTCCATTGAGAGTAGGTGTTTCATCCAAGTTTCATTTCAT  18498662

Query  2021      TTCAAATGACATGGCAGTCTTGGAAATAACGTAATGAAACTCTCCATTGAGACTGGCCTA  2080
                 |||||||||||||||||||||| |||  |||||||||||||||||||| |||||||||||
Sbjct  18498661  TTCAAATGACATGGCAGTCTTGAAAACGACGTAATGAAACTCTCCATTAAGACTGGCCTA  18498602

Query  2081      ACTG  2084
                 | ||
Sbjct  18498601  ATTG  18498598


 Score = 481 bits (260),  Expect = 1e-132
 Identities = 290/305 (95%), Gaps = 0/305 (0%)
 Strand=Plus/Plus

Query  1777      ACCATAAGGCCAGTCTCAGTGGGAGTTTCACGTGAGTTTCATTTGCATTAAATGATTTGC  1836
                 ||| ||||||||||||||||||||||||||| ||||||||||||||||||||||  ||||
Sbjct  68598758  ACCTTAAGGCCAGTCTCAGTGGGAGTTTCACATGAGTTTCATTTGCATTAAATGGATTGC  68598817

Query  1837      CACATAGGCACTTTTGATGACATGGCAGTGTATTTAAGAAGAGAGAGAAGAAATGGGTTT  1896
                 |||||| ||| |||||||||||||||||||||||||||||||||||||||||||| ||||
Sbjct  68598818  CACATATGCAGTTTTGATGACATGGCAGTGTATTTAAGAAGAGAGAGAAGAAATGAGTTT  68598877

Query  1897      CATCTAGATGAAACTCTCTTGGCACGATTACCAACTCTCTATGAGTCTTGGAATTAAATG  1956
                 ||||||||||||||||||||||||||||||||||||||||||||||| | ||||||||||
Sbjct  68598878  CATCTAGATGAAACTCTCTTGGCACGATTACCAACTCTCTATGAGTCATAGAATTAAATG  68598937

Query  1957      CCTATGAAACCACAGAATGAAACTCTCCATTGAGAGTAGGTGTTTCATCCAAGTTTCATT  2016
                 ||||||||||||| ||||||||||||||||||||||||||| |||||||| |||||||||
Sbjct  68598938  CCTATGAAACCACGGAATGAAACTCTCCATTGAGAGTAGGTATTTCATCCCAGTTTCATT  68598997

Query  2017      TCATTTCAAATGACATGGCAGTCTTGGAAATAACGTAATGAAACTCTCCATTGAGACTGG  2076
                 |||||||||||||| ||||||||||||||| ||| |||||||||||||||||||||||||
Sbjct  68598998  TCATTTCAAATGACGTGGCAGTCTTGGAAACAACATAATGAAACTCTCCATTGAGACTGG  68599057

Query  2077      CCTAA  2081
                 |||||
Sbjct  68599058  CCTAA  68599062


 Score = 473 bits (256),  Expect = 2e-130
 Identities = 288/304 (95%), Gaps = 0/304 (0%)
 Strand=Plus/Plus

Query  1781      TAAGGCCAGTCTCAGTGGGAGTTTCACGTGAGTTTCATTTGCATTAAATGATTTGCCACA  1840
                 ||||||||||||||||||||||||||||||||||| ||||||||||||||  ||||||||
Sbjct  19055824  TAAGGCCAGTCTCAGTGGGAGTTTCACGTGAGTTTTATTTGCATTAAATGGATTGCCACA  19055883

Query  1841      TAGGCACTTTTGATGACATGGCAGTGTATTTAAGAAGAGAGAGAAGAAATGGGTTTCATC  1900
                 |||||||||||||||||||| ||||||||||||||||||||||||||| |||||||||| 
Sbjct  19055884  TAGGCACTTTTGATGACATGTCAGTGTATTTAAGAAGAGAGAGAAGAAGTGGGTTTCATT  19055943

Query  1901      TAGATGAAACTCTCTTGGCACGATTACCAACTCTCTATGAGTCTTGGAATTAAATGCCTA  1960
                 ||||||||||||||||||||||||||||||||||||||||||||| |||||||||| |||
Sbjct  19055944  TAGATGAAACTCTCTTGGCACGATTACCAACTCTCTATGAGTCTTAGAATTAAATGTCTA  19056003

Query  1961      TGAAACCACAGAATGAAACTCTCCATTGAGAGTAGGTGTTTCATCCAAGTTTCATTTCAT  2020
                 ||||||||  ||||||||||||||||||||||||||| ||||||| || |||||||||||
Sbjct  19056004  TGAAACCATGGAATGAAACTCTCCATTGAGAGTAGGTATTTCATCTAAATTTCATTTCAT  19056063

Query  2021      TTCAAATGACATGGCAGTCTTGGAAATAACGTAATGAAACTCTCCATTGAGACTGGCCTA  2080
                 |||||||||| ||||||||||||||| |||||||| ||||||||||||||||||||||||
Sbjct  19056064  TTCAAATGACGTGGCAGTCTTGGAAACAACGTAATAAAACTCTCCATTGAGACTGGCCTA  19056123

Query  2081      ACTG  2084
                 ||||
Sbjct  19056124  ACTG  19056127


 Score = 444 bits (240),  Expect = 1e-121
 Identities = 278/297 (94%), Gaps = 0/297 (0%)
 Strand=Plus/Minus

Query  1783      AGGCCAGTCTCAGTGGGAGTTTCACGTGAGTTTCATTTGCATTAAATGATTTGCCACATA  1842
                 |||||||||||||||| |||||||||||||||| ||||||||||||||  || |||||||
Sbjct  43812835  AGGCCAGTCTCAGTGGAAGTTTCACGTGAGTTTTATTTGCATTAAATGGATTACCACATA  43812776

Query  1843      GGCACTTTTGATGACATGGCAGTGTATTTAAGAAGAGAGAGAAGAAATGGGTTTCATCTA  1902
                 || ||||||||| | |||||||||||||||||||||||||||||||||||||||||||||
Sbjct  43812775  GGTACTTTTGATAATATGGCAGTGTATTTAAGAAGAGAGAGAAGAAATGGGTTTCATCTA  43812716

Query  1903      GATGAAACTCTCTTGGCACGATTACCAACTCTCTATGAGTCTTGGAATTAAATGCCTATG  1962
                 |||||||||||| |||||||||||||||||||||||||||||| |||||||||| |||||
Sbjct  43812715  GATGAAACTCTCATGGCACGATTACCAACTCTCTATGAGTCTTAGAATTAAATGTCTATG  43812656

Query  1963      AAACCACAGAATGAAACTCTCCATTGAGAGTAGGTGTTTCATCCAAGTTTCATTTCATTT  2022
                 |||| || ||||||||||||||||||||||||||| ||||||||||||||||||||||||
Sbjct  43812655  AAACTACGGAATGAAACTCTCCATTGAGAGTAGGTATTTCATCCAAGTTTCATTTCATTT  43812596

Query  2023      CAAATGACATGGCAGTCTTGGAAATAACGTAATGAAACTCTCCATTGAGACTGGCCT  2079
                 |||||||| ||||||||||| ||| ||||||||||||||| ||||| ||||||||||
Sbjct  43812595  CAAATGACGTGGCAGTCTTGAAAACAACGTAATGAAACTCCCCATTAAGACTGGCCT  43812539


 Score = 422 bits (228),  Expect = 6e-115
 Identities = 274/297 (92%), Gaps = 0/297 (0%)
 Strand=Plus/Minus

Query  1783      AGGCCAGTCTCAGTGGGAGTTTCACGTGAGTTTCATTTGCATTAAATGATTTGCCACATA  1842
                 |||||||||||| ||  ||||||| | |||||| |||||||||||||   ||| ||| ||
Sbjct  29413512  AGGCCAGTCTCAATGAAAGTTTCATGGGAGTTTTATTTGCATTAAATAGGTTGTCACGTA  29413453

Query  1843      GGCACTTTTGATGACATGGCAGTGTATTTAAGAAGAGAGAGAAGAAATGGGTTTCATCTA  1902
                 ||||||||||||||||||||||||||||||||||||||||||||||||||||||||||||
Sbjct  29413452  GGCACTTTTGATGACATGGCAGTGTATTTAAGAAGAGAGAGAAGAAATGGGTTTCATCTA  29413393

Query  1903      GATGAAACTCTCTTGGCACGATTACCAACTCTCTATGAGTCTTGGAATTAAATGCCTATG  1962
                 |||||||||||||||||||||||||| ||||||||||||||||| ||||||||  |||||
Sbjct  29413392  GATGAAACTCTCTTGGCACGATTACCGACTCTCTATGAGTCTTGAAATTAAATTACTATG  29413333

Query  1963      AAACCACAGAATGAAACTCTCCATTGAGAGTAGGTGTTTCATCCAAGTTTCATTTCATTT  2022
                 ||||||  ||||||||||||||||||||||| |||||||||| | |||||||||||||||
Sbjct  29413332  AAACCATGGAATGAAACTCTCCATTGAGAGTGGGTGTTTCATTCTAGTTTCATTTCATTT  29413273

Query  2023      CAAATGACATGGCAGTCTTGGAAATAACGTAATGAAACTCTCCATTGAGACTGGCCT  2079
                 |||||||||||||||||||||||| ||||||||||||||| | ||||||||||||||
Sbjct  29413272  CAAATGACATGGCAGTCTTGGAAACAACGTAATGAAACTCCCTATTGAGACTGGCCT  29413216


 Score = 420 bits (227),  Expect = 2e-114
 Identities = 278/303 (92%), Gaps = 1/303 (0%)
 Strand=Plus/Minus

Query  1779     CATAAGGCCAGTCTCAGTGGGAGTTTCACGTGAGTTTCATTTGCATTAAATGATTTGCCA  1838
                ||||||||||||||||||| |||||||||||||||||||||||||||||||   ||||||
Sbjct  6142878  CATAAGGCCAGTCTCAGTGAGAGTTTCACGTGAGTTTCATTTGCATTAAATAGGTTGCCA  6142819

Query  1839     CATAGGCACTTTTGATGACATGGCAGTGTATTTAAGAAGAGAGAGAAGAAATGGGTTTCA  1898
                | |||||||||||||||||||||||||||||||||||||||||| |||||||| ||||||
Sbjct  6142818  CGTAGGCACTTTTGATGACATGGCAGTGTATTTAAGAAGAGAGAAAAGAAATGAGTTTCA  6142759

Query  1899     TCTAGATGAAACTCTCTTGGCACGATTACCAACTCTCTATGAGTCTTGGAATTAAATGCC  1958
                ||||||||||||||||||  ||| |||||||||||| ||||||||||||||||||||| |
Sbjct  6142758  TCTAGATGAAACTCTCTTA-CACAATTACCAACTCTGTATGAGTCTTGGAATTAAATGAC  6142700

Query  1959     TATGAAACCACAGAATGAAACTCTCCATTGAGAGTAGGTGTTTCATCCAAGTTTCATTTC  2018
                |||||||| |  |||| |||||||||||||||||| |||||||||||| |||||||||||
Sbjct  6142699  TATGAAACTATGGAATAAAACTCTCCATTGAGAGTGGGTGTTTCATCCTAGTTTCATTTC  6142640

Query  2019     ATTTCAAATGACATGGCAGTCTTGGAAATAACGTAATGAAACTCTCCATTGAGACTGGCC  2078
                |||| ||||||||||||  ||||||||| |||||||||||| |  |||||||||||||||
Sbjct  6142639  ATTTTAAATGACATGGCTATCTTGGAAACAACGTAATGAAATTACCCATTGAGACTGGCC  6142580

Query  2079     TAA  2081
                |||
Sbjct  6142579  TAA  6142577


 Score = 418 bits (226),  Expect = 8e-114
 Identities = 276/301 (92%), Gaps = 0/301 (0%)
 Strand=Plus/Minus

Query  1781      TAAGGCCAGTCTCAGTGGGAGTTTCACGTGAGTTTCATTTGCATTAAATGATTTGCCACA  1840
                 |||| ||||||||| |||||||||||| |  ||||||||||||||||||   ||| ||| 
Sbjct  30324538  TAAGCCCAGTCTCAATGGGAGTTTCACATAGGTTTCATTTGCATTAAATAGGTTGTCACG  30324479

Query  1841      TAGGCACTTTTGATGACATGGCAGTGTATTTAAGAAGAGAGAGAAGAAATGGGTTTCATC  1900
                 ||||||||||| ||||||||||||||||||||||||||||||||||||||||||||||||
Sbjct  30324478  TAGGCACTTTTAATGACATGGCAGTGTATTTAAGAAGAGAGAGAAGAAATGGGTTTCATC  30324419

Query  1901      TAGATGAAACTCTCTTGGCACGATTACCAACTCTCTATGAGTCTTGGAATTAAATGCCTA  1960
                 |||||||||||||||||||||||||||| ||||||||||||||||||||||||||| |||
Sbjct  30324418  TAGATGAAACTCTCTTGGCACGATTACCGACTCTCTATGAGTCTTGGAATTAAATGGCTA  30324359

Query  1961      TGAAACCACAGAATGAAACTCTCCATTGAGAGTAGGTGTTTCATCCAAGTTTCATTTCAT  2020
                 ||||||||  |||||||||||||||||||||||  ||||||||||| |||||||||||||
Sbjct  30324358  TGAAACCATGGAATGAAACTCTCCATTGAGAGTGAGTGTTTCATCCTAGTTTCATTTCAT  30324299

Query  2021      TTCAAATGACATGGCAGTCTTGGAAATAACGTAATGAAACTCTCCATTGAGACTGGCCTA  2080
                 || ||||||||||||| ||||| ||| |||||||||||| |  |||||||||||||||||
Sbjct  30324298  TTTAAATGACATGGCAATCTTGAAAACAACGTAATGAAATTACCCATTGAGACTGGCCTA  30324239

Query  2081      A  2081
                 |
Sbjct  30324238  A  30324238


 Score = 407 bits (220),  Expect = 2e-110
 Identities = 274/301 (91%), Gaps = 0/301 (0%)
 Strand=Plus/Minus

Query  1781      TAAGGCCAGTCTCAGTGGGAGTTTCACGTGAGTTTCATTTGCATTAAATGATTTGCCACA  1840
                 |||||||| | |||||||||||||||  ||||||||||||||||||||||  ||||||||
Sbjct  75345830  TAAGGCCAATTTCAGTGGGAGTTTCATTTGAGTTTCATTTGCATTAAATGGGTTGCCACA  75345771

Query  1841      TAGGCACTTTTGATGACATGGCAGTGTATTTAAGAAGAGAGAGAAGAAATGGGTTTCATC  1900
                 ||| || |||||||||| || |||||||||||||||||||||||||||||  ||||||||
Sbjct  75345770  TAGACATTTTTGATGACGTGACAGTGTATTTAAGAAGAGAGAGAAGAAATAAGTTTCATC  75345711

Query  1901      TAGATGAAACTCTCTTGGCACGATTACCAACTCTCTATGAGTCTTGGAATTAAATGCCTA  1960
                 ||||||||||||||||||||||||||||||||||||||||||||||||||||||||| ||
Sbjct  75345710  TAGATGAAACTCTCTTGGCACGATTACCAACTCTCTATGAGTCTTGGAATTAAATGCTTA  75345651

Query  1961      TGAAACCACAGAATGAAACTCTCCATTGAGAGTAGGTGTTTCATCCAAGTTTCATTTCAT  2020
                 ||||||||| |||||||| ||| ||||||||||  |||||||||||||||||||||| ||
Sbjct  75345650  TGAAACCACGGAATGAAATTCTTCATTGAGAGTGAGTGTTTCATCCAAGTTTCATTTTAT  75345591

Query  2021      TTCAAATGACATGGCAGTCTTGGAAATAACGTAATGAAACTCTCCATTGAGACTGGCCTA  2080
                 || ||||||| |||| ||||| |||| |||||||||||||||  |||||||||||||| |
Sbjct  75345590  TTTAAATGACGTGGCGGTCTTAGAAACAACGTAATGAAACTCCTCATTGAGACTGGCCCA  75345531

Query  2081      A  2081
                 |
Sbjct  75345530  A  75345530


 Score = 390 bits (211),  Expect = 2e-105
 Identities = 271/301 (90%), Gaps = 0/301 (0%)
 Strand=Plus/Plus

Query  1781      TAAGGCCAGTCTCAGTGGGAGTTTCACGTGAGTTTCATTTGCATTAAATGATTTGCCACA  1840
                 ||||||||||| ||||||||||||||| |||||||||||||||||||||   ||||||| 
Sbjct  28457259  TAAGGCCAGTCCCAGTGGGAGTTTCACATGAGTTTCATTTGCATTAAATTGGTTGCCACG  28457318

Query  1841      TAGGCACTTTTGATGACATGGCAGTGTATTTAAGAAGAGAGAGAAGAAATGGGTTTCATC  1900
                 |||| |||||||||||||||||||||||||||||||||||||||| |  || |||| |||
Sbjct  28457319  TAGGAACTTTTGATGACATGGCAGTGTATTTAAGAAGAGAGAGAAAAGTTGAGTTTTATC  28457378

Query  1901      TAGATGAAACTCTCTTGGCACGATTACCAACTCTCTATGAGTCTTGGAATTAAATGCCTA  1960
                 ||||||||| | ||||| |||||||||||| ||||||||||||||||||||||||| |||
Sbjct  28457379  TAGATGAAATTGTCTTGTCACGATTACCAATTCTCTATGAGTCTTGGAATTAAATGACTA  28457438

Query  1961      TGAAACCACAGAATGAAACTCTCCATTGAGAGTAGGTGTTTCATCCAAGTTTCATTTCAT  2020
                 ||||||||  ||||||||||||||||||||||||| |||||||| |||||||||||||||
Sbjct  28457439  TGAAACCATGGAATGAAACTCTCCATTGAGAGTAGATGTTTCATACAAGTTTCATTTCAT  28457498

Query  2021      TTCAAATGACATGGCAGTCTTGGAAATAACGTAATGAAACTCTCCATTGAGACTGGCCTA  2080
                 || ||||||||   || ||||| ||| |||||||||||||| | ||||||||||||||||
Sbjct  28457499  TTTAAATGACACAACAATCTTGAAAACAACGTAATGAAACTTTTCATTGAGACTGGCCTA  28457558

Query  2081      A  2081
                 |
Sbjct  28457559  A  28457559


 Score = 390 bits (211),  Expect = 2e-105
 Identities = 261/286 (91%), Gaps = 0/286 (0%)
 Strand=Plus/Minus

Query  1794      AGTGGGAGTTTCACGTGAGTTTCATTTGCATTAAATGATTTGCCACATAGGCACTTTTGA  1853
                 |||||||||||||||||||||| |||| |||||||||| ||| || ||||  | ||||||
Sbjct  28851057  AGTGGGAGTTTCACGTGAGTTTTATTTACATTAAATGAGTTGTCATATAGATATTTTTGA  28850998

Query  1854      TGACATGGCAGTGTATTTAAGAAGAGAGAGAAGAAATGGGTTTCATCTAGATGAAACTCT  1913
                 |||  || |||||||||||||||||||||||||||||| |||||||||||||||||||||
Sbjct  28850997  TGATGTGACAGTGTATTTAAGAAGAGAGAGAAGAAATGAGTTTCATCTAGATGAAACTCT  28850938

Query  1914      CTTGGCACGATTACCAACTCTCTATGAGTCTTGGAATTAAATGCCTATGAAACCACAGAA  1973
                 ||||||||||||||||||||||||||||||||| |||||||| | ||||||||||| |||
Sbjct  28850937  CTTGGCACGATTACCAACTCTCTATGAGTCTTGAAATTAAATACTTATGAAACCACGGAA  28850878

Query  1974      TGAAACTCTCCATTGAGAGTAGGTGTTTCATCCAAGTTTCATTTCATTTCAAATGACATG  2033
                 | ||| |||||||| ||||| |||||||||| ||||||||||||||||||||||||||||
Sbjct  28850877  TAAAATTCTCCATTAAGAGTGGGTGTTTCATTCAAGTTTCATTTCATTTCAAATGACATG  28850818

Query  2034      GCAGTCTTGGAAATAACGTAATGAAACTCTCCATTGAGACTGGCCT  2079
                 ||||||||  ||| ||||||||||||||| ||||||||||||||||
Sbjct  28850817  GCAGTCTTATAAACAACGTAATGAAACTCCCCATTGAGACTGGCCT  28850772


 Score = 375 bits (203),  Expect = 5e-101
 Identities = 267/298 (90%), Gaps = 4/298 (1%)
 Strand=Plus/Minus

Query  1783      AGGCCAGTCTCAGTGGGAGTTTCACGTGAGTTTCATTTGCATTAAAT-GATTTGCCACAT  1841
                 |||||||||||| || ||||||||  ||||||| ||||||||||||| || |||||||||
Sbjct  23351673  AGGCCAGTCTCAATGAGAGTTTCATTTGAGTTTTATTTGCATTAAATAGA-TTGCCACAT  23351615

Query  1842      AGGCACTTTTGATGACATGGCAGTGTATTTAAGAAGAGAGAGAAGAAATGGGTTTCATCT  1901
                 || || ||||||||||||||||| |||||||||| ||||||||||||||| |||||||||
Sbjct  23351614  AGACATTTTTGATGACATGGCAGCGTATTTAAGAGGAGAGAGAAGAAATGAGTTTCATCT  23351555

Query  1902      AGATGAAACTCTCTTGGCACGATTACCAACTCTCTATGAGTCTTGGAATTAAATGCCTAT  1961
                 ||||||||||||||||||||||||||||||||| |||||||| || ||||||||||| ||
Sbjct  23351554  AGATGAAACTCTCTTGGCACGATTACCAACTCTATATGAGTCATGAAATTAAATGCCAAT  23351495

Query  1962      GAAACCACAGAATGAAACTCTCCATTGAGAGTAGGT-GTTTCATCCAAGTTTCATTTCAT  2020
                 ||||||| | |||||||||||||||||||||| | | |||||||||||||||||||| ||
Sbjct  23351494  GAAACCATATAATGAAACTCTCCATTGAGAGT-GATGGTTTCATCCAAGTTTCATTTTAT  23351436

Query  2021      TTCAAATGACATGGCAGTCTTGGAAATAACGTAATGAAACTCTCCATTGAGACTGGCC  2078
                 |||| ||||||||| ||||||| ||| ||||  ||||||||| ||| | |||||||||
Sbjct  23351435  TTCATATGACATGGTAGTCTTGAAAACAACGCCATGAAACTCACCACTAAGACTGGCC  23351378


 Score = 340 bits (184),  Expect = 2e-90
 Identities = 262/301 (87%), Gaps = 0/301 (0%)
 Strand=Plus/Plus

Query  1781      TAAGGCCAGTCTCAGTGGGAGTTTCACGTGAGTTTCATTTGCATTAAATGATTTGCCACA  1840
                 ||||| ||||||||| | ||||||||  | |||||||||| ||||||||   ||||||||
Sbjct  41452948  TAAGGTCAGTCTCAGCGAGAGTTTCATATTAGTTTCATTTACATTAAATAGGTTGCCACA  41453007

Query  1841      TAGGCACTTTTGATGACATGGCAGTGTATTTAAGAAGAGAGAGAAGAAATGGGTTTCATC  1900
                 ||| || |||| |||||||| ||| ||||||||||||| ||||||||||||| |||||||
Sbjct  41453008  TAGACATTTTTTATGACATGTCAGCGTATTTAAGAAGAAAGAGAAGAAATGGTTTTCATC  41453067

Query  1901      TAGATGAAACTCTCTTGGCACGATTACCAACTCTCTATGAGTCTTGGAATTAAATGCCTA  1960
                 ||||||||||||||||||||||||||| |||||||| ||||||||| |||||||||||||
Sbjct  41453068  TAGATGAAACTCTCTTGGCACGATTACTAACTCTCTCTGAGTCTTGAAATTAAATGCCTA  41453127

Query  1961      TGAAACCACAGAATGAAACTCTCCATTGAGAGTAGGTGTTTCATCCAAGTTTCATTTCAT  2020
                 ||||||||   ||| |||||||||||||| ||| | |||||||| ||||||||||||| |
Sbjct  41453128  TGAAACCATGAAATAAAACTCTCCATTGACAGTGGATGTTTCATTCAAGTTTCATTTCGT  41453187

Query  2021      TTCAAATGACATGGCAGTCTTGGAAATAACGTAATGAAACTCTCCATTGAGACTGGCCTA  2080
                 |||| |||||||| |||||||| ||| ||||  || ||||||| || |||||||||| ||
Sbjct  41453188  TTCATATGACATGACAGTCTTGAAAACAACGCCATAAAACTCTACACTGAGACTGGCATA  41453247

Query  2081      A  2081
                 |
Sbjct  41453248  A  41453248


 Score = 329 bits (178),  Expect = 4e-87
 Identities = 263/305 (86%), Gaps = 2/305 (1%)
 Strand=Plus/Plus

Query  1778      CCATAAGGCCAGTCTCAGTGGGAGTTTCACGTGAGTTTCATTTGCATTAAATGATTTGCC  1837
                 |||||||||||||||||||||||||||||   |||||||||||| ||| |||    ||||
Sbjct  71837446  CCATAAGGCCAGTCTCAGTGGGAGTTTCATTAGAGTTTCATTTGTATTTAATAGCCTGCC  71837505

Query  1838      ACATAGGCACTTTTGATGACATGGCAGTGTATTTAA-GAAGAGAGAGAAGAAATGGGTTT  1896
                 ||||| ||| ||||||||||||| ||  || ||||| ||||||||||||||| || ||||
Sbjct  71837506  ACATATGCATTTTTGATGACATGTCAACGT-TTTAATGAAGAGAGAGAAGAATTGAGTTT  71837564

Query  1897      CATCTAGATGAAACTCTCTTGGCACGATTACCAACTCTCTATGAGTCTTGGAATTAAATG  1956
                 |||   ||||||||||||||| |||  |||||||||||||||||||| | ||||||||||
Sbjct  71837565  CATGGGGATGAAACTCTCTTGACACAGTTACCAACTCTCTATGAGTCATAGAATTAAATG  71837624

Query  1957      CCTATGAAACCACAGAATGAAACTCTCCATTGAGAGTAGGTGTTTCATCCAAGTTTCATT  2016
                  ||||||||| |  || ||||||| |||||||||||| |||||||||||| | |||||||
Sbjct  71837625  TCTATGAAACTATTGAGTGAAACTTTCCATTGAGAGTGGGTGTTTCATCCGAATTTCATT  71837684

Query  2017      TCATTTCAAATGACATGGCAGTCTTGGAAATAACGTAATGAAACTCTCCATTGAGACTGG  2076
                 |||||  | ||||||||||||||||||||| |||| |||||||||||||| |||| ||||
Sbjct  71837685  TCATTCTATATGACATGGCAGTCTTGGAAACAACGAAATGAAACTCTCCACTGAGTCTGG  71837744

Query  2077      CCTAA  2081
                 |||||
Sbjct  71837745  CCTAA  71837749


 Score = 327 bits (177),  Expect = 1e-86
 Identities = 259/297 (87%), Gaps = 12/297 (4%)
 Strand=Plus/Plus

Query  1783      AGGCCAGTCTCAGTGGGAGTTTCACGTGAGTTTCATTTGCATTAAATGATTTGCCACATA  1842
                 |||||||||||||||  | ||||| || ||||| ||||| |||||||   ||||||||||
Sbjct  22529963  AGGCCAGTCTCAGTGAAAATTTCATGTAAGTTTGATTTGTATTAAATAGGTTGCCACATA  22530022

Query  1843      GGCACTTTTGATGACATGGCAGTGTATTTAAGAAGAGAGAGAAGAAATGGGTTTCATCTA  1902
                 |||||||||||||||||||||||||||||||||||||||| |||||||| |||| |||||
Sbjct  22530023  GGCACTTTTGATGACATGGCAGTGTATTTAAGAAGAGAGAAAAGAAATGAGTTTTATCTA  22530082

Query  1903      GATGAAACTCTCTTGGCACGATTACCAACTCTCTATGAGTCTTGGAATTAAATGCCTATG  1962
                 ||||||||||||||||||||||||||||||||||||||||||||||||||||||| ||||
Sbjct  22530083  GATGAAACTCTCTTGGCACGATTACCAACTCTCTATGAGTCTTGGAATTAAATGCTTATG  22530142

Query  1963      AAACCACAGAATGAAACTCTCCATTGAGAGTAGGTGTTTCATCCAAGTTTCATTTCATTT  2022
                 ||||||  |||||||||||||||||| ||||  ||||||  |         |||||||||
Sbjct  22530143  AAACCATGGAATGAAACTCTCCATTGCGAGTGAGTGTTT--T---------ATTTCATTT  22530191

Query  2023      CAAATGACATGGCAGTCTTGGAAATAACGTAATGAAACTCTCCATTGAGACTGGCCT  2079
                 ||||||| ||| |||||||||||| ||||||||||| ||   ||||| |||||||||
Sbjct  22530192  CAAATGATATGACAGTCTTGGAAACAACGTAATGAACCTAA-CATTGGGACTGGCCT  22530247


 Score = 326 bits (176),  Expect = 5e-86
 Identities = 261/303 (86%), Gaps = 2/303 (1%)
 Strand=Plus/Plus

Query  1780      ATAAGGCCAGTCTCAGTGGGAGTTTCACGTGAGTTTCATTTGCATTAAATGATTTGCCAC  1839
                 ||||||||||||||||||||||||||||  |||||||||||||||| |||    ||||||
Sbjct  36406732  ATAAGGCCAGTCTCAGTGGGAGTTTCACTAGAGTTTCATTTGCATTTAATAGCCTGCCAC  36406791

Query  1840      ATAGGCACTTTTGATGACATGGCAGTGTATTTAA-GAAGAGAGAGAAGAAATGGGTTTCA  1898
                 ||| ||| ||||||||||||  ||  || ||||| ||||||||||||||| || ||||||
Sbjct  36406792  ATATGCATTTTTGATGACATATCAACGT-TTTAATGAAGAGAGAGAAGAATTGAGTTTCA  36406850

Query  1899      TCTAGATGAAACTCTCTTGGCACGATTACCAACTCTCTATGAGTCTTGGAATTAAATGCC  1958
                 |    || |||||||||||||||  |||||||||||||||||||| | |||||||||| |
Sbjct  36406851  TGGGCATAAAACTCTCTTGGCACAGTTACCAACTCTCTATGAGTCATAGAATTAAATGTC  36406910

Query  1959      TATGAAACCACAGAATGAAACTCTCCATTGAGAGTAGGTGTTTCATCCAAGTTTCATTTC  2018
                 |||||||| |  || ||||||| |||||||||||| |||||||||||| | |||||||||
Sbjct  36406911  TATGAAACTATGGAGTGAAACTTTCCATTGAGAGTGGGTGTTTCATCCGAATTTCATTTC  36406970

Query  2019      ATTTCAAATGACATGGCAGTCTTGGAAATAACGTAATGAAACTCTCCATTGAGACTGGCC  2078
                 |||  | ||||||||||||||||||||| |||  |||||||||||||| |||||||||||
Sbjct  36406971  ATTCTATATGACATGGCAGTCTTGGAAACAACAAAATGAAACTCTCCACTGAGACTGGCC  36407030

Query  2079      TAA  2081
                 |||
Sbjct  36407031  TAA  36407033


 Score = 318 bits (172),  Expect = 9e-84
 Identities = 256/297 (86%), Gaps = 4/297 (1%)
 Strand=Plus/Plus

Query  1783      AGGCCAGTCTCAGTGGGAGTTTCACGTGAGTTTCATTTGCATTAAATGATTTGCCACATA  1842
                 |||||||| ||||||||||| ||||| |||||||||||| |||||||    || ||||||
Sbjct  18840419  AGGCCAGTGTCAGTGGGAGTGTCACGAGAGTTTCATTTGTATTAAATAGGCTGTCACATA  18840478

Query  1843      GGCACTTTTGATGACATGGCAGTGTATTTAAGAAGAGAGAGAAGAAATGGGTTTCATCTA  1902
                 ||||  ||||||||||||||| ||||||||| ||||||||||||||||| ||||||| ||
Sbjct  18840479  GGCATATTTGATGACATGGCAATGTATTTAAAAAGAGAGAGAAGAAATGAGTTTCATTTA  18840538

Query  1903      GATGAAACTCTCTTGGCACGATTACCAACTCTCTATGAGTCTTGGAATTAAATGCCTATG  1962
                 |||||||||||||||||||||||||||||||||| |||||| || |||||||||||||||
Sbjct  18840539  GATGAAACTCTCTTGGCACGATTACCAACTCTCTCTGAGTCATGAAATTAAATGCCTATG  18840598

Query  1963      AAACCACAGAATGAAACTCTCCATTGAG-A-GTAGGTGTTTCATCCAAGTTTCATTTCAT  2020
                 |||| | ||||||||| ||||||||| | | ||  |||||||||   |||||||||||||
Sbjct  18840599  AAACTAAAGAATGAAATTCTCCATTGTGGACGT--GTGTTTCATGTGAGTTTCATTTCAT  18840656

Query  2021      TTCAAATGACATGGCAGTCTTGGAAATAACGTAATGAAACTCTCCATTGAGACTGGC  2077
                 |||   |||  ||||||||||||||| ||||   | |||||| ||| ||||||||||
Sbjct  18840657  TTCGTGTGATGTGGCAGTCTTGGAAACAACGCCGTAAAACTCACCACTGAGACTGGC  18840713


 Score = 315 bits (170),  Expect = 1e-82
 Identities = 257/299 (86%), Gaps = 6/299 (2%)
 Strand=Plus/Minus

Query  1783      AGGCCAGTCTCAGTGGGAGTTTCACGTGAGTTTCATTTGCATTAAATGATTTGCCACATA  1842
                 |||||||||||||||| ||| ||| | |||||||||||| |||||||    || ||||||
Sbjct  11435970  AGGCCAGTCTCAGTGGAAGTGTCATGAGAGTTTCATTTGTATTAAATAGGCTGTCACATA  11435911

Query  1843      GGCACTTTTGATGACATGGCAGTGTATTTAAGAAGAGAGAGAAGAAATGGGTTTCATCTA  1902
                 ||||  ||||||||||||||| |||||||||||||||| | |||||||| ||||||||||
Sbjct  11435910  GGCATATTTGATGACATGGCAATGTATTTAAGAAGAGA-A-AAGAAATGAGTTTCATCTA  11435853

Query  1903      GATGAAACTCTCTTGGCACGATTACCAACTCTCTATGAGTCTTGGAATTAAATGCCTATG  1962
                 |||||||||||||||||||||||||||||||||| |||||| || |||||||||||||||
Sbjct  11435852  GATGAAACTCTCTTGGCACGATTACCAACTCTCTCTGAGTCATGAAATTAAATGCCTATG  11435793

Query  1963      AAACCACAGAATGAAACTCTCCATTGAG-A-GTAGGTGTTTCATCCAAGTTTCATTTCAT  2020
                 |||| | |||||||||||||| |||| | | ||  |||||| ||   |||||||||||||
Sbjct  11435792  AAACTAGAGAATGAAACTCTCTATTGTGGACGT--GTGTTTTATATGAGTTTCATTTCAT  11435735

Query  2021      TTCAAATGACATGGCAGTCTTGGAAATAACGTAATGAAACTCTCCATTGAGACTGGCCT  2079
                 |||   |||  ||||||||||||||| ||||   |||||||| ||| ||||||||||||
Sbjct  11435734  TTCGTGTGATGTGGCAGTCTTGGAAACAACGCCGTGAAACTCGCCACTGAGACTGGCCT  11435676


 Score = 307 bits (166),  Expect = 2e-80
 Identities = 249/290 (86%), Gaps = 2/290 (1%)
 Strand=Plus/Plus

Query  1778      CCATAAGGCCAGTCTCAGTGGGAGTTTCACGTGAGTTTCATTTGCATTAAATGATTTGCC  1837
                 ||||||||||||||||||||||||||||||  |||||||||||||||| |||    ||||
Sbjct  25665942  CCATAAGGCCAGTCTCAGTGGGAGTTTCACTAGAGTTTCATTTGCATTTAATAGCCTGCC  25666001

Query  1838      ACATAGGCACTTTTGATGACATGGCAGTGTATTTAA-GAAGAGAGAGAAGAAATGGGTTT  1896
                 ||||| ||| ||||||||||||| ||  || ||||| ||||||||||||||| || ||||
Sbjct  25666002  ACATATGCATTTTTGATGACATGTCAACGT-TTTAATGAAGAGAGAGAAGAATTGAGTTT  25666060

Query  1897      CATCTAGATGAAACTCTCTTGGCACGATTACCAACTCTCTATGAGTCTTGGAATTAAATG  1956
                 |||  ||||||||||||||||| ||  |||||||||||||||||||| | ||||||||||
Sbjct  25666061  CATGGAGATGAAACTCTCTTGGTACAGTTACCAACTCTCTATGAGTCATAGAATTAAATG  25666120

Query  1957      CCTATGAAACCACAGAATGAAACTCTCCATTGAGAGTAGGTGTTTCATCCAAGTTTCATT  2016
                  ||||||||| |  || ||||||| |||||||||||| ||| |||||||| |||||||||
Sbjct  25666121  TCTATGAAACTATGGAGTGAAACTTTCCATTGAGAGTGGGTATTTCATCCGAGTTTCATT  25666180

Query  2017      TCATTTCAAATGACATGGCAGTCTTGGAAATAACGTAATGAAACTCTCCA  2066
                 | |||| | ||||||||  ||||||||||| || | ||| ||||||||||
Sbjct  25666181  TTATTTTATATGACATGATAGTCTTGGAAACAATGAAATAAAACTCTCCA  25666230


 Score = 265 bits (143),  Expect = 1e-67
 Identities = 251/301 (83%), Gaps = 16/301 (5%)
 Strand=Plus/Minus

Query  1781      TAAGGCCAGTCTCAGTGGGAGTTTCACGTGAGTTTCATTTGCATTAAATGATTTGCCACA  1840
                 |||||||||||||||||| ||||| || | ||||| ||||| |||||||   ||| || |
Sbjct  88210694  TAAGGCCAGTCTCAGTGGAAGTTTTACATAAGTTTTATTTGTATTAAATAGGTTGTCATA  88210635

Query  1841      TAGGCACTTTTGATGACATGGCAGTGTATTTAAGAAGAGAGAGAAGAAATGGGTTTCATC  1900
                 ||| |||||||||| |||||||||||||||||||||||||||  ||||| | ||||||||
Sbjct  88210634  TAGACACTTTTGATAACATGGCAGTGTATTTAAGAAGAGAGA--AGAAAGGAGTTTCATC  88210577

Query  1901      TAGATGAAACTCTCTTGGCACGATTACCAACTCTCTATGAGTCTTGGAATTAAATGCCTA  1960
                 |   ||  |         ||||||||||||||||||||||||||||||||||||| ||| 
Sbjct  88210576  T---TG--A---------CACGATTACCAACTCTCTATGAGTCTTGGAATTAAATACCTG  88210531

Query  1961      TGAAACCACAGAATGAAACTCTCCATTGAGAGTAGGTGTTTCATCCAAGTTTCATTTCAT  2020
                 |||||| |  |||  ||||||||||| |||| |||||||||||||||||||| | |||||
Sbjct  88210530  TGAAACTATGGAACAAAACTCTCCATCGAGAATAGGTGTTTCATCCAAGTTTTAATTCAT  88210471

Query  2021      TTCAAATGACATGGCAGTCTTGGAAATAACGTAATGAAACTCTCCATTGAGACTGGCCTA  2080
                 ||||||||||||||||| |||| ||| |||||||||||| | |||| ||| ||| |||||
Sbjct  88210470  TTCAAATGACATGGCAGACTTGAAAACAACGTAATGAAATTTTCCACTGAAACTAGCCTA  88210411

Query  2081      A  2081
                 |
Sbjct  88210410  A  88210410


 Score = 263 bits (142),  Expect = 4e-67
 Identities = 210/243 (86%), Gaps = 4/243 (2%)
 Strand=Plus/Minus

Query  1837      CACATAGGCACTTTTGATGACATGGCAGTGTATTTAAGAAGAGAGAGAAGAAATGGGTTT  1896
                 |||||| ||| |||| |||||||| |||  |||||||||||  |||||| ||||  ||||
Sbjct  45432833  CACATATGCA-TTTTTATGACATGACAGCATATTTAAGAAGCTAGAGAA-AAATAAGTTT  45432776

Query  1897      CATCTAGATGAAACTCTCTTGGCACGATTACCAACTCTCTATGAGTCTTGGAATTAAATG  1956
                  |||||||||||||||||||||||||||||||||||||||||||||| || |||||| ||
Sbjct  45432775  TATCTAGATGAAACTCTCTTGGCACGATTACCAACTCTCTATGAGTCATGAAATTAA-TG  45432717

Query  1957      CCTATGAAACCACAGAATGAAACTCTCCATTGAGAGTAGGTGTTTCATCCAAGTTTCATT  2016
                 || ||||||||| |||||||||||| ||||| ||| |  |||||||||||||||||||||
Sbjct  45432716  CCAATGAAACCATAGAATGAAACTCACCATTAAGAATGAGTGTTTCATCCAAGTTTCATT  45432657

Query  2017      TCATTTCAAATGACATGGCAGTCTTGGAAATAACGTAATGAAACTCTCCATTGAGACTGG  2076
                 ||||||| | |||||||||||||||||||| ||||  || ||| | |||| |||||| | 
Sbjct  45432656  TCATTTCTA-TGACATGGCAGTCTTGGAAACAACGCCATAAAATTTTCCACTGAGACCGC  45432598

Query  2077      CCT  2079
                 |||
Sbjct  45432597  CCT  45432595


 Score = 196 bits (106),  Expect = 4e-47
 Identities = 226/283 (80%), Gaps = 12/283 (4%)
 Strand=Plus/Minus

Query  1783      AGGCCAGTCTCAGTGGGAGTTTCACGTGAGTTTCATTTGCATTAAATGATTTGCCACATA  1842
                 |||||||| ||||||||||||| ||| ||||||||||||||| ||||    || ||||||
Sbjct  23822489  AGGCCAGTTTCAGTGGGAGTTTTACGAGAGTTTCATTTGCAT-AAATAGCCTGTCACATA  23822431

Query  1843      GGCACTTTTGATGACATGGCAGTGTATTTAA-GAAGAGAGAGAAGAAATGGGTTTCATCT  1901
                  ||| ||||||||||||  ||   | ||||| || |||||||||||| |  |||| ||  
Sbjct  23822430  TGCATTTTTGATGACATAACAACTT-TTTAATGAGGAGAGAGAAGAATTAAGTTTTATGG  23822372

Query  1902      AGATGAAACTCTCTTGGCACGATTACCAACTCTCTATGAGTCTTGGAATTAAATGCCTAT  1961
                  ||| ||||||| ||||||||||||||||||||||||||||  | |||||||||| | ||
Sbjct  23822371  GGATAAAACTCTTTTGGCACGATTACCAACTCTCTATGAGTTATAGAATTAAATGTCCAT  23822312

Query  1962      GAAACCACAGAATGAAACTCTCCATTGAGAGTAGGTGTTTCATCCAAGTTTCATTTCATT  2021
                 ||||||| | ||| ||||| | ||||||| |  |||||||||| ||| |||  ||| |||
Sbjct  23822311  GAAACCATAAAATAAAACTTTGCATTGAGTG--GGTGTTTCATTCAAATTTG-TTTGATT  23822255

Query  2022      TCAAATGACATGGCAGTCTTGGAAATAACGTAATGAAAC-TCT  2063
                   | |||||| | |   |||||||| |||| |||||||| |||
Sbjct  23822254  CTATATGACA-G-C---CTTGGAAACAACGAAATGAAACCTCT  23822217


 Score = 178 bits (96),  Expect = 2e-41
 Identities = 231/295 (78%), Gaps = 14/295 (5%)
 Strand=Plus/Plus

Query  1799      GAGTTTCACGTGAGTTTCATTTGCATTAAATGATTTGCCACATAGGCACTTTTGATGACA  1858
                 |||||||||   ||||| |||| | || |||    ||| ||||| ||| |||| || |||
Sbjct  43504620  GAGTTTCACTATAGTTTTATTTACGTTTAATAGCCTGCTACATATGCATTTTTTATAACA  43504679

Query  1859      TGGCAGTGTATTTAAGAAGAGAGAGAAGAAATGGGTTTCATCTAGATGAAACTCTCTTGG  1918
                 |  || ||| ||||| || |||||||| || |  |||| ||   ||||||||||||||||
Sbjct  43504680  TATCAATGT-TTTAATAA-AGAGAGAAAAATTAAGTTTTATAGGGATGAAACTCTCTTGG  43504737

Query  1919      CACGATTACCAACTCTCTATGAGTCTTGGAATTAAATGCCTATGAAACCACAGAATGAAA  1978
                 |||  |||||||||||||||||||| || ||||||||| ||| ||||| |  || |||||
Sbjct  43504738  CACAGTTACCAACTCTCTATGAGTCATGAAATTAAATGTCTACGAAACTATGGAGTGAAA  43504797

Query  1979      CTCTCCATTGAGAGTAGGTGTTTCATCCAAGTTT-----CATT-T-CATTTCA----A-A  2026
                 || | ||||||||||  |||||| |||| |||||     |||| |  ||||||    | |
Sbjct  43504798  CTTTTCATTGAGAGTGAGTGTTTTATCCGAGTTTTATTTCATTCTATATTTCATTCTATA  43504857

Query  2027      TGACATGGCAGTCTTGGAAATAACGTAATGAAACTCTCCATTGAGACTGGCCTAA  2081
                 |||||||||| ||||| ||| |||  |||||||||||||||||||||||||||||
Sbjct  43504858  TGACATGGCAATCTTGAAAACAACAAAATGAAACTCTCCATTGAGACTGGCCTAA  43504912


 Score = 174 bits (94),  Expect = 2e-40
 Identities = 177/215 (82%), Gaps = 14/215 (7%)
 Strand=Plus/Plus

Query  1790      TCTCAGTGGGAGTTTCACGTGAGTTTCATTTGCATTAAATGATTTGCCACATAGGCACTT  1849
                 ||||||||||||||||||||||||||||||||||||||||   |||||||||||||| ||
Sbjct  24699278  TCTCAGTGGGAGTTTCACGTGAGTTTCATTTGCATTAAATAGGTTGCCACATAGGCATTT  24699337

Query  1850      TTGATGACATGGCAGTGTATTTAAGAAGAGAGAGAAGAAATGGGTTTCATCTAGATGAAA  1909
                 || ||| |||| || |||||||||||||||| ||| ||||||      ||   ||  || 
Sbjct  24699338  TT-ATGGCATGACAATGTATTTAAGAAGAGATAGACGAAATG------AT---GA--AA-  24699384

Query  1910      CTCTCTTGGCACGATTACCAACTCTCTATGAGTCTTGGAATTAAATGCCTATGAAACCAC  1969
                 || | || |||| |||| ||||| || ||||||| || |||||||||||||| |||  | 
Sbjct  24699385  CTATTTT-GCACAATTAGCAACTATCAATGAGTCATGAAATTAAATGCCTATAAAATTAT  24699443

Query  1970      AGAATGAAACTCTCCATTGAGAGTAGGTGTTTCAT  2004
                 ||||||||||| | |||||||||| ||||||||||
Sbjct  24699444  AGAATGAAACTTTACATTGAGAGTGGGTGTTTCAT  24699478


 Score = 147 bits (79),  Expect = 4e-32
 Identities = 117/135 (87%), Gaps = 3/135 (2%)
 Strand=Plus/Plus

Query  1781      TAAGGCCAGTCTCAGTGGGAGTTTCACGTGAGTTTCATTTGCATTAAAT-GATTTGCCAC  1839
                 |||||| ||||||| |||||||||||| ||||||| ||||||||||||| || ||| |||
Sbjct  17079666  TAAGGCAAGTCTCAATGGGAGTTTCACATGAGTTTTATTTGCATTAAATAGA-TTGTCAC  17079724

Query  1840      ATAGGCACTTTTGATGACATGGCAGTGTATTTAAGAAGAGAGAGAAGAAATGGGTTTCAT  1899
                 ||| | | ||| ||||||||||||||||||||||||||||| |||||||||| ||||| |
Sbjct  17079725  ATAAGTAATTTCGATGACATGGCAGTGTATTTAAGAAGAGACAGAAGAAATGAGTTTCCT  17079784

Query  1900      CTAGATGAA-ACTCT  1913
                 | | ||||  |||||
Sbjct  17079785  CCATATGAGGACTCT  17079799


 Score = 134 bits (72),  Expect = 3e-28
 Identities = 152/189 (80%), Gaps = 11/189 (6%)
 Strand=Plus/Plus

Query  1799      GAGTTTCACGTGAGTTTCATTTGCATTAAATGATTTGCCACATAGGCACTTTTGATGACA  1858
                 |||||||  ||| |||| |||| ||||||||   ||||||||||  |   ||| |||| |
Sbjct  20293776  GAGTTTCGTGTGGGTTTTATTTACATTAAATAGGTTGCCACATA-ACTAGTTTAATGATA  20293834

Query  1859      TGGCAGTGTATTTAAGAAGAGAGAGAAGAAATGGGTTTCATCTAGATGAAACTCTCTTGG  1918
                 ||||| ||||||||||||||||||||| | ||| | ||  ||   ||    ||| |||||
Sbjct  20293835  TGGCAATGTATTTAAGAAGAGAGAGAAAAGATGAG-TT--TC---AT----CTCACTTGG  20293884

Query  1919      CACGATTACCAACTCTCTATGAGTCTTGGAATTAAATGCCTATGAAACCACAGAATGAAA  1978
                 ||||||||||||||||||||||||| || |||||||||||||| |||| | |||||||||
Sbjct  20293885  CACGATTACCAACTCTCTATGAGTCATGAAATTAAATGCCTATAAAACTATAGAATGAAA  20293944

Query  1979      CTCTCCATT  1987
                 || | ||||
Sbjct  20293945  CTTTGCATT  20293953


> Chr7D
Length=84617075

 Score = 542 bits (293),  Expect = 5e-151
 Identities = 299/302 (99%), Gaps = 0/302 (0%)
 Strand=Plus/Minus

Query  1780      ATAAGGCCAGTCTCAGTGGGAGTTTCACGTGAGTTTCATTTGCATTAAATGATTTGCCAC  1839
                 ||||||||||||||||||| |||||||||||||||||||||||||||||||| |||||||
Sbjct  43816225  ATAAGGCCAGTCTCAGTGGAAGTTTCACGTGAGTTTCATTTGCATTAAATGAGTTGCCAC  43816166

Query  1840      ATAGGCACTTTTGATGACATGGCAGTGTATTTAAGAAGAGAGAGAAGAAATGGGTTTCAT  1899
                 |||||||||||||||||||||||||||||||||||||||||||||||||||| |||||||
Sbjct  43816165  ATAGGCACTTTTGATGACATGGCAGTGTATTTAAGAAGAGAGAGAAGAAATGAGTTTCAT  43816106

Query  1900      CTAGATGAAACTCTCTTGGCACGATTACCAACTCTCTATGAGTCTTGGAATTAAATGCCT  1959
                 ||||||||||||||||||||||||||||||||||||||||||||||||||||||||||||
Sbjct  43816105  CTAGATGAAACTCTCTTGGCACGATTACCAACTCTCTATGAGTCTTGGAATTAAATGCCT  43816046

Query  1960      ATGAAACCACAGAATGAAACTCTCCATTGAGAGTAGGTGTTTCATCCAAGTTTCATTTCA  2019
                 ||||||||||||||||||||||||||||||||||||||||||||||||||||||||||||
Sbjct  43816045  ATGAAACCACAGAATGAAACTCTCCATTGAGAGTAGGTGTTTCATCCAAGTTTCATTTCA  43815986

Query  2020      TTTCAAATGACATGGCAGTCTTGGAAATAACGTAATGAAACTCTCCATTGAGACTGGCCT  2079
                 ||||||||||||||||||||||||||||||||||||||||||||||||||||||||||||
Sbjct  43815985  TTTCAAATGACATGGCAGTCTTGGAAATAACGTAATGAAACTCTCCATTGAGACTGGCCT  43815926

Query  2080      AA  2081
                 ||
Sbjct  43815925  AA  43815924


 Score = 508 bits (275),  Expect = 5e-141
 Identities = 293/302 (97%), Gaps = 0/302 (0%)
 Strand=Plus/Minus

Query  1780      ATAAGGCCAGTCTCAGTGGGAGTTTCACGTGAGTTTCATTTGCATTAAATGATTTGCCAC  1839
                 ||||||||||| |||||||||||||||||||||||||||||||||||||||  |||||||
Sbjct  12335508  ATAAGGCCAGTGTCAGTGGGAGTTTCACGTGAGTTTCATTTGCATTAAATGGGTTGCCAC  12335449

Query  1840      ATAGGCACTTTTGATGACATGGCAGTGTATTTAAGAAGAGAGAGAAGAAATGGGTTTCAT  1899
                 ||||||||||||||||||||||||||||||||||||||||||||||||||||||||||||
Sbjct  12335448  ATAGGCACTTTTGATGACATGGCAGTGTATTTAAGAAGAGAGAGAAGAAATGGGTTTCAT  12335389

Query  1900      CTAGATGAAACTCTCTTGGCACGATTACCAACTCTCTATGAGTCTTGGAATTAAATGCCT  1959
                 ||||||||||||||||||||||||||||||||||||||||||||||||||||||||||||
Sbjct  12335388  CTAGATGAAACTCTCTTGGCACGATTACCAACTCTCTATGAGTCTTGGAATTAAATGCCT  12335329

Query  1960      ATGAAACCACAGAATGAAACTCTCCATTGAGAGTAGGTGTTTCATCCAAGTTTCATTTCA  2019
                 |||||||||| ||||||||||||||||||||| |||||||| ||||||||||||||||||
Sbjct  12335328  ATGAAACCACGGAATGAAACTCTCCATTGAGAATAGGTGTTCCATCCAAGTTTCATTTCA  12335269

Query  2020      TTTCAAATGACATGGCAGTCTTGGAAATAACGTAATGAAACTCTCCATTGAGACTGGCCT  2079
                 ||||||||||||||||||||||||||| |||||||| ||||||| |||||||||||||||
Sbjct  12335268  TTTCAAATGACATGGCAGTCTTGGAAACAACGTAATTAAACTCTTCATTGAGACTGGCCT  12335209

Query  2080      AA  2081
                 ||
Sbjct  12335208  AA  12335207


 Score = 490 bits (265),  Expect = 2e-135
 Identities = 289/301 (96%), Gaps = 0/301 (0%)
 Strand=Plus/Plus

Query  1781      TAAGGCCAGTCTCAGTGGGAGTTTCACGTGAGTTTCATTTGCATTAAATGATTTGCCACA  1840
                 |||||||||||||||||||||||||| |||||||||||||||||||||||  ||||||||
Sbjct  18222627  TAAGGCCAGTCTCAGTGGGAGTTTCATGTGAGTTTCATTTGCATTAAATGGATTGCCACA  18222686

Query  1841      TAGGCACTTTTGATGACATGGCAGTGTATTTAAGAAGAGAGAGAAGAAATGGGTTTCATC  1900
                 ||||||||||||||||||||||||||||||||||||||||||||||||||||||||||||
Sbjct  18222687  TAGGCACTTTTGATGACATGGCAGTGTATTTAAGAAGAGAGAGAAGAAATGGGTTTCATC  18222746

Query  1901      TAGATGAAACTCTCTTGGCACGATTACCAACTCTCTATGAGTCTTGGAATTAAATGCCTA  1960
                 |||||||||||||| |||||||||||||||||||||||||||||| ||||||||||||||
Sbjct  18222747  TAGATGAAACTCTCATGGCACGATTACCAACTCTCTATGAGTCTTAGAATTAAATGCCTA  18222806

Query  1961      TGAAACCACAGAATGAAACTCTCCATTGAGAGTAGGTGTTTCATCCAAGTTTCATTTCAT  2020
                 ||||||||| |||||||||| |||||| ||||||||| ||||||||||||||||||||||
Sbjct  18222807  TGAAACCACGGAATGAAACTTTCCATTAAGAGTAGGTATTTCATCCAAGTTTCATTTCAT  18222866

Query  2021      TTCAAATGACATGGCAGTCTTGGAAATAACGTAATGAAACTCTCCATTGAGACTGGCCTA  2080
                 |||||||||| ||||||||||||||| ||||||||||||||| |||||||||||||||||
Sbjct  18222867  TTCAAATGACGTGGCAGTCTTGGAAACAACGTAATGAAACTCCCCATTGAGACTGGCCTA  18222926

Query  2081      A  2081
                 |
Sbjct  18222927  A  18222927


 Score = 486 bits (263),  Expect = 2e-134
 Identities = 285/296 (96%), Gaps = 0/296 (0%)
 Strand=Plus/Plus

Query  1778      CCATAAGGCCAGTCTCAGTGGGAGTTTCACGTGAGTTTCATTTGCATTAAATGATTTGCC  1837
                 || ||||||||||||||||||||||||||||||||||||||||| ||||||||  |||| 
Sbjct  76827882  CCTTAAGGCCAGTCTCAGTGGGAGTTTCACGTGAGTTTCATTTGTATTAAATGGGTTGCT  76827941

Query  1838      ACATAGGCACTTTTGATGACATGGCAGTGTATTTAAGAAGAGAGAGAAGAAATGGGTTTC  1897
                 |||||||||||||||||||||||||||||||||||||||||||||||||||| |||||||
Sbjct  76827942  ACATAGGCACTTTTGATGACATGGCAGTGTATTTAAGAAGAGAGAGAAGAAACGGGTTTC  76828001

Query  1898      ATCTAGATGAAACTCTCTTGGCACGATTACCAACTCTCTATGAGTCTTGGAATTAAATGC  1957
                 |||||||||||||||||||| |||||||||||||||||||||||||||||||||||||||
Sbjct  76828002  ATCTAGATGAAACTCTCTTGACACGATTACCAACTCTCTATGAGTCTTGGAATTAAATGC  76828061

Query  1958      CTATGAAACCACAGAATGAAACTCTCCATTGAGAGTAGGTGTTTCATCCAAGTTTCATTT  2017
                  ||||||||||| |||||||||| ||||||||||||||||||||||||||||||||||||
Sbjct  76828062  TTATGAAACCACGGAATGAAACTTTCCATTGAGAGTAGGTGTTTCATCCAAGTTTCATTT  76828121

Query  2018      CATTTCAAATGACATGGCAGTCTTGGAAATAACGTAATGAAACTCTCCATTGAGAC  2073
                 ||||||||||||||||||||||||||||| ||||||||||||||||||||||||||
Sbjct  76828122  CATTTCAAATGACATGGCAGTCTTGGAAACAACGTAATGAAACTCTCCATTGAGAC  76828177


 Score = 457 bits (247),  Expect = 2e-125
 Identities = 283/301 (94%), Gaps = 0/301 (0%)
 Strand=Plus/Minus

Query  1781      TAAGGCCAGTCTCAGTGGGAGTTTCACGTGAGTTTCATTTGCATTAAATGATTTGCCACA  1840
                 |||||||||||||| |||||||||||| ||||||||||||||||||||||  ||||||||
Sbjct  73966173  TAAGGCCAGTCTCAATGGGAGTTTCACATGAGTTTCATTTGCATTAAATGGATTGCCACA  73966114

Query  1841      TAGGCACTTTTGATGACATGGCAGTGTATTTAAGAAGAGAGAGAAGAAATGGGTTTCATC  1900
                 || ||| |||||||||||| ||||||||||||||||||||||||||||||| ||||||||
Sbjct  73966113  TATGCAGTTTTGATGACATAGCAGTGTATTTAAGAAGAGAGAGAAGAAATGAGTTTCATC  73966054

Query  1901      TAGATGAAACTCTCTTGGCACGATTACCAACTCTCTATGAGTCTTGGAATTAAATGCCTA  1960
                 ||||||||||||||||||||||||||||||||||||||||||| | ||||||||||||||
Sbjct  73966053  TAGATGAAACTCTCTTGGCACGATTACCAACTCTCTATGAGTCATAGAATTAAATGCCTA  73965994

Query  1961      TGAAACCACAGAATGAAACTCTCCATTGAGAGTAGGTGTTTCATCCAAGTTTCATTTCAT  2020
                 |||||||||  ||||||||| || ||||||||||||| ||||||||||||||||||||||
Sbjct  73965993  TGAAACCACGAAATGAAACTATCTATTGAGAGTAGGTATTTCATCCAAGTTTCATTTCAT  73965934

Query  2021      TTCAAATGACATGGCAGTCTTGGAAATAACGTAATGAAACTCTCCATTGAGACTGGCCTA  2080
                 |||||||||||||||||||||||||| |||||||| |||||| |||||||||||||||||
Sbjct  73965933  TTCAAATGACATGGCAGTCTTGGAAACAACGTAATAAAACTCCCCATTGAGACTGGCCTA  73965874

Query  2081      A  2081
                 |
Sbjct  73965873  A  73965873


 Score = 455 bits (246),  Expect = 6e-125
 Identities = 283/301 (94%), Gaps = 2/301 (1%)
 Strand=Plus/Plus

Query  1783      AGGCCAGTCTCAGTGGGAGTTTCACGTGAGTTTCATTTGCATTAAATGATTTGCCACATA  1842
                 ||||||||||||||||||||||||||||||||||||||||||||||||  ||||||||||
Sbjct  37562278  AGGCCAGTCTCAGTGGGAGTTTCACGTGAGTTTCATTTGCATTAAATGGATTGCCACATA  37562337

Query  1843      GGCACTTTTGATGACATGGCAGTGTATTTAAGAAGAGAGAGAAGAAATGGGTTTCATCTA  1902
                 | |||||||||||||||| ||||||||||||||| |||||||||||||||||||||| ||
Sbjct  37562338  GACACTTTTGATGACATGTCAGTGTATTTAAGAAAAGAGAGAAGAAATGGGTTTCATTTA  37562397

Query  1903      GATGAAACTCTCTTGGCACGATTACCAACTCTCTATGAGTCTTGGAATTAAATGCCTATG  1962
                  |||||||||||||||||||||||||||||||||||||||||| |||||||||| |||||
Sbjct  37562398  AATGAAACTCTCTTGGCACGATTACCAACTCTCTATGAGTCTTAGAATTAAATGTCTATG  37562457

Query  1963      AAACCACAGAATGAAACTCTCCATTGAGAGTAGGTGTTTCATCCAAGTTTCATTTCATTT  2022
                 ||||||||||||||||||||||||||||||||||| |||||||||| |||||||||||||
Sbjct  37562458  AAACCACAGAATGAAACTCTCCATTGAGAGTAGGTATTTCATCCAAATTTCATTTCATTT  37562517

Query  2023      C--AAATGACATGGCAGTCTTGGAAATAACGTAATGAAACTCTCCATTGAGACTGGCCTA  2080
                 |  |||| || ||||||||||||||| ||||||||||||||| ||||| |||||||||||
Sbjct  37562518  CAAAAATAACGTGGCAGTCTTGGAAACAACGTAATGAAACTCCCCATTAAGACTGGCCTA  37562577

Query  2081      A  2081
                 |
Sbjct  37562578  A  37562578


 Score = 444 bits (240),  Expect = 1e-121
 Identities = 281/301 (93%), Gaps = 1/301 (0%)
 Strand=Plus/Minus

Query  1779     CATAAGGCCAGTCTCAGTGGGAGTTTCACGTGAGTTTCATTTGCATTAAATGATTTGCCA  1838
                ||| |||||||||||||||| |||||||||||||||||||||||||||||||  ||||||
Sbjct  3623897  CATTAGGCCAGTCTCAGTGGAAGTTTCACGTGAGTTTCATTTGCATTAAATGGATTGCCA  3623838

Query  1839     CATAGGCACTTTTGATGACATGGCAGTGTATTTAAGAAGAGAGAGAAGAAATGGGTTTCA  1898
                |||| ||||||||||||||||| ||||||||||||||||||||||||| |||| ||||||
Sbjct  3623837  CATATGCACTTTTGATGACATGTCAGTGTATTTAAGAAGAGAGAGAAGGAATGAGTTTCA  3623778

Query  1899     TCTAGATGAAACTCTCTTGGCACGATTACCAACTCTCTATGAGTCTTGGAATTAAATGCC  1958
                ||||||||||||||||||||||||||||||||||||||||||||||| |||||||||| |
Sbjct  3623777  TCTAGATGAAACTCTCTTGGCACGATTACCAACTCTCTATGAGTCTTAGAATTAAATGTC  3623718

Query  1959     TATGAAACCACAGAATGAAACTCTCCATTGAGAGTAGGTGTTTCATCCAAGTTTCATTTC  2018
                |||||||| || ||||||||||||||||||||||||||| ||||||| || ||| |||||
Sbjct  3623717  TATGAAACTACGGAATGAAACTCTCCATTGAGAGTAGGTATTTCATCAAATTTT-ATTTC  3623659

Query  2019     ATTTCAAATGACATGGCAGTCTTGGAAATAACGTAATGAAACTCTCCATTGAGACTGGCC  2078
                |||||||||||| ||||||||||||||| |||||||||||| || |||||||||||||||
Sbjct  3623658  ATTTCAAATGACGTGGCAGTCTTGGAAACAACGTAATGAAATTCCCCATTGAGACTGGCC  3623599

Query  2079     T  2079
                |
Sbjct  3623598  T  3623598


 Score = 366 bits (198),  Expect = 3e-98
 Identities = 254/281 (90%), Gaps = 4/281 (1%)
 Strand=Plus/Plus

Query  1800      AGTTTCACGTGAGTTTCATTTGCATTAAAT-GATTTGCCACATAGGCACTTTTGATGACA  1858
                 ||||||| | |||||||||||||||||||| || |||||||||||||||||||||||| |
Sbjct  35432709  AGTTTCATGCGAGTTTCATTTGCATTAAATAGA-TTGCCACATAGGCACTTTTGATGATA  35432767

Query  1859      TGGCAGTGTATTTAAGAAGAGAGAGAAGAAATGGGTTTCATCTAGATGAAACTCTCTTGG  1918
                 || ||||||||||||||  |||||||||||||  ||||||||||||| ||||||||||||
Sbjct  35432768  TGACAGTGTATTTAAGA--AGAGAGAAGAAATATGTTTCATCTAGATAAAACTCTCTTGG  35432825

Query  1919      CACGATTACCAACTCTCTATGAGTCTTGGAATTAAATGCCTATGAAACCACAGAATGAAA  1978
                 |||||||||||||||| |||||||||||||||||||||||||| ||||||   |||||||
Sbjct  35432826  CACGATTACCAACTCTTTATGAGTCTTGGAATTAAATGCCTATAAAACCATGTAATGAAA  35432885

Query  1979      CTCTCCATTGAGAGTAGGTGTTTCATCCAAGTTTCATTTCATTTCAAATGACATGGCAGT  2038
                 |||||||||||||||||||||||||||||| ||| |||||||||||||| || || ||||
Sbjct  35432886  CTCTCCATTGAGAGTAGGTGTTTCATCCAAATTTTATTTCATTTCAAATAACCTGACAGT  35432945

Query  2039      CTTGGAAATAACGTAATGAAACTCTCCATTGAGACTGGCCT  2079
                 |||| ||| |||||||  |||||| ||||| ||||||||||
Sbjct  35432946  CTTGAAAACAACGTAACAAAACTCCCCATTAAGACTGGCCT  35432986


 Score = 366 bits (198),  Expect = 3e-98
 Identities = 254/281 (90%), Gaps = 4/281 (1%)
 Strand=Plus/Minus

Query  1800      AGTTTCACGTGAGTTTCATTTGCATTAAAT-GATTTGCCACATAGGCACTTTTGATGACA  1858
                 ||||||| | |||||||||||||||||||| || |||||||||||||||||||||||| |
Sbjct  35518138  AGTTTCATGCGAGTTTCATTTGCATTAAATAGA-TTGCCACATAGGCACTTTTGATGATA  35518080

Query  1859      TGGCAGTGTATTTAAGAAGAGAGAGAAGAAATGGGTTTCATCTAGATGAAACTCTCTTGG  1918
                 || |||||||||||||||||||||  ||||||  ||||||||||||| ||||||||||||
Sbjct  35518079  TGACAGTGTATTTAAGAAGAGAGA--AGAAATATGTTTCATCTAGATAAAACTCTCTTGG  35518022

Query  1919      CACGATTACCAACTCTCTATGAGTCTTGGAATTAAATGCCTATGAAACCACAGAATGAAA  1978
                 |||||||||||||||| |||||||||||||||||||||||||| ||||||   |||||||
Sbjct  35518021  CACGATTACCAACTCTTTATGAGTCTTGGAATTAAATGCCTATAAAACCATGTAATGAAA  35517962

Query  1979      CTCTCCATTGAGAGTAGGTGTTTCATCCAAGTTTCATTTCATTTCAAATGACATGGCAGT  2038
                 |||||||||||||||||||||||||||||| ||| |||||||||||||| || || ||||
Sbjct  35517961  CTCTCCATTGAGAGTAGGTGTTTCATCCAAATTTTATTTCATTTCAAATAACCTGACAGT  35517902

Query  2039      CTTGGAAATAACGTAATGAAACTCTCCATTGAGACTGGCCT  2079
                 |||| ||| |||||||  |||||| ||||| ||||||||||
Sbjct  35517901  CTTGAAAACAACGTAACAAAACTCCCCATTAAGACTGGCCT  35517861


 Score = 364 bits (197),  Expect = 1e-97
 Identities = 268/302 (89%), Gaps = 5/302 (2%)
 Strand=Plus/Plus

Query  1781      TAAGGCCAGTCTCAGTGGGAGTTTCACGTGAGTTTCATTTGCATTAAATGAT-TTGCCAC  1839
                 ||||| |||||| ||||| ||||||| |||| ||||||||||||||||| || ||| |||
Sbjct  14870221  TAAGGTCAGTCTTAGTGGAAGTTTCATGTGAATTTCATTTGCATTAAAT-ATGTTGTCAC  14870279

Query  1840      ATAGGCACTTTTGATGACATGGCAGTGTATTTAAGAAGAGAGAGAAGAAATGGGTTTCAT  1899
                 ||||||| ||| ||||||||||||||||||||||||  ||||||||||||||| ||| ||
Sbjct  14870280  ATAGGCATTTTAGATGACATGGCAGTGTATTTAAGA--AGAGAGAAGAAATGGCTTTTAT  14870337

Query  1900      CTAGATGAAACTCTCTTGGCACGATTACCAACTCTCTATGAGTCTTGGAATTAAATGCCT  1959
                 ||||||||||||| ||||||||||||| ||||||||||||||||||  ||||||||||||
Sbjct  14870338  CTAGATGAAACTCGCTTGGCACGATTAACAACTCTCTATGAGTCTTCAAATTAAATGCCT  14870397

Query  1960      ATGAAACCACAGAATGAAACTCTCCATTGAGAGTAGGTGTTTCATCCAAGTTTCATTTCA  2019
                 |||||||||  |||| ||||||||||| ||||||  |||||||||| || |||||||| |
Sbjct  14870398  ATGAAACCATGGAATAAAACTCTCCATCGAGAGTGAGTGTTTCATCTAAATTTCATTTTA  14870457

Query  2020      TTTCAAATGACATGGCAGTCTTGGAAATAACGTAATGAAACTCTCCATTGAGACTGGCCT  2079
                 ||||| |||| | |||||| |||||||||||||||||||||||| || |||||||| |||
Sbjct  14870458  TTTCACATGATACGGCAGTATTGGAAATAACGTAATGAAACTCT-CACTGAGACTGACCT  14870516

Query  2080      AA  2081
                 ||
Sbjct  14870517  AA  14870518


 Score = 363 bits (196),  Expect = 4e-97
 Identities = 267/302 (88%), Gaps = 2/302 (1%)
 Strand=Plus/Plus

Query  1781      TAAGGCCAGTCTCAGTGGGAGTTTCACGTGAGTTTCATTTGCATTAAATGAT-TTGCCAC  1839
                 ||||| |||||| ||||| ||||||| |||||||||||||||||||||| || ||| |||
Sbjct  14862081  TAAGGTCAGTCTTAGTGGAAGTTTCATGTGAGTTTCATTTGCATTAAAT-ATGTTGTCAC  14862139

Query  1840      ATAGGCACTTTTGATGACATGGCAGTGTATTTAAGAAGAGAGAGAAGAAATGGGTTTCAT  1899
                 ||||||| ||| ||||||||| ||||||||||||||||||||||||||||||  ||| ||
Sbjct  14862140  ATAGGCATTTTAGATGACATGACAGTGTATTTAAGAAGAGAGAGAAGAAATGTTTTTTAT  14862199

Query  1900      CTAGATGAAACTCTCTTGGCACGATTACCAACTCTCTATGAGTCTTGGAATTAAATGCCT  1959
                 ||||||||||||| ||||||||||||| ||||||||||||||||||  ||||||||||||
Sbjct  14862200  CTAGATGAAACTCGCTTGGCACGATTAACAACTCTCTATGAGTCTTCAAATTAAATGCCT  14862259

Query  1960      ATGAAACCACAGAATGAAACTCTCCATTGAGAGTAGGTGTTTCATCCAAGTTTCATTTCA  2019
                 ||||||| |  |||| ||||||||||| ||||||  |||||||||| || |||||||| |
Sbjct  14862260  ATGAAACAATGGAATAAAACTCTCCATCGAGAGTGAGTGTTTCATCTAAATTTCATTTTA  14862319

Query  2020      TTTCAAATGACATGGCAGTCTTGGAAATAACGTAATGAAACTCTCCATTGAGACTGGCCT  2079
                 ||||| |||| | |||| | ||||||||||||||||||||||||||| |||||| | |||
Sbjct  14862320  TTTCACATGATACGGCAATATTGGAAATAACGTAATGAAACTCTCCACTGAGACGGACCT  14862379

Query  2080      AA  2081
                 ||
Sbjct  14862380  AA  14862381


 Score = 333 bits (180),  Expect = 3e-88
 Identities = 265/307 (86%), Gaps = 2/307 (1%)
 Strand=Plus/Minus

Query  1776      AACCATAAGGCCAGTCTCAGTGGGAGTTTCACGTGAGTTTCATTTGCATTAAATGATTTG  1835
                 ||| ||||||||||||||||||||||||||||  |||||||||||||||| |||    ||
Sbjct  71374673  AACAATAAGGCCAGTCTCAGTGGGAGTTTCACTAGAGTTTCATTTGCATTTAATAGCCTG  71374614

Query  1836      CCACATAGGCACTTTTGATGACATGGCAGTGTATTTAA-GAAGAGAGAGAAGAAATGGGT  1894
                 ||||||| ||| ||||||||||||| ||  || ||||| ||||||||||||||| || ||
Sbjct  71374613  CCACATATGCATTTTTGATGACATGTCAACGT-TTTAATGAAGAGAGAGAAGAATTGAGT  71374555

Query  1895      TTCATCTAGATGAAACTCTCTTGGCACGATTACCAACTCTCTATGAGTCTTGGAATTAAA  1954
                 |||||   |||||||||||||||||||  |||||||||||||||||||| | ||||||||
Sbjct  71374554  TTCATGGGGATGAAACTCTCTTGGCACAGTTACCAACTCTCTATGAGTCATAGAATTAAA  71374495

Query  1955      TGCCTATGAAACCACAGAATGAAACTCTCCATTGAGAGTAGGTGTTTCATCCAAGTTTCA  2014
                 || ||||||||| |  || ||||||| | |||||||| | |||||||||||| |||||||
Sbjct  71374494  TGTCTATGAAACTATGGAGTGAAACTTTTCATTGAGAATGGGTGTTTCATCCGAGTTTCA  71374435

Query  2015      TTTCATTTCAAATGACATGGCAGTCTTGGAAATAACGTAATGAAACTCTCCATTGAGACT  2074
                 |||||||  | ||||||||||||||||  ||| |||| |||||||||||||| |||||||
Sbjct  71374434  TTTCATTCTATATGACATGGCAGTCTTAAAAACAACGAAATGAAACTCTCCACTGAGACT  71374375

Query  2075      GGCCTAA  2081
                 |||||||
Sbjct  71374374  GGCCTAA  71374368


 Score = 322 bits (174),  Expect = 7e-85
 Identities = 255/294 (87%), Gaps = 6/294 (2%)
 Strand=Plus/Plus

Query  1791      CTCAGTGGGAGTTTCACGTGAGTTTCATTTGCATTAAATGATTTGCCACATAGGCACTTT  1850
                 || ||| ||||| ||||| |||||||||||| |||||||   ||| |||||| |||  ||
Sbjct  15202240  CTTAGT-GGAGTGTCACGAGAGTTTCATTTGTATTAAATAGGTTGTCACATAAGCATATT  15202298

Query  1851      TGATGACATGGCAGTGTATTTAAGAAGAGAGAGAAGAAATGGGTTTCATCTAGATGAAAC  1910
                 ||||||||||||| ||||||||||||||||||||||||||| ||||||||||||| ||||
Sbjct  15202299  TGATGACATGGCAATGTATTTAAGAAGAGAGAGAAGAAATGAGTTTCATCTAGATAAAAC  15202358

Query  1911      TCTCTTGGCACGATTACCAACTCTCTATGAGTCTTGGAATTAAATGCCTATGAAACCACA  1970
                 |||||||||||||||||||||||||| |||||| || |||||||||||||| |||  | |
Sbjct  15202359  TCTCTTGGCACGATTACCAACTCTCTCTGAGTCCTGAAATTAAATGCCTATAAAATTAGA  15202418

Query  1971      GAATGAAACTCTCCATTG-AGA-GTAGGTGTTTCATCCAAGTTTCATTTCATTTCAAATG  2028
                 |||||||||||||||||| | | ||  |||||||||  |||||||||||||||||   ||
Sbjct  15202419  GAATGAAACTCTCCATTGTAAACGT--GTGTTTCATATAAGTTTCATTTCATTTCGTGTG  15202476

Query  2029      ACATGGCAGTCTTGGAAATAACGTAATGAAACTCTCCATTGA-GACTGGCCTAA  2081
                 || ||||||||||||||||||||   |||||||| ||| ||| |||||||||||
Sbjct  15202477  ACGTGGCAGTCTTGGAAATAACGCCGTGAAACTCGCCACTGAAGACTGGCCTAA  15202530


 Score = 322 bits (174),  Expect = 7e-85
 Identities = 257/295 (87%), Gaps = 13/295 (4%)
 Strand=Plus/Minus

Query  1778      CCATAAGGCCAGTCTCAGTGGGAGTTTCACGTGAGTTTCATTTGCATTAAATGATTTGCC  1837
                 ||||||||||||||||| |||||||||||  ||||||||||||||||||||| | |||||
Sbjct  41162772  CCATAAGGCCAGTCTCAATGGGAGTTTCATATGAGTTTCATTTGCATTAAATAAGTTGCC  41162713

Query  1838      ACATAGGCACTTTTGATGACATGGCAGTGTATTTAAGAAGAGAGAGAAGAAATGGGTTTC  1897
                 ||||||||| |||||||||||||||||  |||||||||||||||||||||||        
Sbjct  41162712  ACATAGGCATTTTTGATGACATGGCAGCATATTTAAGAAGAGAGAGAAGAAA--------  41162661

Query  1898      ATCTAGATGAAACTCTCTTGGCACGATTACCAACTCTCTATGAGTCTTGGAATTAAATGC  1957
                      ||||||||||||||||||||||||||||||||||| ||||| || ||||||||| 
Sbjct  41162660  -----GATGAAACTCTCTTGGCACGATTACCAACTCTCTACGAGTCATGAAATTAAATGT  41162606

Query  1958      CTATGAAACCACAGAATGAAACTCTCCATTGAGAGTAGGTGTTTCATCCAAGTTTCATTT  2017
                 | ||||||||| ||| |||| ||||||||||||| | ||||||||||| |||||||||||
Sbjct  41162605  CAATGAAACCATAGAGTGAAGCTCTCCATTGAGAATGGGTGTTTCATCTAAGTTTCATTT  41162546

Query  2018      CATTTCAAATGACATGGCAGTCTTGGAAATAACGTAATGAAACTCTCCATTGAGA  2072
                 |||||||  |||||||||||||||||||| ||||  ||||||||||||| |||||
Sbjct  41162545  CATTTCATGTGACATGGCAGTCTTGGAAACAACGCCATGAAACTCTCCACTGAGA  41162491


 Score = 285 bits (154),  Expect = 9e-74
 Identities = 254/301 (84%), Gaps = 12/301 (4%)
 Strand=Plus/Minus

Query  1781      TAAGGCCAGTCTCAGTGGGAGTTTCACGTGAGTTTCATTTGCATTAAATGATTTGCCACA  1840
                 ||||||| |||||||||| ||||| ||||||||||||||||||||||||   ||||||| 
Sbjct  37345265  TAAGGCCGGTCTCAGTGGAAGTTTTACGTGAGTTTCATTTGCATTAAATAGGTTGCCACG  37345206

Query  1841      TAGGCACTTTTGATGACATGGCAGTGTATTTAAGAAGAGAGAGAAGAAATGGGTTTCATC  1900
                 |||  | |||||||||||||||||||||||||||||||||||||||||||| ||||    
Sbjct  37345205  TAGATATTTTTGATGACATGGCAGTGTATTTAAGAAGAGAGAGAAGAAATGAGTTT----  37345150

Query  1901      TAGATGAAACTCTCTTGGCACGATTACCAACTCTCTATGAGTCTTGGAATTAAATGCCTA  1960
                  |||||||||||||| | |||||||||||||||| ||||| ||||| |||||||| ||||
Sbjct  37345149  -AGATGAAACTCTCTCGACACGATTACCAACTCTTTATGATTCTTGAAATTAAATACCTA  37345091

Query  1961      TGAAACCACAGAATGAAACTCTCCATTGAGAGTAGGTGTTTCATCCAAGTTTCATTTCAT  2020
                 |||||||       |||||||||||||| |||| | ||||| |||||| |||||||||||
Sbjct  37345090  TGAAACC-------GAAACTCTCCATTGTGAGTGGATGTTTTATCCAAATTTCATTTCAT  37345038

Query  2021      TTCAAATGACATGGCAGTCTTGGAAATAACGTAATGAAACTCTCCATTGAGACTGGCCTA  2080
                 |||| ||||||  ||||||||||||| |||   |||||| |  ||| |||||||| | ||
Sbjct  37345037  TTCATATGACACAGCAGTCTTGGAAACAACACCATGAAATTTCCCACTGAGACTGACATA  37344978

Query  2081      A  2081
                 |
Sbjct  37344977  A  37344977


 Score = 259 bits (140),  Expect = 5e-66
 Identities = 217/252 (86%), Gaps = 13/252 (5%)
 Strand=Plus/Plus

Query  1839      CATAGGCACTTTTG-ATGACATGGCAGTGTATTTAAGAAGAGAGAGAAGAAATGGGTTTC  1897
                 |||||||| ||||| |||||||| |||||||||||||||||||||||||||||  |||||
Sbjct  72219479  CATAGGCA-TTTTGTATGACATGACAGTGTATTTAAGAAGAGAGAGAAGAAATATGTTTC  72219537

Query  1898      ATCTAGATGAAACTCTCTTGGCACGATTACCAACTCTCTATGAGTCTTGGAATTAAA---  1954
                 || ||||||||||||| ||| |   |||||||||||||| ||||||||| |||||||   
Sbjct  72219538  ATTTAGATGAAACTCTTTTGTC---ATTACCAACTCTCTGTGAGTCTTGAAATTAAATGC  72219594

Query  1955      -----TGCCTATGAAACCACAGAATGAAACTCTCCATTGAGAGTAGGTGTTTCATCCAAG  2009
                      ||||||||||||||  ||||||||||||||||| ||| | ||||||| || ||||
Sbjct  72219595  CTAATTGCCTATGAAACCATGGAATGAAACTCTCCATTAAGAATGGGTGTTTTATGCAAG  72219654

Query  2010      TTTCATTTCATTTCAAATGACATGGCAGTCTTGGAAATAACGTAATGAAACTCTCCATTG  2069
                 ||||||||||||||| || ||||| |||| ||||||||||| ||||||||||| || |||
Sbjct  72219655  TTTCATTTCATTTCACATAACATGACAGTTTTGGAAATAACATAATGAAACTCCCCGTTG  72219714

Query  2070      AGACTGGCCTAA  2081
                 ||||||||||||
Sbjct  72219715  AGACTGGCCTAA  72219726


 Score = 255 bits (138),  Expect = 7e-65
 Identities = 171/187 (91%), Gaps = 2/187 (1%)
 Strand=Plus/Plus

Query  1783      AGGCCAGTCTCAGTGGGAGTTTCACGTGAGTTTCATTTGCATTAAATGATTTGCCACATA  1842
                 |||||| ||||||||||||||| | |||||||| ||||||||||||||| ||||||||||
Sbjct  68984044  AGGCCAATCTCAGTGGGAGTTTTATGTGAGTTTTATTTGCATTAAATGAGTTGCCACATA  68984103

Query  1843      GGCACTTTTGATGACATGGCAGTGTATTTAAGAAGAGAGAGAAGAAATGGGTTTCATCTA  1902
                 | || |||||||||| || |||||||||||| || |||||||| |||| |||||||||||
Sbjct  68984104  GACATTTTTGATGACGTGACAGTGTATTTAA-AA-AGAGAGAAAAAATAGGTTTCATCTA  68984161

Query  1903      GATGAAACTCTCTTGGCACGATTACCAACTCTCTATGAGTCTTGGAATTAAATGCCTATG  1962
                 ||||||||||||||| ||||||||||||||||||||||||||||||||||||||| ||| 
Sbjct  68984162  GATGAAACTCTCTTGACACGATTACCAACTCTCTATGAGTCTTGGAATTAAATGCTTATA  68984221

Query  1963      AAACCAC  1969
                 |||||||
Sbjct  68984222  AAACCAC  68984228


 Score = 246 bits (133),  Expect = 4e-62
 Identities = 240/293 (82%), Gaps = 1/293 (0%)
 Strand=Plus/Plus

Query  1784      GGCCAGTCTCAGTGGGAGTTTCACGTGAGTTTCATTTGCATTAAATGATTTGCCACATAG  1843
                 ||||| ||| || || ||||| |  | ||||| |||| |||||||| | |||  | ||| 
Sbjct  82795609  GGCCAATCTGAGCGGAAGTTTTATATTAGTTTTATTTACATTAAATAAGTTGTTATATAT  82795668

Query  1844      GCA-CTTTTGATGACATGGCAGTGTATTTAAGAAGAGAGAGAAGAAATGGGTTTCATCTA  1902
                 | |  |||| ||||| || |||||||||||||||||||||||||||||   ||| || ||
Sbjct  82795669  GTATTTTTTTATGACGTGACAGTGTATTTAAGAAGAGAGAGAAGAAATATATTTTATTTA  82795728

Query  1903      GATGAAACTCTCTTGGCACGATTACCAACTCTCTATGAGTCTTGGAATTAAATGCCTATG  1962
                 ||||||||||||||||||  |||||||||||| ||||||| || ||||||||||| ||||
Sbjct  82795729  GATGAAACTCTCTTGGCATAATTACCAACTCTTTATGAGTTTTAGAATTAAATGCTTATG  82795788

Query  1963      AAACCACAGAATGAAACTCTCCATTGAGAGTAGGTGTTTCATCCAAGTTTCATTTCATTT  2022
                 |||| |||||||||||||||||||| | |||  ||||||||| |||||||||||||||||
Sbjct  82795789  AAACTACAGAATGAAACTCTCCATTAATAGTGAGTGTTTCATTCAAGTTTCATTTCATTT  82795848

Query  2023      CAAATGACATGGCAGTCTTGGAAATAACGTAATGAAACTCTCCATTGAGACTG  2075
                  ||||  | | | ||||| | ||| ||||||| ||| ||  || |||||||||
Sbjct  82795849  TAAATACCTTAGTAGTCTCGAAAACAACGTAACGAATCTTCCCGTTGAGACTG  82795901


 Score = 239 bits (129),  Expect = 7e-60
 Identities = 250/305 (82%), Gaps = 22/305 (7%)
 Strand=Plus/Plus

Query  1780      ATAAGGCCAGTCTCAGTGGGAGTTTCACGTGAGTTTCATTTGCATTAAATGATTTGCCAC  1839
                 || |||| ||||||||||| |||||||||||||||| |||||||||||            
Sbjct  53172191  ATTAGGCTAGTCTCAGTGGAAGTTTCACGTGAGTTTTATTTGCATTAA------------  53172238

Query  1840      ATAGGCACTTTTGATGACATGGCAGTGTATTTAAGAAGAGAGAGAAGAAATGGGTTTCAT  1899
                 ||||||||||| ||||||||| |||||||||||||||||||||||||||||| |||||||
Sbjct  53172239  ATAGGCACTTTGGATGACATGACAGTGTATTTAAGAAGAGAGAGAAGAAATGAGTTTCAT  53172298

Query  1900      CTAGATGAAACTCTCTTGGCACGATTACCAACTCTCTATGAGTCTTGGAATTAAATGCCT  1959
                 |||||| |||||||||| ||||||||| ||||||||||||| || || |||||||| |||
Sbjct  53172299  CTAGATAAAACTCTCTTAGCACGATTATCAACTCTCTATGAATCGTGAAATTAAATACCT  53172358

Query  1960      ATGAAACCACAGAATGAAACTCTCCATTGAGAGTAGGTGTTTCATCCAAGTTTCATTTCA  2019
                 |||||||      ||||||||||| ||| | ||   |||||||||| || |||  | |||
Sbjct  53172359  ATGAAACT-----ATGAAACTCTCTATTAAAAGGGAGTGTTTCATCTAAATTTTGTATCA  53172413

Query  2020      TTTCAAATGACATGGCAGTCTTGGAAATAACGTAATGAA-----ACTCTCCATTGAGACT  2074
                 ||||| |||||||  |||||||| ||| ||||||| |||     |||||||||| |||||
Sbjct  53172414  TTTCACATGACATATCAGTCTTGAAAACAACGTAACGAAATGAGACTCTCCATTCAGACT  53172473

Query  2075      GGCCT  2079
                 |||||
Sbjct  53172474  GGCCT  53172478


 Score = 230 bits (124),  Expect = 4e-57
 Identities = 245/304 (81%), Gaps = 6/304 (2%)
 Strand=Plus/Plus

Query  1781      TAAGGCCAGTCTCAGTGGGAGTTTCACGTGAGTTTCATTTGCATTAAATGATT-TGCCAC  1839
                 |||| | ||| | |||||||||||     |||||| ||||| ||| ||| ||| || || 
Sbjct  21447809  TAAGACTAGTTTTAGTGGGAGTTTTGTACGAGTTTTATTTGTATTTAAT-ATTCTGTCAT  21447867

Query  1840      ATAGGCACTTTTGATGACATGGCAGTGTATTTAA-GAAGAGAGAGAAGAAATGGGTTTCA  1898
                 ||| | | |||| |||||||| || ||| ||||| |||||||||||||||||| |||| |
Sbjct  21447868  ATATGTATTTTTTATGACATGACAATGT-TTTAATGAAGAGAGAGAAGAAATGAGTTTTA  21447926

Query  1899      TCTAGATGAAACTCTCTTGGCACGATTACCAACTCTCTATGAGTCTTGGAATTAAATGCC  1958
                 |   | ||||||||||||||||||||||||||||||||| ||||||| |||||||||| |
Sbjct  21447927  TGAGGGTGAAACTCTCTTGGCACGATTACCAACTCTCTACGAGTCTTAGAATTAAATGTC  21447986

Query  1959      TATGAAACCACAGAATGAAACTCTCCATTGAGAGTAGGTGTTTCATCCAAGTTTCATTTC  2018
                 ||||||||    |||||||||| | |||| ||||| |||||||||||| ||||| |||| 
Sbjct  21447987  TATGAAACTCTTGAATGAAACTTTGCATTCAGAGTGGGTGTTTCATCCCAGTTTTATTTT  21448046

Query  2019      ATTTCAAATGACATGGCAGTCTTGGAAATAACGTAATGAAACTCTCCATTGAGACTGGCC  2078
                 |||  | ||||||| || |||||| ||| |||  | ||||||||| |  ||||||| | |
Sbjct  21448047  ATTCTATATGACATAGCCGTCTTGAAAACAACACATTGAAACTCTGC--TGAGACTAGTC  21448104

Query  2079      TAAC  2082
                 ||||
Sbjct  21448105  TAAC  21448108


 Score = 222 bits (120),  Expect = 7e-55
 Identities = 223/270 (83%), Gaps = 17/270 (6%)
 Strand=Plus/Plus

Query  1781      TAAGGCCAGTCTCAGTGGGAGTTTCACGTGAGTTTCATTTGCATTAAATGATTTGCCA-C  1839
                 |||||||||||||||||||||||||| |||| ||| |||||| || ||| |   || | |
Sbjct  80019203  TAAGGCCAGTCTCAGTGGGAGTTTCATGTGAATTTGATTTGCCTTTAAT-A--GGCTACC  80019259

Query  1840      ATAGGCACTTTTGATGACATGGCAGTGTATTTAAGAAGAGAGAGAAGAAATGGGTTTCAT  1899
                 | ||||| |||| |||||||| || ||| || ||||||||||||||||||||  ||||||
Sbjct  80019260  AAAGGCATTTTTTATGACATGACAATGTTTTCAAGAAGAGAGAGAAGAAATGAATTTCAT  80019319

Query  1900      CTAGATGAAACTCTCTTGGCACGATTACCAACTCTCTATGAGTCTTGGAATTAAATGCCT  1959
                 ||||||||||||||||||||||||||||||  ||   ||||       ||||||||| ||
Sbjct  80019320  CTAGATGAAACTCTCTTGGCACGATTACCA--TC---ATGA-------AATTAAATGTCT  80019367

Query  1960      ATGAAACCACAGAATGAAACTCTCCATTGAGAGTAGGTGTTTCATCCAAGTTTCATTTCA  2019
                 ||||||| ||||||||||||| | |||||||  | | ||||||||||| |||||||||||
Sbjct  80019368  ATGAAACTACAGAATGAAACTATACATTGAGGATGGATGTTTCATCCATGTTTCATTTCA  80019427
[truncated: 4,256,140 more chars]
