# Supplementary material for: Haplotype variations of sucrose phosphate synthase B gene among sugarcane accessions with different sucrose content
Source: BMC Genomics. 2023 Jan 25;24:42. doi: 10.1186/s12864-023-09139-1 (PMC9875459; doi:10.1186/s12864-023-09139-1)
Supplement: Supplementary file 3 — Additional file 3. Variation sites of single nucleotide polymorphism (SNP) and InDels in the 39 SPSB haplotypes. [file 12864_2023_9139_MOESM3_ESM.xlsx]

## Sheet: Sheet1
Haplotypes	Nucleotide mutation sites
	42	78	94-370	375	380	454	556	598	617	643	700	847	874	891	1075	1099	1105	1165	1178	1179	1194	1202	1206	1230-1235	1239-1267	1270	1371	1396	1405	1406	1456	1457	1462	1477	1508	1511	1627	1645	1684	1695	1705	1727	1741	1743	1751	1759	1768	1786	1815-1825
HAP1	C	A	-	T	C	C	G	G	G	G	C	T	T	A	G	G	C	C	C	T	T	C	A	-	-	C	T	C	A	A	C	T	T	G	A	C	C	T	G	C	G	C	C	T	G	A	T	A	TACAGTAGCTG
HAP2	C	A	-	T	A	C	G	G	G	G	C	T	T	A	G	G	C	C	C	T	T	C	A	-	-	C	T	C	A	A	C	T	T	G	A	C	C	T	G	C	G	C	C	T	G	A	T	A	TACAGTAGCTG
HAP3	C	G	-	T	A	C	G	G	G	G	C	T	T	A	G	G	C	C	C	T	T	C	A	-	-	C	T	C	G	C	C	T	T	G	A	C	C	T	G	C	G	C	C	T	G	A	C	A	TACAGTAGCTG
HAP4	C	G	-	T	A	C	G	G	G	G	C	T	T	A	G	G	C	C	C	T	C	C	A	-	-	C	T	C	G	C	G	T	T	G	A	C	C	T	G	C	G	A	C	T	G	A	C	A	TACAGTAGCTG
HAP5	C	G	-	C	A	C	G	A	G	G	C	T	T	A	G	A	C	C	C	T	C	C	A	-	-	C	T	C	G	C	G	T	T	G	A	C	C	T	G	C	G	A	C	T	G	A	C	A	TACAGTAGCTG
HAP6	C	G	-	T	A	C	G	G	G	G	C	T	T	A	G	G	C	C	C	T	C	C	A	-	-	C	T	C	G	C	C	T	T	G	A	C	C	T	G	C	G	A	C	T	G	A	C	A	TACAGTAGCTG
HAP7	C	G	-	C	A	C	G	G	G	G	C	T	T	A	G	G	C	C	C	T	T	C	A	-	-	C	T	C	G	C	C	T	T	G	A	C	C	T	G	C	G	A	C	T	G	A	C	A	TACAGTAGCTG
HAP8	C	G	-	T	A	C	G	G	G	G	C	T	T	A	G	G	C	C	C	T	T	C	A	-	-	C	T	C	G	C	C	T	T	G	A	C	C	T	G	C	G	A	C	T	G	A	C	A	TACAGTAGCTG
HAP9	C	G	-	T	A	C	G	G	G	G	C	T	T	A	G	G	C	C	C	T	T	C	A	-	-	C	T	C	G	C	C	T	T	G	A	C	C	T	G	C	G	A	C	T	G	A	C	A	TACAGTAGCTG
HAP10	C	G	-	T	A	C	G	G	G	G	C	T	T	G	G	G	C	C	C	T	T	C	A	-	-	C	T	C	G	C	C	T	T	G	A	C	C	T	G	C	G	A	C	T	G	A	C	G	TACAGTAGCTG
HAP11	C	G	-	T	A	C	G	G	A	G	C	T	T	A	G	G	C	C	C	T	T	C	A	-	-	C	T	C	G	C	C	T	T	G	T	C	C	T	G	C	G	A	C	T	G	A	C	G	TACAGTAGCTG
HAP12	C	G	-	T	A	C	G	G	G	G	C	T	T	A	G	G	C	C	C	T	T	C	A	-	-	C	T	C	G	C	C	T	T	G	A	C	C	T	G	C	G	A	C	T	G	A	C	G	TACAGTAGCTG
HAP13	C	G	-	T	A	C	G	G	G	G	C	T	T	A	G	G	C	C	C	T	T	C	A	-	-	C	T	C	G	C	C	T	T	G	A	C	C	T	G	C	G	A	C	T	G	G	C	G	TACAGTAGCTG
HAP14	C	G	-	T	A	C	G	G	G	G	C	T	T	A	G	G	C	C	C	T	T	C	A	-	-	C	T	C	G	C	C	T	T	G	A	C	C	T	G	C	G	A	C	T	G	A	C	A	TACAGTAGCTG
HAP15	C	G	-	T	A	T	A	G	G	G	C	G	G	A	G	G	C	T	C	T	T	T	T	ATATCT	-	G	C	T	G	C	C	T	C	G	A	T	C	G	A	C	G	A	G	C	A	A	C	A	missing
HAP16	C	G	-	T	A	C	G	G	G	A	C	G	T	A	G	G	C	C	C	T	T	C	A	-	-	C	T	C	G	C	C	A	T	G	A	T	C	T	C	T	G	A	C	T	G	A	C	A	TACAGTAGCTG
HAP17	C	G	-	T	A	C	G	G	G	G	C	T	T	A	G	G	C	C	C	A	T	C	A	-	insert(29)	C	T	C	G	C	C	T	T	T	A	C	C	T	G	C	G	A	C	T	G	A	C	A	TACAGTAGCTG
HAP18	C	G	-	T	A	C	G	G	G	G	C	T	T	A	G	G	C	C	C	T	T	C	A	-	-	C	T	C	G	C	C	T	T	G	A	C	C	T	G	C	T	A	C	T	G	A	C	A	TACAGTAGCTG
HAP19	C	G	-	T	A	C	G	G	G	G	C	T	T	A	G	G	C	C	C	T	T	C	A	-	-	C	T	C	G	C	C	T	T	G	A	C	C	T	G	C	G	A	C	T	G	A	C	A	TACAGTAGCTG
HAP20	C	G	-	T	A	C	G	G	G	G	C	T	T	A	G	G	C	C	T	T	T	C	A	-	-	C	T	C	G	C	C	T	C	G	A	C	C	T	G	C	G	A	C	T	G	A	C	A	TACAGTAGCTG
HAP21	C	G	-	T	A	C	G	G	G	G	C	T	T	A	G	G	C	C	C	T	T	C	A	-	-	C	T	C	G	C	C	T	T	G	A	C	C	T	G	C	G	C	C	T	G	A	C	A	TACAGTAGCTG
HAP22	T	G	-	T	A	C	G	G	G	G	C	T	T	A	G	G	C	C	C	T	T	C	A	-	-	C	T	C	G	C	C	T	T	G	A	C	C	T	G	C	G	A	C	T	G	A	C	A	TACAGTAGCTG
HAP23	T	G	-	T	A	C	G	G	G	G	T	T	T	A	G	G	C	C	C	T	T	C	A	-	-	C	T	C	G	C	C	T	T	G	A	C	C	T	G	C	G	A	C	T	G	A	C	A	TACAGTAGCTG
HAP24	C	G	-	T	A	C	G	G	G	G	C	T	T	A	G	G	T	C	C	T	T	C	A	-	-	C	T	C	G	C	C	T	T	G	A	C	C	T	G	C	G	C	C	T	G	A	C	A	TACAGTAGCTG
HAP25	C	G	insert(277)	T	A	C	G	G	G	G	C	T	T	A	A	G	C	C	C	T	T	C	A	-	-	C	T	C	G	C	C	T	T	G	A	C	C	T	G	C	G	A	C	T	G	A	C	A	TACAGTAGCTG
HAP26	T	G	-	T	A	C	G	G	G	G	C	T	T	A	G	G	C	C	C	T	T	C	A	-	-	C	T	C	G	C	C	T	T	G	A	C	C	T	G	C	G	A	C	T	G	A	C	A	TACAGTAGCTG
HAP27	C	G	-	T	A	C	G	G	G	G	T	T	T	A	G	G	C	C	C	T	T	C	A	-	-	C	T	C	G	C	C	T	T	G	A	C	C	T	G	C	G	A	C	T	G	A	C	A	TACAGTAGCTG
HAP28	C	G	-	T	A	C	G	G	G	G	C	T	T	A	A	G	C	C	C	T	T	C	A	-	-	C	T	C	G	C	C	T	T	G	A	C	C	T	G	C	G	A	C	T	G	A	C	A	TACAGTAGCTG
HAP29	T	G	-	T	A	C	G	G	G	G	T	T	T	A	A	G	C	C	C	T	T	C	A	-	-	C	T	C	G	C	C	T	T	G	A	C	C	T	G	C	G	A	C	T	G	A	C	A	TACAGTAGCTG
HAP30	C	G	-	T	A	C	G	G	G	G	C	T	T	A	G	G	C	C	C	T	T	C	A	-	-	C	T	C	G	C	C	T	T	G	A	C	T	T	G	C	G	C	C	T	G	A	C	A	TACAGTAGCTG
HAP31	C	G	-	T	A	C	G	G	G	G	C	T	T	A	G	G	C	C	C	G	T	C	A	-	-	C	T	C	G	C	C	T	T	G	A	C	C	T	G	C	G	C	C	T	G	A	C	A	TACAGTAGCTG
HAP32	C	A	-	T	A	C	G	G	G	G	C	T	T	A	G	G	C	C	C	T	T	C	A	-	-	C	T	C	G	C	C	T	T	G	A	C	C	T	G	C	G	C	C	T	G	A	C	A	TACAGTAGCTG
HAP33	C	G	insert(277)	T	A	C	G	G	G	G	C	T	T	A	A	G	C	C	C	T	T	C	A	-	-	C	T	C	G	C	C	T	T	G	A	C	C	T	G	C	G	A	C	T	G	A	C	A	TACAGTAGCTG
HAP34	C	G	-	T	A	C	G	G	G	G	C	T	T	A	G	G	C	C	C	T	T	C	A	-	-	C	T	C	G	C	C	T	T	G	A	C	C	T	G	C	G	C	C	T	G	A	C	A	TACAGTAGCTG
HAP35	C	G	-	T	A	C	G	G	G	A	C	T	T	A	G	G	C	C	C	T	T	C	A	-	-	C	T	C	G	C	C	T	T	G	A	C	C	T	G	C	G	C	C	T	G	A	C	A	TACAGTAGCTG
HAP36	C	G	-	T	A	C	G	G	G	A	C	T	T	A	G	G	C	C	C	T	T	C	A	-	-	C	T	C	G	C	C	T	T	G	A	C	C	T	G	C	G	C	C	T	G	A	C	A	TACAGTAGCTG
HAP37	C	G	-	T	A	C	G	G	G	A	C	T	T	A	G	G	C	C	C	T	T	C	A	-	-	C	T	C	G	C	C	T	T	G	A	C	C	T	G	C	G	C	C	T	G	A	C	A	TACAGTAGCTG
HAP38	C	G	insert(277)	T	A	C	G	G	G	G	C	T	T	A	A	G	C	C	C	T	T	C	A	-	-	C	T	C	G	C	C	T	T	G	A	C	C	T	G	C	G	A	C	T	G	A	C	A	TACAGTAGCTG
HAP39	T	G	-	T	A	C	G	G	G	G	T	T	T	A	G	G	C	C	C	T	T	C	A	-	-	C	T	C	G	C	C	T	T	G	A	C	T	T	G	C	G	A	C	T	G	A	C	A	TACAGTAGCTG
[truncated: 24 more columns]
